# Supplementary material for: Pervasive 3′-UTR Isoform Switches During Mouse Oocyte Maturation
Source: Front Mol Biosci. 2021 Oct 18;8:727614. doi: 10.3389/fmolb.2021.727614 (PMC8558312; doi:10.3389/fmolb.2021.727614)
Supplement: Supplementary file 1 [file Table2.xlsx]

## Sheet: Gene RSEM+edgeR (batch 2)
Gene	log2 FoldChange	P value	FDR
ENSMUSG00000074934.3	-5.53182	5.00907e-06	0.0392454
ENSMUSG00000026872.17	-4.92252	4.15841e-06	0.0392454
ENSMUSG00000086584.8	-4.91199	4.65296e-06	0.0392454
ENSMUSG00000000184.12	-3.69426	3.56748e-06	0.0392454
ENSMUSG00000050953.10	-3.44239	2.94756e-06	0.0392454
ENSMUSG00000004651.6	2.02774	2.02973e-06	0.0392454
ENSMUSG00000110673.1	2.26986	3.22308e-06	0.0392454
ENSMUSG00000030313.15	1.27445	6.87548e-06	0.0471349
ENSMUSG00000107283.3	2.23463	8.0616e-06	0.0491256

## Sheet: Isoform RSEM+edgeR (batch 2)
Isoform	log2 FoldChange	P value	FDR
ENSMUST00000027421.12	-10.1499	8.654e-08	0.00601137
ENSMUST00000000188.11	-5.24196	6.30696e-08	0.00601137

## Sheet: Gene RSEM+DESeq2 (batch 1+2)
Gene	log2 FoldChange	P value	FDR
ENSMUSG00000107283.3	2.33837	6.22219e-11	1.12329e-06
ENSMUSG00000050953.10	-3.63046	2.36531e-10	2.13505e-06
ENSMUSG00000004651.6	2.05037	2.3652e-09	1.4233e-05
ENSMUSG00000036775.12	2.18809	6.59249e-09	2.97535e-05
ENSMUSG00000110673.1	2.3064	1.70235e-08	6.14649e-05
ENSMUSG00000000184.12	-3.76108	6.98265e-08	0.000140064
ENSMUSG00000041324.14	-2.69629	5.07092e-08	0.000140064
ENSMUSG00000020843.15	-1.95405	6.0362e-08	0.000140064
ENSMUSG00000027247.16	-1.30138	6.85825e-08	0.000140064
ENSMUSG00000030313.15	1.28459	8.57569e-08	0.000154817
ENSMUSG00000086798.1	3.33024	1.60014e-07	0.000240728
ENSMUSG00000093606.1	1.75659	1.75928e-07	0.000244309
ENSMUSG00000051034.7	1.91588	1.98474e-07	0.000255933
ENSMUSG00000096111.7	1.89528	2.18778e-07	0.000263306
ENSMUSG00000052909.8	1.70272	3.69447e-07	0.000407302
ENSMUSG00000002346.16	2.93351	3.83545e-07	0.000407302
ENSMUSG00000104937.1	1.85718	4.36768e-07	0.000414999
ENSMUSG00000042684.8	3.5232	4.3565e-07	0.000414999
ENSMUSG00000078584.9	1.41172	4.64506e-07	0.000417039
ENSMUSG00000090981.6	1.61821	5.08218e-07	0.000417039
ENSMUSG00000049561.9	1.76665	5.05437e-07	0.000417039
ENSMUSG00000117189.1	3.1482	5.40324e-07	0.000424107
ENSMUSG00000109045.1	3.493	7.17836e-07	0.000539963
ENSMUSG00000110499.1	2.74757	8.88841e-07	0.00064185
ENSMUSG00000030401.16	1.88861	1.18063e-06	0.000819764
ENSMUSG00000108476.1	2.04576	1.55174e-06	0.00100049
ENSMUSG00000087579.7	-1.61089	2.25773e-06	0.00140548
ENSMUSG00000103556.1	1.92776	2.46968e-06	0.00148617
ENSMUSG00000045667.14	4.15311	2.8132e-06	0.00163828
ENSMUSG00000023192.12	-1.26468	3.49181e-06	0.00196993
ENSMUSG00000110529.1	1.44101	3.66061e-06	0.00200258
ENSMUSG00000029843.4	3.09927	4.00867e-06	0.00212849
ENSMUSG00000109243.1	3.06342	5.05885e-06	0.00260936
ENSMUSG00000006464.8	2.42031	5.2197e-06	0.00261753
ENSMUSG00000109429.1	2.43398	6.1132e-06	0.00298275
ENSMUSG00000046345.5	2.0283	6.97508e-06	0.00322874
ENSMUSG00000103505.1	2.56894	6.84393e-06	0.00322874
ENSMUSG00000116295.1	1.88996	8.62763e-06	0.00377997
ENSMUSG00000104292.1	2.82587	9.00342e-06	0.00377997
ENSMUSG00000037151.8	3.65694	8.81792e-06	0.00377997
ENSMUSG00000116796.1	2.01856	9.41701e-06	0.00386376
ENSMUSG00000115925.1	1.89091	1.06881e-05	0.00419461
ENSMUSG00000042243.10	4.13176	1.05445e-05	0.00419461
ENSMUSG00000104315.1	3.29404	1.14421e-05	0.00433233
ENSMUSG00000116238.1	1.82116	1.35191e-05	0.00488122
ENSMUSG00000113366.1	2.55394	1.38681e-05	0.00490904
ENSMUSG00000025537.12	1.51525	1.52677e-05	0.00520052
ENSMUSG00000068231.5	1.78758	1.70684e-05	0.00570621
ENSMUSG00000021482.10	1.58589	2.02722e-05	0.00656537
ENSMUSG00000021187.14	2.47618	2.03656e-05	0.00656537
ENSMUSG00000028811.11	2.18898	2.16691e-05	0.00682401
ENSMUSG00000097322.8	2.30076	2.19239e-05	0.00682401
ENSMUSG00000097081.1	2.56441	2.2747e-05	0.00696021
ENSMUSG00000029167.13	4.95916	2.55343e-05	0.00768286
ENSMUSG00000074934.3	-5.72001	2.92627e-05	0.00769731
ENSMUSG00000117079.1	1.27687	2.98461e-05	0.00769731
ENSMUSG00000097163.2	1.33537	2.93334e-05	0.00769731
ENSMUSG00000034652.12	1.47761	2.95488e-05	0.00769731
ENSMUSG00000108365.1	1.50975	2.80199e-05	0.00769731
ENSMUSG00000022099.17	1.71262	2.78978e-05	0.00769731
ENSMUSG00000001418.13	2.33083	2.83291e-05	0.00769731
ENSMUSG00000031737.11	-3.34142	3.22651e-05	0.00800421
ENSMUSG00000104383.1	3.38127	3.32518e-05	0.00811209
ENSMUSG00000013846.10	-2.05965	3.47328e-05	0.00836042
ENSMUSG00000043085.14	3.58366	3.67438e-05	0.00861476
ENSMUSG00000108592.1	1.52579	3.92455e-05	0.00908332
ENSMUSG00000097372.1	2.34518	4.23e-05	0.00965836
ENSMUSG00000114562.1	4.60615	4.37687e-05	0.00975501
ENSMUSG00000085148.1	-1.42804	4.49664e-05	0.00977357
ENSMUSG00000029161.7	1.58815	4.60175e-05	0.00977357
ENSMUSG00000011382.8	1.31604	4.6787e-05	0.00982145
ENSMUSG00000074336.5	2.07633	4.88204e-05	0.0100154
ENSMUSG00000056529.7	2.37318	4.8733e-05	0.0100154
ENSMUSG00000071656.6	1.92093	4.96307e-05	0.0100672
ENSMUSG00000086477.2	1.62848	5.22648e-05	0.0104837
ENSMUSG00000097796.1	1.35014	5.47157e-05	0.0108548
ENSMUSG00000024970.4	1.11911	5.59734e-05	0.0109836
ENSMUSG00000090751.2	1.5625	5.76712e-05	0.011195
ENSMUSG00000022574.7	-4.17864	6.68666e-05	0.0115626
ENSMUSG00000028601.18	-4.06023	6.15834e-05	0.0115626
ENSMUSG00000006784.14	1.27421	6.37367e-05	0.0115626
ENSMUSG00000035878.13	1.32072	6.22655e-05	0.0115626
ENSMUSG00000098332.2	1.35099	6.62215e-05	0.0115626
ENSMUSG00000086629.8	1.54746	6.84861e-05	0.0115626
ENSMUSG00000112256.1	1.78804	6.7114e-05	0.0115626
ENSMUSG00000004872.15	1.91573	6.71979e-05	0.0115626
ENSMUSG00000107171.1	2.12717	6.85317e-05	0.0115626
ENSMUSG00000085482.1	2.33986	6.65962e-05	0.0115626
ENSMUSG00000107524.1	2.51096	6.84485e-05	0.0115626
ENSMUSG00000026872.17	-4.52929	6.97445e-05	0.0116583
ENSMUSG00000105624.1	1.84956	7.10297e-05	0.0117642
ENSMUSG00000047844.3	-3.30555	7.41939e-05	0.0121766
ENSMUSG00000104263.1	1.75474	7.59378e-05	0.0123505
ENSMUSG00000104268.1	1.73676	8.60756e-05	0.0138743
ENSMUSG00000045665.5	-2.54423	9.34918e-05	0.0139783
ENSMUSG00000038213.7	1.1981	9.22422e-05	0.0139783
ENSMUSG00000098055.1	1.451	9.1031e-05	0.0139783
ENSMUSG00000087575.7	1.46217	9.31013e-05	0.0139783
ENSMUSG00000073403.11	1.72751	9.10951e-05	0.0139783
ENSMUSG00000104830.1	1.9869	9.36894e-05	0.0139783
ENSMUSG00000096516.3	5.04309	8.81812e-05	0.0139783
ENSMUSG00000098374.1	1.36311	0.000102429	0.0145363
ENSMUSG00000091572.9	1.48576	0.000100353	0.0145363
ENSMUSG00000109781.1	1.58138	0.000102791	0.0145363
ENSMUSG00000068263.11	1.71768	0.000103066	0.0145363
ENSMUSG00000089715.12	1.80399	0.000101071	0.0145363
ENSMUSG00000023191.9	2.13673	0.000101476	0.0145363
ENSMUSG00000103272.1	2.37202	9.97302e-05	0.0145363
ENSMUSG00000028522.16	1.37484	0.000111968	0.0153567
ENSMUSG00000034487.4	2.05965	0.000112756	0.0153567
ENSMUSG00000109612.1	2.19055	0.000113136	0.0153567
ENSMUSG00000027435.8	2.76132	0.000111159	0.0153567
ENSMUSG00000001518.12	1.23437	0.000116033	0.0155389
ENSMUSG00000113601.1	1.26095	0.00012167	0.0155389
ENSMUSG00000043257.15	1.44818	0.000118175	0.0155389
ENSMUSG00000056941.17	1.63507	0.000122225	0.0155389
ENSMUSG00000108162.1	1.85368	0.000120174	0.0155389
ENSMUSG00000105176.1	2.0386	0.000117162	0.0155389
ENSMUSG00000036941.2	4.40126	0.000118066	0.0155389
ENSMUSG00000111027.1	5.74702	0.000120849	0.0155389
ENSMUSG00000086316.8	-4.0138	0.000126892	0.0159082
ENSMUSG00000097902.2	1.49954	0.000131156	0.0163293
ENSMUSG00000093577.1	-1.72194	0.000132467	0.0163796
ENSMUSG00000098318.7	1.34819	0.000136324	0.0164071
ENSMUSG00000103227.1	1.93674	0.000135671	0.0164071
ENSMUSG00000061171.15	3.52895	0.000133862	0.0164071
ENSMUSG00000054036.6	1.9678	0.000138026	0.0164934
ENSMUSG00000053835.17	2.74029	0.000138869	0.0164934
ENSMUSG00000028950.3	-4.08881	0.000151428	0.0167401
ENSMUSG00000082480.1	-2.36939	0.000150468	0.0167401
ENSMUSG00000042632.17	1.04147	0.000146929	0.0167401
ENSMUSG00000001441.13	1.22409	0.000142961	0.0167401
ENSMUSG00000099034.7	1.44145	0.000153928	0.0167401
ENSMUSG00000015599.9	1.46858	0.000151794	0.0167401
ENSMUSG00000108573.1	1.88275	0.00015104	0.0167401
ENSMUSG00000015127.14	1.97239	0.000148941	0.0167401
ENSMUSG00000042873.11	2.3038	0.000147582	0.0167401
ENSMUSG00000045374.18	2.58012	0.000152899	0.0167401
ENSMUSG00000029082.17	3.76691	0.000155278	0.0167859
ENSMUSG00000057778.14	1.07966	0.000160189	0.0172136
ENSMUSG00000103509.1	2.68155	0.000164621	0.0175852
ENSMUSG00000075566.2	-5.23928	0.00016588	0.0176155
ENSMUSG00000069793.12	-2.82169	0.000171724	0.0181294
ENSMUSG00000052921.13	1.39491	0.000173649	0.0182261
ENSMUSG00000036599.10	-2.57247	0.00018116	0.0187959
ENSMUSG00000115184.1	1.79573	0.000191168	0.0197209
ENSMUSG00000025158.7	-1.62971	0.000197024	0.020117
ENSMUSG00000031898.9	-1.1753	0.000199225	0.0202057
ENSMUSG00000047875.6	2.26849	0.000207325	0.0206899
ENSMUSG00000009145.6	3.26409	0.000209438	0.0206899
ENSMUSG00000031298.15	4.40854	0.000214209	0.021017
ENSMUSG00000115044.1	2.6509	0.000216141	0.0210919
ENSMUSG00000105549.1	-3.15496	0.000224689	0.0216877
ENSMUSG00000066880.15	1.6418	0.000225851	0.0216877
ENSMUSG00000109570.1	2.07096	0.000225093	0.0216877
ENSMUSG00000020628.16	1.01876	0.000228323	0.0218091
ENSMUSG00000040312.14	1.94593	0.000231876	0.0220319
ENSMUSG00000106948.1	-1.98225	0.000238095	0.0225043
ENSMUSG00000028681.11	4.551	0.000242062	0.0227602
ENSMUSG00000115275.1	1.37338	0.000250067	0.023391
ENSMUSG00000024787.13	-1.04619	0.000261956	0.024128
ENSMUSG00000105962.1	2.50642	0.000259727	0.024128
ENSMUSG00000033526.16	1.24524	0.000272196	0.024818
ENSMUSG00000104436.1	2.81029	0.000277329	0.0251589
ENSMUSG00000039347.7	1.35275	0.000278914	0.0251762
ENSMUSG00000019842.6	-2.61798	0.000282701	0.0252933
ENSMUSG00000094156.2	-4.26907	0.000285304	0.0253339
ENSMUSG00000031776.17	-2.6482	0.000289014	0.0253339
ENSMUSG00000031708.16	-1.12921	0.000289539	0.0253339
ENSMUSG00000043289.12	-1.05995	0.000297322	0.0258056
ENSMUSG00000097727.8	1.1187	0.000302088	0.0259321
ENSMUSG00000027634.14	1.17546	0.00030309	0.0259321
ENSMUSG00000038543.13	2.37412	0.000302443	0.0259321
ENSMUSG00000100967.1	1.09826	0.000309037	0.0263163
ENSMUSG00000009075.2	2.92766	0.000314583	0.0265381
ENSMUSG00000015090.13	-3.67461	0.000321175	0.0268434
ENSMUSG00000013787.15	1.91414	0.000319694	0.0268434
ENSMUSG00000030533.15	1.90389	0.000324087	0.026962
ENSMUSG00000074212.7	1.02478	0.000329884	0.0271936
ENSMUSG00000036977.8	-1.10522	0.000334741	0.0273443
ENSMUSG00000110761.1	1.89793	0.000333307	0.0273443
ENSMUSG00000039483.10	2.11355	0.000339026	0.0274201
ENSMUSG00000034820.3	2.17945	0.000343264	0.0274201
ENSMUSG00000074361.10	2.36651	0.000339814	0.0274201
ENSMUSG00000032773.9	3.40383	0.000342988	0.0274201
ENSMUSG00000094856.1	-4.29933	0.000357774	0.0275763
ENSMUSG00000093507.1	-1.49848	0.000356598	0.0275763
ENSMUSG00000105868.1	1.51944	0.000358709	0.0275763
ENSMUSG00000106636.1	1.66303	0.000363549	0.0275763
ENSMUSG00000095123.1	1.73324	0.00035091	0.0275763
ENSMUSG00000090812.8	2.3813	0.000354998	0.0275763
ENSMUSG00000097621.1	2.69213	0.000361801	0.0275763
ENSMUSG00000037005.16	2.83716	0.000363087	0.0275763
ENSMUSG00000097662.1	1.43379	0.000367507	0.0277598
ENSMUSG00000048138.9	-4.02023	0.000376523	0.0278389
ENSMUSG00000057606.14	-2.14844	0.000376887	0.0278389
ENSMUSG00000109166.1	2.08075	0.000372026	0.0278389
ENSMUSG00000072623.6	1.37902	0.000384443	0.0279853
ENSMUSG00000098650.1	1.62055	0.000384012	0.0279853
ENSMUSG00000036800.8	2.03392	0.000388722	0.0281831
ENSMUSG00000111585.1	-2.42949	0.000391487	0.02827
ENSMUSG00000039349.5	-3.12741	0.000414152	0.0296694
ENSMUSG00000056888.11	1.8082	0.000416224	0.0296999
ENSMUSG00000107277.1	1.11801	0.000421636	0.0299677
ENSMUSG00000085208.3	1.15742	0.000427219	0.0302454
ENSMUSG00000110547.1	1.2525	0.000437806	0.0308739
ENSMUSG00000107304.1	1.16818	0.000443503	0.0309897
ENSMUSG00000106617.1	1.67645	0.000441788	0.0309897
ENSMUSG00000103119.1	2.19552	0.000444598	0.0309897
ENSMUSG00000057818.8	2.21109	0.00045507	0.0313564
ENSMUSG00000087177.7	-2.44365	0.000463147	0.0317916
ENSMUSG00000053414.8	2.3212	0.000471391	0.0321835
ENSMUSG00000108802.1	1.259	0.000494487	0.0331269
ENSMUSG00000091013.3	1.42592	0.000498835	0.0331269
ENSMUSG00000024843.15	1.87163	0.000499114	0.0331269
ENSMUSG00000036533.9	-1.42341	0.00051715	0.0338265
ENSMUSG00000110607.1	2.26183	0.000531312	0.0345028
ENSMUSG00000105613.1	2.05058	0.000546787	0.0351264
ENSMUSG00000031808.7	2.66612	0.000547957	0.0351264
ENSMUSG00000023045.13	3.15792	0.000550399	0.0351264
ENSMUSG00000075081.6	-2.1071	0.000563298	0.0351876
ENSMUSG00000031392.18	1.13727	0.000559018	0.0351876
ENSMUSG00000111045.1	1.29042	0.000560165	0.0351876
ENSMUSG00000029163.9	1.50799	0.000573304	0.0354973
ENSMUSG00000051225.9	3.31654	0.000575295	0.0354973
ENSMUSG00000022761.12	1.25171	0.000579319	0.0355729
ENSMUSG00000024338.14	1.6109	0.000585208	0.0356967
ENSMUSG00000109461.1	-2.54512	0.000590775	0.0357138
ENSMUSG00000030330.15	1.09552	0.000595461	0.0357138
ENSMUSG00000005374.13	1.14975	0.000594906	0.0357138
ENSMUSG00000024008.16	1.16905	0.000590458	0.0357138
ENSMUSG00000098488.7	1.8079	0.000592949	0.0357138
ENSMUSG00000047854.5	1.80056	0.000599193	0.0358187
ENSMUSG00000067010.4	1.34774	0.000605436	0.0360724
ENSMUSG00000054304.3	1.40625	0.000609251	0.0361444
ENSMUSG00000073411.11	3.52307	0.000610649	0.0361444
ENSMUSG00000112774.1	1.93582	0.000617452	0.036309
ENSMUSG00000029581.14	-3.24349	0.000635702	0.0369013
ENSMUSG00000029376.8	1.44437	0.000633482	0.0369013
ENSMUSG00000097911.2	-2.43294	0.000643621	0.0371631
ENSMUSG00000049728.14	3.13377	0.000644328	0.0371631
ENSMUSG00000020009.13	4.89391	0.00066551	0.0381411
ENSMUSG00000105731.1	3.9023	0.000675504	0.0384697
ENSMUSG00000079242.2	1.15189	0.000694724	0.0386871
ENSMUSG00000107029.1	1.21988	0.000683434	0.0386871
ENSMUSG00000032198.9	1.2668	0.000688052	0.0386871
ENSMUSG00000096938.7	1.93293	0.000687011	0.0386871
ENSMUSG00000108042.1	1.9877	0.00069437	0.0386871
ENSMUSG00000083200.1	2.71874	0.000689405	0.0386871
ENSMUSG00000091050.1	3.16476	0.000697245	0.0386871
ENSMUSG00000082560.1	4.54236	0.000697904	0.0386871
ENSMUSG00000037486.18	1.06739	0.000710133	0.0391546
ENSMUSG00000102652.1	1.96123	0.000712578	0.0391546
ENSMUSG00000097205.1	2.73169	0.000713559	0.0391546
ENSMUSG00000036395.15	1.41351	0.000729094	0.0397654
ENSMUSG00000103233.1	4.07552	0.000728195	0.0397654
ENSMUSG00000079471.4	3.11139	0.00073364	0.0398928
ENSMUSG00000085085.2	-3.53761	0.000736933	0.0399515
ENSMUSG00000073733.4	1.73648	0.00074201	0.0401063
ENSMUSG00000031842.14	3.61139	0.000747476	0.0402812
ENSMUSG00000027316.15	-1.07906	0.000758834	0.0407715
ENSMUSG00000039795.14	1.23906	0.000772178	0.041243
ENSMUSG00000029027.9	2.87499	0.000809588	0.0428607
ENSMUSG00000027186.14	2.67744	0.000833379	0.0436086
ENSMUSG00000114875.1	1.18726	0.000851088	0.0443814
ENSMUSG00000001493.9	3.65102	0.000853744	0.0443814
ENSMUSG00000031966.7	-3.11618	0.000859282	0.0443941
ENSMUSG00000104277.1	1.70498	0.000863164	0.0443941
ENSMUSG00000107096.3	2.65387	0.000861463	0.0443941
ENSMUSG00000031907.9	1.07661	0.000885362	0.0451509
ENSMUSG00000073680.2	2.13326	0.000909265	0.0459803
ENSMUSG00000037754.13	1.13362	0.000927816	0.0467873
ENSMUSG00000113877.1	2.2053	0.000936541	0.0470847
ENSMUSG00000110120.1	1.06325	0.000950535	0.0474033
ENSMUSG00000092051.2	1.56874	0.000970309	0.0479918
ENSMUSG00000051786.15	1.4202	0.000980539	0.0481146
ENSMUSG00000102782.1	1.42851	0.000983454	0.0481146
ENSMUSG00000047977.3	1.56578	0.000979772	0.0481146
ENSMUSG00000112280.1	3.54361	0.000982652	0.0481146
ENSMUSG00000038422.2	-5.16242	0.000987373	0.0481758
ENSMUSG00000027165.16	-1.26557	0.00100928	0.04898
ENSMUSG00000112806.1	1.15841	0.00101927	0.0491196
ENSMUSG00000037466.13	2.97647	0.00104212	0.0497711
ENSMUSG00000109603.1	1.64923	0.00104721	0.049882

## Sheet: Gene RSEM+DESeq2 (batch 2)
Gene	log2 FoldChange	P value	FDR
ENSMUSG00000107283.3	2.34364	5.5131e-10	9.31163e-06
ENSMUSG00000050953.10	-3.62991	1.16193e-09	9.81247e-06
ENSMUSG00000004651.6	2.05218	6.28602e-09	3.53903e-05
ENSMUSG00000110673.1	2.3102	9.01811e-09	3.8079e-05
ENSMUSG00000000184.12	-3.75323	4.26428e-08	0.00012004
ENSMUSG00000036775.12	2.19447	4.04052e-08	0.00012004
ENSMUSG00000041324.14	-2.6904	1.30316e-07	0.000275129
ENSMUSG00000030313.15	1.28834	1.20375e-07	0.000275129
ENSMUSG00000051034.7	1.91781	2.54115e-07	0.00047689
ENSMUSG00000117189.1	3.15273	3.69006e-07	0.000623251
ENSMUSG00000042684.8	3.52341	5.69499e-07	0.00087444
ENSMUSG00000052909.8	1.7059	8.828e-07	0.000945179
ENSMUSG00000093606.1	1.75906	8.18445e-07	0.000945179
ENSMUSG00000096111.7	1.89935	8.95373e-07	0.000945179
ENSMUSG00000086798.1	3.34051	8.49251e-07	0.000945179
ENSMUSG00000020843.15	-1.95472	1.4517e-06	0.00141259
ENSMUSG00000104937.1	1.86213	1.50543e-06	0.00141259
ENSMUSG00000027247.16	-1.30157	1.97916e-06	0.00155446
ENSMUSG00000078584.9	1.41572	2.40559e-06	0.00155446
ENSMUSG00000090981.6	1.62156	2.48493e-06	0.00155446
ENSMUSG00000049561.9	1.77279	2.13768e-06	0.00155446
ENSMUSG00000110499.1	2.74862	2.22019e-06	0.00155446
ENSMUSG00000002346.16	2.93416	1.76872e-06	0.00155446
ENSMUSG00000109045.1	3.50441	2.44244e-06	0.00155446
ENSMUSG00000045667.14	4.16	2.0558e-06	0.00155446
ENSMUSG00000030401.16	1.89243	4.58845e-06	0.0026664
ENSMUSG00000108476.1	2.05013	4.47777e-06	0.0026664
ENSMUSG00000029843.4	3.10274	5.41609e-06	0.00289013
ENSMUSG00000109243.1	3.071	7.02256e-06	0.00348856
ENSMUSG00000110529.1	1.4439	8.04893e-06	0.00388418
ENSMUSG00000103556.1	1.93424	9.04314e-06	0.00424274
ENSMUSG00000074934.3	-5.71915	1.0045e-05	0.00458541
ENSMUSG00000105176.1	2.04086	1.1959e-05	0.00531547
ENSMUSG00000006464.8	2.42279	1.31493e-05	0.00569467
ENSMUSG00000023192.12	-1.26133	1.38764e-05	0.00576803
ENSMUSG00000115925.1	1.89099	1.40017e-05	0.00576803
ENSMUSG00000046345.5	2.03368	1.79745e-05	0.00671951
ENSMUSG00000021187.14	2.48263	1.91648e-05	0.00671951
ENSMUSG00000113366.1	2.56021	1.95041e-05	0.00671951
ENSMUSG00000103505.1	2.57279	1.81953e-05	0.00671951
ENSMUSG00000104315.1	3.30149	1.71117e-05	0.00671951
ENSMUSG00000037151.8	3.65044	1.90154e-05	0.00671951
ENSMUSG00000103509.1	2.70205	2.31717e-05	0.00738433
ENSMUSG00000087579.7	-1.61177	2.46952e-05	0.00741763
ENSMUSG00000116238.1	1.82681	2.62919e-05	0.00741763
ENSMUSG00000116796.1	2.01983	2.62037e-05	0.00741763
ENSMUSG00000109429.1	2.43973	2.63504e-05	0.00741763
ENSMUSG00000104292.1	2.83377	2.61216e-05	0.00741763
ENSMUSG00000043085.14	3.59011	2.53426e-05	0.00741763
ENSMUSG00000097081.1	2.56558	4.17093e-05	0.0110074
ENSMUSG00000085482.1	2.34571	4.87664e-05	0.0124798
ENSMUSG00000068231.5	1.79205	5.23418e-05	0.0126293
ENSMUSG00000111027.1	5.75329	5.18431e-05	0.0126293
ENSMUSG00000116295.1	1.89497	5.35871e-05	0.0127477
ENSMUSG00000025537.12	1.52018	5.46442e-05	0.0128186
ENSMUSG00000027435.8	2.76577	5.77405e-05	0.0133594
ENSMUSG00000097322.8	2.3064	5.94132e-05	0.0135084
ENSMUSG00000042243.10	4.134	5.99839e-05	0.0135084
ENSMUSG00000028811.11	2.18972	6.27695e-05	0.0139227
ENSMUSG00000104383.1	3.38734	6.34723e-05	0.0139227
ENSMUSG00000021482.10	1.59074	6.55887e-05	0.0142025
ENSMUSG00000034487.4	2.06672	6.78067e-05	0.0144969
ENSMUSG00000097163.2	1.33833	7.23545e-05	0.0149033
ENSMUSG00000029161.7	1.59211	7.16037e-05	0.0149033
ENSMUSG00000056529.7	2.38176	7.08688e-05	0.0149033
ENSMUSG00000089715.12	1.81141	7.76445e-05	0.0158002
ENSMUSG00000022099.17	1.71739	7.90343e-05	0.0158915
ENSMUSG00000024970.4	1.12444	8.99212e-05	0.0172587
ENSMUSG00000029167.13	4.95878	8.8928e-05	0.0172587
ENSMUSG00000011382.8	1.32053	9.1703e-05	0.017403
ENSMUSG00000103272.1	2.37795	9.30442e-05	0.0174613
ENSMUSG00000108365.1	1.51521	9.60082e-05	0.0176258
ENSMUSG00000108592.1	1.53232	9.4965e-05	0.0176258
ENSMUSG00000071656.6	1.92536	9.89288e-05	0.0179667
ENSMUSG00000034652.12	1.48226	0.000100571	0.0180706
ENSMUSG00000097372.1	2.34981	0.000103255	0.0183577
ENSMUSG00000117079.1	1.27918	0.000110813	0.0189054
ENSMUSG00000112256.1	1.79343	0.000109564	0.0189054
ENSMUSG00000107524.1	2.50959	0.000109829	0.0189054
ENSMUSG00000009145.6	3.27085	0.000109605	0.0189054
ENSMUSG00000104268.1	1.73731	0.000117603	0.0198632
ENSMUSG00000074336.5	2.07606	0.000124372	0.0207984
ENSMUSG00000038213.7	1.20368	0.000127285	0.0210472
ENSMUSG00000029082.17	3.77059	0.000128352	0.0210472
ENSMUSG00000082480.1	-2.36628	0.000140119	0.0218684
ENSMUSG00000097796.1	1.35429	0.000141807	0.0218684
ENSMUSG00000115275.1	1.3761	0.00013791	0.0218684
ENSMUSG00000090751.2	1.56687	0.000140007	0.0218684
ENSMUSG00000086477.2	1.63415	0.000141672	0.0218684
ENSMUSG00000073403.11	1.72799	0.000142423	0.0218684
ENSMUSG00000114562.1	4.6122	0.000135393	0.0218684
ENSMUSG00000105624.1	1.8535	0.000147627	0.0222627
ENSMUSG00000042632.17	1.04277	0.000160927	0.0230489
ENSMUSG00000006784.14	1.27897	0.000155088	0.0230489
ENSMUSG00000098374.1	1.36667	0.000158718	0.0230489
ENSMUSG00000104263.1	1.76194	0.000161028	0.0230489
ENSMUSG00000061171.15	3.53258	0.000158303	0.0230489
ENSMUSG00000068263.11	1.72111	0.000167183	0.0237288
ENSMUSG00000086629.8	1.5524	0.000168594	0.0237295
ENSMUSG00000035878.13	1.32604	0.000170658	0.0238216
ENSMUSG00000104830.1	1.99673	0.00017418	0.024114
ENSMUSG00000108573.1	1.88829	0.000177223	0.0241394
ENSMUSG00000106948.1	-1.97918	0.00018147	0.0243757
ENSMUSG00000103227.1	1.94052	0.000181843	0.0243757
ENSMUSG00000096516.3	5.04864	0.000186128	0.0247535
ENSMUSG00000097902.2	1.50388	0.00018907	0.0249484
ENSMUSG00000001418.13	2.34079	0.000191447	0.025022
ENSMUSG00000085148.1	-1.42803	0.000197709	0.0252977
ENSMUSG00000098332.2	1.3529	0.000201913	0.0256415
ENSMUSG00000107171.1	2.13466	0.000208087	0.0262282
ENSMUSG00000094856.1	-4.29388	0.000211232	0.0262703
ENSMUSG00000093577.1	-1.72482	0.000211531	0.0262703
ENSMUSG00000115184.1	1.80351	0.000228286	0.0277915
ENSMUSG00000047875.6	2.27251	0.000228716	0.0277915
ENSMUSG00000091572.9	1.49062	0.000238172	0.0283291
ENSMUSG00000004872.15	1.9207	0.00024245	0.0286363
ENSMUSG00000109461.1	-2.54824	0.000244838	0.0287175
ENSMUSG00000074361.10	2.36783	0.000251523	0.0292981
ENSMUSG00000098055.1	1.45173	0.000258387	0.0296881
ENSMUSG00000109612.1	2.19214	0.000257505	0.0296881
ENSMUSG00000087575.7	1.46666	0.000261653	0.0298602
ENSMUSG00000108162.1	1.85853	0.000269703	0.0303686
ENSMUSG00000001441.13	1.2316	0.000282248	0.0308437
ENSMUSG00000001518.12	1.24041	0.000283054	0.0308437
ENSMUSG00000031737.11	-3.35948	0.000289312	0.0308444
ENSMUSG00000056941.17	1.64601	0.000286944	0.0308444
ENSMUSG00000023191.9	2.1406	0.000290483	0.0308444
ENSMUSG00000028522.16	1.37627	0.000301566	0.031441
ENSMUSG00000047844.3	-3.29183	0.000304687	0.0315715
ENSMUSG00000113601.1	1.26163	0.000308927	0.0317854
ENSMUSG00000069793.12	-2.82245	0.000323655	0.0328046
ENSMUSG00000042873.11	2.30741	0.000325864	0.0328046
ENSMUSG00000090812.8	2.38646	0.000326298	0.0328046
ENSMUSG00000105549.1	-3.14842	0.000335546	0.0329499
ENSMUSG00000043257.15	1.44906	0.000333694	0.0329499
ENSMUSG00000054036.6	1.99257	0.000332176	0.0329499
ENSMUSG00000109781.1	1.5857	0.000347651	0.0338741
ENSMUSG00000032773.9	3.41194	0.00034897	0.0338741
ENSMUSG00000015599.9	1.47397	0.000356388	0.0342011
ENSMUSG00000028681.11	4.54954	0.000354386	0.0342011
ENSMUSG00000057778.14	1.08326	0.000365228	0.0344088
ENSMUSG00000098318.7	1.35479	0.0003632	0.0344088
ENSMUSG00000053835.17	2.74903	0.000366389	0.0344088
ENSMUSG00000009075.2	2.93105	0.000368738	0.0344088
ENSMUSG00000109570.1	2.07519	0.000403711	0.0372605
ENSMUSG00000099034.7	1.4437	0.000409715	0.0374059
ENSMUSG00000075081.6	-2.1112	0.000412584	0.0374653
ENSMUSG00000115044.1	2.65969	0.000415754	0.0375513
ENSMUSG00000104436.1	2.81138	0.000420309	0.0377607
ENSMUSG00000085794.5	3.4329	0.000430981	0.0385147
ENSMUSG00000020628.16	1.01854	0.000437876	0.0389249
ENSMUSG00000052921.13	1.3998	0.000450808	0.039657
ENSMUSG00000073411.11	3.53063	0.000450808	0.039657
ENSMUSG00000040312.14	1.95187	0.000482029	0.0413702
ENSMUSG00000097621.1	2.69702	0.000481877	0.0413702
ENSMUSG00000098488.7	1.81492	0.000499463	0.0424614
ENSMUSG00000037005.16	2.84533	0.000500285	0.0424614
ENSMUSG00000013846.10	-2.05461	0.000512657	0.0428527
ENSMUSG00000110761.1	1.90135	0.000510416	0.0428527
ENSMUSG00000038543.13	2.38214	0.000513952	0.0428527
ENSMUSG00000105731.1	3.90657	0.000520118	0.0428527
ENSMUSG00000093507.1	-1.49505	0.000534061	0.0433668
ENSMUSG00000111045.1	1.29534	0.00053225	0.0433668
ENSMUSG00000098463.1	-2.3311	0.000546314	0.0440468
ENSMUSG00000025158.7	-1.63493	0.000577186	0.0458792
ENSMUSG00000117141.1	3.17977	0.000578583	0.0458792
ENSMUSG00000066880.15	1.6445	0.000583478	0.0460511
ENSMUSG00000100967.1	1.1016	0.000614521	0.0475397
ENSMUSG00000106617.1	1.6802	0.000615247	0.0475397
ENSMUSG00000105962.1	2.51177	0.000616281	0.0475397
ENSMUSG00000103119.1	2.20338	0.000624176	0.0479197
ENSMUSG00000102782.1	1.43409	0.000638766	0.0487825
ENSMUSG00000051225.9	3.32108	0.000651442	0.0489016
ENSMUSG00000074212.7	1.02888	0.000660323	0.0490543
ENSMUSG00000027634.14	1.17916	0.000661217	0.0490543
ENSMUSG00000106636.1	1.66698	0.000665094	0.0490543
ENSMUSG00000030533.15	1.92401	0.00066298	0.0490543

## Sheet: Isoform RSEM+DESeq2 (batch 1+2)
Isoform	log2 FoldChange	P value	FDR
ENSMUST00000014640.8	21.9814	7.11207e-32	2.95123e-27
ENSMUST00000054730.9	-22.5959	5.47874e-31	1.13673e-26
ENSMUST00000116517.8	22.0559	8.55145e-31	1.18284e-26
ENSMUST00000086828.9	21.3424	2.12975e-30	2.20941e-26
ENSMUST00000109557.8	23.1666	6.00438e-25	4.98316e-21
ENSMUST00000034785.7	23.609	3.97518e-22	2.74924e-18
ENSMUST00000124231.1	24.0268	5.75768e-17	3.41315e-13
ENSMUST00000131237.7	23.2349	9.70997e-16	5.03656e-12
ENSMUST00000027421.12	-22.8804	8.02012e-15	3.69781e-11
ENSMUST00000000188.11	-5.43023	1.14732e-14	4.76092e-11
ENSMUST00000133292.7	-24.0444	1.6704e-13	6.30135e-10
ENSMUST00000154051.7	-23.7384	8.99358e-13	3.10998e-09
ENSMUST00000227316.1	-23.1915	1.93904e-12	6.18941e-09
ENSMUST00000095947.10	23.3082	2.44921e-12	7.25946e-09
ENSMUST00000109670.7	-23.0961	3.64384e-12	1.00803e-08
ENSMUST00000200955.3	22.9495	6.70734e-12	1.73955e-08
ENSMUST00000143685.2	22.9021	7.37794e-12	1.79837e-08
ENSMUST00000048896.7	-22.7387	7.80092e-12	1.79837e-08
ENSMUST00000159397.7	21.9434	5.22919e-11	1.14206e-07
ENSMUST00000212987.1	21.8185	6.77243e-11	1.40514e-07
ENSMUST00000108307.2	21.5179	1.23206e-10	2.43295e-07
ENSMUST00000134727.7	2.06342	1.28988e-10	2.43295e-07
ENSMUST00000169622.7	9.1705	5.17209e-10	9.33134e-07
ENSMUST00000049239.7	20.3904	1.0796e-09	1.86662e-06
ENSMUST00000182735.7	20.0052	2.36583e-09	3.38525e-06
ENSMUST00000113919.9	20.0052	2.36583e-09	3.38525e-06
ENSMUST00000199894.1	20.0052	2.36583e-09	3.38525e-06
ENSMUST00000125517.8	20.0052	2.36583e-09	3.38525e-06
ENSMUST00000177916.7	20.0052	2.36583e-09	3.38525e-06
ENSMUST00000167110.7	19.6672	4.24011e-09	5.86493e-06
ENSMUST00000004770.6	2.05722	1.95937e-08	2.62277e-05
ENSMUST00000040907.6	2.20409	2.07743e-08	2.6939e-05
ENSMUST00000227569.1	1.61722	6.29148e-08	7.91125e-05
ENSMUST00000068581.8	-5.08564	7.42748e-08	9.06503e-05
ENSMUST00000151488.1	-6.22106	8.74884e-08	0.000103726
ENSMUST00000140607.7	9.14359	1.06703e-07	0.000122993
ENSMUST00000211931.1	2.31673	1.14501e-07	0.000128414
ENSMUST00000124474.1	-5.94152	1.57156e-07	0.000171614
ENSMUST00000195963.1	3.15611	3.05265e-07	0.000324802
ENSMUST00000141112.1	1.59846	3.96189e-07	0.000411006
ENSMUST00000021203.6	-1.9771	5.18738e-07	0.000512513
ENSMUST00000149513.1	4.18752	5.711e-07	0.000551125
ENSMUST00000211865.1	2.75995	6.44925e-07	0.000608223
ENSMUST00000111557.7	1.29141	8.74585e-07	0.000806484
ENSMUST00000124320.1	3.34289	9.34192e-07	0.000824793
ENSMUST00000186252.1	2.3178	9.27538e-07	0.000824793
ENSMUST00000049778.6	1.9223	1.00637e-06	0.000870007
ENSMUST00000196789.1	1.86641	1.24602e-06	0.0010552
ENSMUST00000200744.3	3.07961	1.32929e-06	0.00109679
ENSMUST00000186139.1	3.00696	1.348e-06	0.00109679
ENSMUST00000187747.1	3.52715	1.38132e-06	0.00110229
ENSMUST00000177831.1	1.90866	1.5762e-06	0.00123408
ENSMUST00000207096.1	3.50551	1.72409e-06	0.00132486
ENSMUST00000171257.3	1.71218	1.85896e-06	0.00140254
ENSMUST00000149017.2	1.79393	2.17279e-06	0.00161004
ENSMUST00000220440.1	1.08869	2.36076e-06	0.001689
ENSMUST00000145385.1	3.2788	2.40907e-06	0.00169435
ENSMUST00000147838.7	2.23105	3.02089e-06	0.00208924
ENSMUST00000232878.1	3.16924	3.08273e-06	0.00209706
ENSMUST00000127718.1	2.4039	3.34274e-06	0.00220175
ENSMUST00000206387.1	2.05762	3.29245e-06	0.00220175
ENSMUST00000072465.8	4.35546	4.05732e-06	0.00263066
ENSMUST00000110127.7	3.3359	4.79278e-06	0.00305971
ENSMUST00000192874.1	3.00717	5.49794e-06	0.0034567
ENSMUST00000212022.1	1.44679	5.59636e-06	0.00346606
ENSMUST00000201681.1	-4.78558	5.79176e-06	0.00353433
ENSMUST00000216318.1	1.8888	6.11128e-06	0.00367527
ENSMUST00000176296.1	1.722	6.41688e-06	0.00380392
ENSMUST00000221583.1	-4.02958	6.62549e-06	0.00387227
ENSMUST00000233610.1	3.19017	6.78992e-06	0.00391325
ENSMUST00000209186.1	1.89836	6.97689e-06	0.00396593
ENSMUST00000053506.6	2.43492	8.08147e-06	0.00453174
ENSMUST00000049242.8	3.66862	8.41381e-06	0.00465519
ENSMUST00000225731.1	1.16753	8.87745e-06	0.00484709
ENSMUST00000194417.1	2.5851	9.01226e-06	0.00485679
ENSMUST00000170369.7	1.55767	9.53327e-06	0.0050717
ENSMUST00000161696.1	2.65426	9.92577e-06	0.00521367
ENSMUST00000192321.1	1.94462	1.00527e-05	0.00521435
ENSMUST00000128510.7	5.41481	1.05744e-05	0.00541722
ENSMUST00000218626.1	2.27776	1.07246e-05	0.00542715
ENSMUST00000208201.1	3.07531	1.11612e-05	0.00558005
ENSMUST00000183440.1	3.82442	1.14641e-05	0.00566328
ENSMUST00000122829.1	3.10056	1.2096e-05	0.00576937
ENSMUST00000232626.1	2.03448	1.20207e-05	0.00576937
ENSMUST00000229742.1	-2.24235	1.20609e-05	0.00576937
ENSMUST00000174201.1	2.54735	1.49538e-05	0.00705139
ENSMUST00000164300.1	3.49196	1.53829e-05	0.00709253
ENSMUST00000192050.1	3.31292	1.53072e-05	0.00709253
ENSMUST00000227171.1	1.45137	1.55792e-05	0.0071041
ENSMUST00000026078.9	4.15472	1.61114e-05	0.00726694
ENSMUST00000191614.1	2.8341	1.63932e-05	0.00731456
ENSMUST00000114998.7	3.88762	1.67488e-05	0.00734453
ENSMUST00000216924.1	2.44249	1.68144e-05	0.00734453
ENSMUST00000093183.4	2.04713	1.72746e-05	0.00744554
ENSMUST00000193923.1	1.52907	1.74045e-05	0.00744554
ENSMUST00000138608.7	6.48484	1.77761e-05	0.00752692
ENSMUST00000184319.1	2.64387	1.86997e-05	0.00771167
ENSMUST00000207037.1	2.45019	1.84224e-05	0.00771167
ENSMUST00000231019.1	1.90452	1.877e-05	0.00771167
ENSMUST00000148619.7	2.31322	1.90862e-05	0.00776471
ENSMUST00000103114.7	-1.30478	1.94865e-05	0.0078506
ENSMUST00000113796.7	2.10581	1.97569e-05	0.00788302
ENSMUST00000126429.7	3.79906	1.99845e-05	0.00789786
ENSMUST00000190383.1	2.39007	2.05606e-05	0.00804888
ENSMUST00000023959.12	-1.26681	2.13771e-05	0.00829033
ENSMUST00000208646.1	1.86272	2.40653e-05	0.00924644
ENSMUST00000148812.1	3.15319	2.44099e-05	0.0092465
ENSMUST00000162735.7	2.62369	2.45111e-05	0.0092465
ENSMUST00000134016.1	2.28663	2.54548e-05	0.00951598
ENSMUST00000141448.7	7.89788	2.5706e-05	0.00952406
ENSMUST00000140187.7	2.453	2.72545e-05	0.0100084
ENSMUST00000181085.1	2.57081	2.76615e-05	0.0100608
ENSMUST00000229245.1	1.90955	2.78821e-05	0.0100608
ENSMUST00000143154.7	3.51672	2.84876e-05	0.0101907
ENSMUST00000130921.2	1.39321	2.97604e-05	0.010555
ENSMUST00000220600.1	2.57055	3.2143e-05	0.011301
ENSMUST00000192049.1	1.41783	3.24084e-05	0.011301
ENSMUST00000142608.7	2.04157	3.32922e-05	0.0114173
ENSMUST00000115360.7	-5.91524	3.32428e-05	0.0114173
ENSMUST00000129557.1	3.07078	3.39745e-05	0.0114718
ENSMUST00000176093.1	1.38912	3.4004e-05	0.0114718
ENSMUST00000129163.7	3.93659	3.51038e-05	0.0116533
ENSMUST00000202421.1	1.60828	3.48449e-05	0.0116533
ENSMUST00000194135.1	3.39753	4.17289e-05	0.0136345
ENSMUST00000127253.1	-4.2436	4.25606e-05	0.0137976
ENSMUST00000206449.1	1.51938	4.33513e-05	0.013945
ENSMUST00000206323.1	1.75276	4.73911e-05	0.0151272
ENSMUST00000226080.1	4.60696	4.82205e-05	0.0152745
ENSMUST00000062118.10	1.65238	4.9685e-05	0.0156192
ENSMUST00000135376.1	2.0011	5.14881e-05	0.0160643
ENSMUST00000200832.1	1.72766	5.23745e-05	0.0162189
ENSMUST00000124329.1	2.16066	5.50582e-05	0.0168763
ENSMUST00000230810.1	1.83134	5.56868e-05	0.0168763
ENSMUST00000199922.1	1.65069	5.59336e-05	0.0168763
ENSMUST00000130665.1	5.22564	5.78856e-05	0.0171573
ENSMUST00000227257.1	-3.97608	6.01467e-05	0.0177011
ENSMUST00000180875.1	2.36013	6.25118e-05	0.0182543
ENSMUST00000207980.1	1.0625	6.29066e-05	0.0182543
ENSMUST00000200652.1	1.85601	6.72353e-05	0.019375
ENSMUST00000227453.1	1.76625	7.45764e-05	0.0213422
ENSMUST00000214225.1	2.50857	7.63061e-05	0.0216876
ENSMUST00000202707.1	1.63814	7.81628e-05	0.0220643
ENSMUST00000126646.1	2.34683	8.11873e-05	0.0224597
ENSMUST00000206810.1	1.54274	8.0948e-05	0.0224597
ENSMUST00000228328.1	1.08597	8.0328e-05	0.0224597
ENSMUST00000181440.2	1.34384	8.35244e-05	0.0229532
ENSMUST00000233521.1	1.28645	8.61271e-05	0.0235127
ENSMUST00000177305.1	4.23556	9.05097e-05	0.0243882
ENSMUST00000140408.1	1.79314	9.27911e-05	0.0246824
ENSMUST00000119003.1	1.75584	9.25912e-05	0.0246824
ENSMUST00000182406.1	2.57662	9.40648e-05	0.0248619
ENSMUST00000202307.1	-4.1162	9.63806e-05	0.0253127
ENSMUST00000222570.1	1.55178	9.71239e-05	0.0253475
ENSMUST00000070690.7	2.38859	0.000100082	0.0259564
ENSMUST00000180471.2	-2.70041	0.000102265	0.0261868
ENSMUST00000034184.11	-3.23995	0.000102864	0.0261868
ENSMUST00000151016.1	-4.57018	0.000102575	0.0261868
ENSMUST00000203819.1	2.51632	0.000103618	0.0262179
ENSMUST00000124956.1	1.82926	0.000105296	0.0263216
ENSMUST00000232980.1	3.16669	0.0001069	0.0264042
ENSMUST00000209130.1	2.088	0.000106827	0.0264042
ENSMUST00000129536.1	2.90573	0.000108291	0.0265897
ENSMUST00000195317.1	2.38463	0.000110292	0.0268944
ENSMUST00000096257.2	1.93049	0.000112835	0.0268944
ENSMUST00000220289.1	1.5666	0.000113421	0.0268944
ENSMUST00000140024.1	1.49588	0.000111856	0.0268944
ENSMUST00000025924.2	1.13118	0.000112318	0.0268944
ENSMUST00000186336.1	-6.09874	0.000114776	0.027061
ENSMUST00000118911.1	-2.36404	0.000115728	0.0271314
ENSMUST00000206240.1	3.67393	0.000117396	0.0273678
ENSMUST00000202627.1	1.60137	0.000118221	0.0274062
ENSMUST00000205534.1	2.62772	0.000122079	0.0279289
ENSMUST00000037853.4	2.06895	0.000121718	0.0279289
ENSMUST00000152751.1	1.76003	0.000122669	0.0279289
ENSMUST00000177361.2	1.31792	0.000123168	0.0279289
ENSMUST00000047093.10	-5.16387	0.000126546	0.0285389
ENSMUST00000041138.2	4.43833	0.000130628	0.0287429
ENSMUST00000148036.6	4.15846	0.000129079	0.0287429
ENSMUST00000194854.1	2.69783	0.000130341	0.0287429
ENSMUST00000202292.1	2.14327	0.000130008	0.0287429
ENSMUST00000043050.8	-2.76697	0.000132398	0.0289157
ENSMUST00000097355.3	1.89567	0.000135478	0.0292072
ENSMUST00000044746.4	1.29797	0.000135844	0.0292072
ENSMUST00000034228.15	-3.43052	0.000135772	0.0292072
ENSMUST00000162589.2	1.38146	0.000139261	0.0296347
ENSMUST00000116527.1	-3.30818	0.000139218	0.0296347
ENSMUST00000155159.3	3.59924	0.000140385	0.0297216
ENSMUST00000174778.7	1.73415	0.00014113	0.0297275
ENSMUST00000077502.4	3.28126	0.000142478	0.0298599
ENSMUST00000218967.1	4.73372	0.000145846	0.0300943
ENSMUST00000108500.7	4.25475	0.000149077	0.0300943
ENSMUST00000163785.1	3.62943	0.000150938	0.0300943
ENSMUST00000154467.7	2.92632	0.000151574	0.0300943
ENSMUST00000227277.1	2.64815	0.00014935	0.0300943
ENSMUST00000094451.3	2.28784	0.000150227	0.0300943
ENSMUST00000204334.1	1.47995	0.000149436	0.0300943
ENSMUST00000011526.6	1.33311	0.00015145	0.0300943
ENSMUST00000220705.1	1.22974	0.000147955	0.0300943
ENSMUST00000111180.8	-4.09438	0.000145511	0.0300943
ENSMUST00000149940.1	-1.4224	0.000152648	0.0301633
ENSMUST00000114370.7	2.83709	0.00015487	0.0303136
ENSMUST00000218545.1	1.84822	0.000154848	0.0303136
ENSMUST00000192703.1	1.76845	0.000156306	0.0304511
ENSMUST00000130418.7	2.90354	0.000158457	0.030583
ENSMUST00000174827.2	2.43037	0.000158438	0.030583
ENSMUST00000198600.1	1.9944	0.000162055	0.0308817
ENSMUST00000206292.1	1.89235	0.000164083	0.0308817
ENSMUST00000219025.1	1.80241	0.000162468	0.0308817
ENSMUST00000203741.1	1.55422	0.000163724	0.0308817
ENSMUST00000136144.1	1.34218	0.00016447	0.0308817
ENSMUST00000176760.1	-1.72167	0.000162007	0.0308817
ENSMUST00000062322.10	4.21164	0.000167859	0.031376
ENSMUST00000128771.1	4.10048	0.000171018	0.0315402
ENSMUST00000193563.1	1.74449	0.000170179	0.0315402
ENSMUST00000125031.1	1.53595	0.000170363	0.0315402
ENSMUST00000139333.7	2.97346	0.000173501	0.0318567
ENSMUST00000195478.1	1.95168	0.000175586	0.0320974
ENSMUST00000132143.1	1.28214	0.000177579	0.0323194
ENSMUST00000117593.7	5.64111	0.00018157	0.03244
ENSMUST00000128346.7	3.57327	0.00018071	0.03244
ENSMUST00000099269.3	2.78128	0.000182151	0.03244
ENSMUST00000177005.7	2.23144	0.000180714	0.03244
ENSMUST00000222614.1	1.27163	0.000181421	0.03244
ENSMUST00000192286.1	1.5779	0.000188811	0.03334
ENSMUST00000181727.2	1.51053	0.000192786	0.0337546
ENSMUST00000128483.7	4.95778	0.000200585	0.034358
ENSMUST00000061203.12	1.77786	0.000199639	0.034358
ENSMUST00000032132.8	1.72776	0.000197856	0.034358
ENSMUST00000193273.1	1.57538	0.0002012	0.034358
ENSMUST00000169464.8	-5.80376	0.000200383	0.034358
ENSMUST00000175741.7	-6.53135	0.000199169	0.034358
ENSMUST00000181180.1	1.36515	0.000203728	0.0346471
ENSMUST00000203665.1	2.42367	0.000205114	0.0347405
ENSMUST00000233976.1	3.71114	0.000212649	0.035077
ENSMUST00000197014.1	2.05459	0.000213018	0.035077
ENSMUST00000230681.1	1.90559	0.000209745	0.035077
ENSMUST00000167443.7	-1.00999	0.000209559	0.035077
ENSMUST00000207901.1	-5.16278	0.000209982	0.035077
ENSMUST00000204099.1	1.86778	0.000214221	0.0351357
ENSMUST00000183867.6	1.36582	0.000215473	0.0352018
ENSMUST00000224593.1	-1.60494	0.000217651	0.0354182
ENSMUST00000111829.1	4.53286	0.000221279	0.0355046
ENSMUST00000156431.7	2.99689	0.000220252	0.0355046
ENSMUST00000180558.8	1.43644	0.000221604	0.0355046
ENSMUST00000030121.12	-3.44046	0.00021994	0.0355046
ENSMUST00000042603.13	-1.92472	0.000223624	0.0356905
ENSMUST00000184801.1	1.7568	0.000225382	0.0357931
ENSMUST00000201482.1	1.63649	0.000225993	0.0357931
ENSMUST00000140370.7	1.25596	0.000227701	0.0359265
ENSMUST00000221806.1	2.40728	0.000228715	0.0359498
ENSMUST00000108970.8	4.37452	0.000230368	0.0359814
ENSMUST00000023958.9	2.13657	0.000232384	0.0359814
ENSMUST00000188684.1	1.42966	0.000232135	0.0359814
ENSMUST00000051341.5	-2.53287	0.000232306	0.0359814
ENSMUST00000210694.1	2.20098	0.000234176	0.0361145
ENSMUST00000204467.1	1.59261	0.000236019	0.0361145
ENSMUST00000166408.7	1.46109	0.000236725	0.0361145
ENSMUST00000043422.7	1.21357	0.00023638	0.0361145
ENSMUST00000112404.8	4.42134	0.000239511	0.0363139
ENSMUST00000192271.5	2.61193	0.000239782	0.0363139
ENSMUST00000187429.3	4.09401	0.000242077	0.0365282
ENSMUST00000191345.1	-2.3456	0.000245192	0.0368641
ENSMUST00000182497.1	1.46017	0.000247957	0.0371452
ENSMUST00000065210.9	6.21672	0.000250177	0.0372955
ENSMUST00000099575.3	-5.70731	0.000250758	0.0372955
ENSMUST00000129070.7	4.93568	0.000254741	0.0374849
ENSMUST00000233241.1	1.53683	0.00025591	0.0375238
ENSMUST00000206002.1	1.66299	0.00026511	0.0387359
ENSMUST00000090541.11	1.37631	0.000268506	0.0390945
ENSMUST00000015234.12	-4.94113	0.000269537	0.0391073
ENSMUST00000041838.6	5.73791	0.00027619	0.0394532
ENSMUST00000106473.4	4.30329	0.000273408	0.0394532
ENSMUST00000186569.1	3.31094	0.000276221	0.0394532
ENSMUST00000212958.1	1.82167	0.000275757	0.0394532
ENSMUST00000133907.2	1.60564	0.000278003	0.0394532
ENSMUST00000153817.7	1.5342	0.000278616	0.0394532
ENSMUST00000228572.1	1.3859	0.000276878	0.0394532
ENSMUST00000142363.7	-3.80801	0.000279527	0.0394532
ENSMUST00000050850.13	5.93977	0.000281892	0.0396522
ENSMUST00000186897.1	1.27098	0.000284127	0.0398316
ENSMUST00000181501.2	4.04985	0.000285534	0.0398941
ENSMUST00000194246.1	2.8304	0.000292243	0.0404231
ENSMUST00000197902.1	2.52132	0.000294663	0.0406224
ENSMUST00000172555.1	1.84725	0.000300546	0.0411599
ENSMUST00000138468.7	1.35159	0.000300099	0.0411599
ENSMUST00000071852.9	1.84632	0.000303688	0.0414534
ENSMUST00000098193.3	5.25118	0.00030808	0.041616
ENSMUST00000130871.1	1.38182	0.000307317	0.041616
ENSMUST00000181379.1	1.16902	0.000308891	0.041616
ENSMUST00000126983.1	2.16856	0.000314353	0.0422148
ENSMUST00000134594.7	1.43274	0.000315849	0.042279
ENSMUST00000216839.2	2.45187	0.000317404	0.0423505
ENSMUST00000226795.1	1.82078	0.000322273	0.0428624
ENSMUST00000209624.1	1.59139	0.000330392	0.0436623
ENSMUST00000234965.1	1.58673	0.000329818	0.0436623
ENSMUST00000172742.1	3.30447	0.000332565	0.0438099
ENSMUST00000150849.2	5.63559	0.000340632	0.0443944
ENSMUST00000152445.1	2.79389	0.000340526	0.0443944
ENSMUST00000128492.2	2.31421	0.000339842	0.0443944
ENSMUST00000208700.1	2.08063	0.000344648	0.0446922
ENSMUST00000123696.7	4.47763	0.000346482	0.044734
ENSMUST00000172785.7	3.53968	0.000349269	0.0448708
ENSMUST00000132734.7	4.74256	0.000357747	0.0458181
ENSMUST00000100476.2	-5.22357	0.000359319	0.0458725
ENSMUST00000183113.1	1.40361	0.00036584	0.0464248
ENSMUST00000023043.9	1.80566	0.000368234	0.0464445
ENSMUST00000048308.5	-3.12709	0.000367488	0.0464445
ENSMUST00000127057.1	1.19581	0.000371253	0.0466833
ENSMUST00000108178.1	-2.53633	0.000372902	0.0467491
ENSMUST00000155993.1	-3.43013	0.000374429	0.0467991
ENSMUST00000009219.2	2.92561	0.000378799	0.0472032
ENSMUST00000101237.7	3.7928	0.000382959	0.0475219
ENSMUST00000131842.1	2.36061	0.000387837	0.0475219
ENSMUST00000146361.1	1.5287	0.000386965	0.0475219
ENSMUST00000196320.1	-3.14354	0.000386267	0.0475219
ENSMUST00000030792.1	-4.09291	0.000388229	0.0475219
ENSMUST00000050226.6	3.61597	0.000390519	0.0475524
ENSMUST00000125595.7	3.31621	0.000390769	0.0475524
ENSMUST00000129229.1	2.86972	0.000395849	0.0476121
ENSMUST00000123503.1	2.39657	0.000395551	0.0476121
ENSMUST00000226681.1	6.1182	0.000398058	0.0477394
ENSMUST00000211379.1	3.11868	0.000402426	0.0477933
ENSMUST00000150571.1	2.47806	0.000404267	0.0477933
ENSMUST00000215964.1	1.91243	0.000401039	0.0477933
ENSMUST00000186826.1	1.46871	0.000404216	0.0477933
ENSMUST00000181170.1	1.62081	0.00040586	0.0478237
ENSMUST00000117440.7	1.44629	0.000406829	0.0478237
ENSMUST00000145614.1	1.25458	0.000409653	0.0480197
ENSMUST00000097467.7	6.07762	0.000418713	0.0489434
ENSMUST00000191843.1	3.93483	0.00042813	0.0498222
ENSMUST00000200134.1	1.67919	0.000428633	0.0498222
ENSMUST00000159426.1	2.22483	0.000430565	0.049907

## Sheet: Isoform RSEM+DESeq2 (batch 2)
Isoform	log2 FoldChange	P value	FDR
ENSMUST00000131237.7	23.3875	7.38007e-21	2.98546e-16
ENSMUST00000227316.1	-23.3252	5.04596e-20	6.80414e-16
ENSMUST00000124231.1	23.276	4.76735e-20	6.80414e-16
ENSMUST00000109557.8	22.0711	5.19847e-19	5.25735e-15
ENSMUST00000000188.11	-5.43081	6.46766e-18	5.23272e-14
ENSMUST00000073127.13	-24.0536	9.14315e-16	6.16447e-12
ENSMUST00000027421.12	-23.5569	3.52472e-15	1.85802e-11
ENSMUST00000014640.8	23.3928	3.67442e-15	1.85802e-11
ENSMUST00000057037.12	22.1103	2.2841e-13	1.02665e-09
ENSMUST00000049239.7	21.1199	3.04229e-13	1.2307e-09
ENSMUST00000159397.7	21.5868	8.15548e-13	2.99921e-09
ENSMUST00000143685.2	20.1185	2.54874e-11	8.592e-08
ENSMUST00000169622.7	9.14896	9.80925e-11	3.05241e-07
ENSMUST00000182735.7	19.2133	2.11522e-10	4.50352e-07
ENSMUST00000113919.9	19.2133	2.11522e-10	4.50352e-07
ENSMUST00000115317.8	19.2133	2.11522e-10	4.50352e-07
ENSMUST00000199894.1	19.2133	2.11522e-10	4.50352e-07
ENSMUST00000125517.8	19.2133	2.11522e-10	4.50352e-07
ENSMUST00000177916.7	19.2133	2.11522e-10	4.50352e-07
ENSMUST00000134727.7	2.05128	1.784e-09	3.60841e-06
ENSMUST00000200744.3	3.08953	2.3748e-08	4.53645e-05
ENSMUST00000140607.7	9.12652	2.46711e-08	4.53645e-05
ENSMUST00000004770.6	2.04858	8.67193e-08	0.00015064
ENSMUST00000211931.1	2.30947	8.9372e-08	0.00015064
ENSMUST00000068581.8	-5.08848	1.06872e-07	0.000172932
ENSMUST00000040907.6	2.19978	1.70434e-07	0.000265176
ENSMUST00000227569.1	1.61482	6.03514e-07	0.00090422
ENSMUST00000195963.1	3.15499	7.66239e-07	0.00110702
ENSMUST00000225731.1	1.16647	9.10092e-07	0.00126952
ENSMUST00000149513.1	4.19304	1.4145e-06	0.00190736
ENSMUST00000220440.1	1.08192	1.92463e-06	0.00243304
ENSMUST00000187747.1	3.5232	1.91799e-06	0.00243304
ENSMUST00000211865.1	2.75278	2.04805e-06	0.0025106
ENSMUST00000111557.7	1.28346	2.31471e-06	0.0025363
ENSMUST00000049778.6	1.90909	2.30234e-06	0.0025363
ENSMUST00000186252.1	2.312	2.31981e-06	0.0025363
ENSMUST00000232878.1	3.16323	2.22106e-06	0.0025363
ENSMUST00000186139.1	3.00853	2.58364e-06	0.00275042
ENSMUST00000141112.1	1.59207	3.79117e-06	0.00393242
ENSMUST00000196789.1	1.8672	4.8768e-06	0.00493203
ENSMUST00000021203.6	-1.99018	5.0303e-06	0.00496319
ENSMUST00000124320.1	3.34896	5.38434e-06	0.00518602
ENSMUST00000171257.3	1.70578	6.08166e-06	0.00551874
ENSMUST00000145385.1	3.27411	6.23955e-06	0.00551874
ENSMUST00000207096.1	3.50691	6.27548e-06	0.00551874
ENSMUST00000140187.7	2.44891	6.8198e-06	0.00586982
ENSMUST00000177831.1	1.90101	8.57558e-06	0.0068439
ENSMUST00000127718.1	2.40345	8.60265e-06	0.0068439
ENSMUST00000128510.7	5.39351	8.62826e-06	0.0068439
ENSMUST00000161696.1	2.6506	9.47456e-06	0.00737066
ENSMUST00000147838.7	2.22681	1.10852e-05	0.0084609
ENSMUST00000206387.1	2.05596	1.13491e-05	0.00850192
ENSMUST00000149017.2	1.79127	1.15841e-05	0.0085202
ENSMUST00000194854.1	2.71027	1.4296e-05	0.0102885
ENSMUST00000183440.1	3.81929	1.4497e-05	0.0102885
ENSMUST00000126429.7	3.78893	1.54958e-05	0.0108078
ENSMUST00000208201.1	3.08181	1.58171e-05	0.0108449
ENSMUST00000122829.1	3.09249	1.77426e-05	0.0119624
ENSMUST00000212022.1	1.43834	1.8084e-05	0.0119926
ENSMUST00000049242.8	3.64948	1.85128e-05	0.012079
ENSMUST00000110127.7	3.32649	2.0665e-05	0.0129582
ENSMUST00000143154.7	3.50657	2.08239e-05	0.0129582
ENSMUST00000114998.7	3.88672	2.08767e-05	0.0129582
ENSMUST00000152287.1	5.40673	2.11416e-05	0.0129582
ENSMUST00000233610.1	3.17442	2.30497e-05	0.0139168
ENSMUST00000197014.1	2.05011	2.34917e-05	0.013953
ENSMUST00000053506.6	2.42477	2.44892e-05	0.013953
ENSMUST00000192050.1	3.31391	2.40329e-05	0.013953
ENSMUST00000176296.1	1.71527	2.62346e-05	0.0147399
ENSMUST00000174051.7	-6.28786	2.92702e-05	0.0151803
ENSMUST00000231019.1	1.89579	2.85239e-05	0.0151803
ENSMUST00000190383.1	2.38458	2.83665e-05	0.0151803
ENSMUST00000174201.1	2.5401	2.90792e-05	0.0151803
ENSMUST00000194417.1	2.57925	2.79533e-05	0.0151803
ENSMUST00000162735.7	2.61923	2.75499e-05	0.0151803
ENSMUST00000209186.1	1.89477	3.02831e-05	0.0154538
ENSMUST00000148812.1	3.14683	3.05615e-05	0.0154538
ENSMUST00000128346.7	3.56937	3.21047e-05	0.0160337
ENSMUST00000141448.7	7.87091	3.5398e-05	0.0174629
ENSMUST00000192874.1	2.99563	3.79077e-05	0.0184757
ENSMUST00000111180.8	-4.10041	4.05362e-05	0.0189427
ENSMUST00000216318.1	1.88109	4.00422e-05	0.0189427
ENSMUST00000232626.1	2.02504	4.07391e-05	0.0189427
ENSMUST00000218626.1	2.27693	3.97608e-05	0.0189427
ENSMUST00000193923.1	1.52276	4.31009e-05	0.0193729
ENSMUST00000170369.7	1.55679	4.22948e-05	0.0193729
ENSMUST00000142608.7	2.0385	4.27788e-05	0.0193729
ENSMUST00000192321.1	1.94299	4.39338e-05	0.0195303
ENSMUST00000220600.1	2.57474	4.44319e-05	0.019537
ENSMUST00000227171.1	1.44899	4.64654e-05	0.0202114
ENSMUST00000072465.8	4.33524	4.84703e-05	0.0208592
ENSMUST00000184319.1	2.64138	4.9956e-05	0.0212723
ENSMUST00000151488.1	-6.22256	5.09441e-05	0.0212729
ENSMUST00000099575.3	-5.72817	5.26303e-05	0.0212729
ENSMUST00000207980.1	1.04955	5.41643e-05	0.0212729
ENSMUST00000093183.4	2.03679	5.39467e-05	0.0212729
ENSMUST00000181085.1	2.56417	5.41492e-05	0.0212729
ENSMUST00000191614.1	2.83258	5.4152e-05	0.0212729
ENSMUST00000116517.8	7.15456	5.41484e-05	0.0212729
ENSMUST00000127253.1	-4.24051	5.4817e-05	0.0213222
ENSMUST00000216924.1	2.43665	5.88123e-05	0.0224447
ENSMUST00000135376.1	2.00139	5.9751e-05	0.0225898
ENSMUST00000126646.1	2.34493	6.04546e-05	0.0226442
ENSMUST00000221583.1	-4.03694	6.35606e-05	0.0235891
ENSMUST00000192049.1	1.41441	6.41761e-05	0.0236011
ENSMUST00000108500.7	4.24417	6.80868e-05	0.0247623
ENSMUST00000129070.7	4.93248	6.8558e-05	0.0247623
ENSMUST00000148619.7	2.31147	6.9465e-05	0.0248678
ENSMUST00000190125.1	-1.9738	7.41205e-05	0.0261264
ENSMUST00000164300.1	3.48929	7.42722e-05	0.0261264
ENSMUST00000077502.4	3.27228	7.52237e-05	0.026233
ENSMUST00000230681.1	1.90204	7.72045e-05	0.0266631
ENSMUST00000037853.4	2.06563	7.84345e-05	0.0266631
ENSMUST00000023959.12	-1.28033	8.01862e-05	0.0270315
ENSMUST00000194135.1	3.3995	8.22529e-05	0.027499
ENSMUST00000103114.7	-1.31799	8.55006e-05	0.0277418
ENSMUST00000202421.1	1.60231	8.77797e-05	0.0277418
ENSMUST00000208646.1	1.86164	8.50025e-05	0.0277418
ENSMUST00000113796.7	2.09925	8.73888e-05	0.0277418
ENSMUST00000207037.1	2.44423	8.76448e-05	0.0277418
ENSMUST00000182406.1	2.57523	8.63934e-05	0.0277418
ENSMUST00000206240.1	3.66852	8.43415e-05	0.0277418
ENSMUST00000041838.6	5.73557	8.8553e-05	0.0277693
ENSMUST00000206323.1	1.75451	9.0239e-05	0.0280803
ENSMUST00000124474.1	-5.95148	9.18365e-05	0.0283593
ENSMUST00000118911.1	-2.38131	9.45564e-05	0.028978
ENSMUST00000062322.10	4.20893	9.77447e-05	0.029508
ENSMUST00000130921.2	1.38837	0.000104611	0.0306279
ENSMUST00000203741.1	1.54983	0.000103352	0.0306279
ENSMUST00000099269.3	2.76854	0.00010524	0.0306279
ENSMUST00000129557.1	3.07412	0.000104528	0.0306279
ENSMUST00000026078.9	4.14055	0.000103272	0.0306279
ENSMUST00000125369.7	-1.79052	0.000106008	0.0306311
ENSMUST00000134016.1	2.28714	0.000112021	0.0319766
ENSMUST00000195317.1	2.37805	0.000112246	0.0319766
ENSMUST00000123684.1	3.77444	0.000114007	0.0322513
ENSMUST00000232980.1	3.15915	0.000119747	0.03346
ENSMUST00000044746.4	1.29212	0.000121639	0.0337031
ENSMUST00000230810.1	1.83115	0.000123072	0.0338682
ENSMUST00000229742.1	-2.25906	0.000125454	0.0341716
ENSMUST00000218967.1	4.72498	0.000126709	0.0341716
ENSMUST00000124956.1	1.83076	0.000132976	0.0356244
ENSMUST00000062118.10	1.64734	0.000134454	0.0357834
ENSMUST00000222570.1	1.54563	0.000141148	0.0366872
ENSMUST00000152751.1	1.75451	0.000141111	0.0366872
ENSMUST00000200652.1	1.8566	0.000141478	0.0366872
ENSMUST00000128771.1	4.08034	0.000139866	0.0366872
ENSMUST00000207808.1	-2.54785	0.000143312	0.036926
ENSMUST00000193273.1	1.57113	0.000144926	0.0371056
ENSMUST00000176093.1	1.38311	0.000146414	0.0372465
ENSMUST00000214225.1	2.49687	0.000147318	0.0372465
ENSMUST00000205534.1	2.62201	0.000148336	0.037271
ENSMUST00000163785.1	3.62817	0.000150951	0.0374626
ENSMUST00000226080.1	4.60063	0.000150823	0.0374626
ENSMUST00000070690.7	2.38839	0.000156907	0.0387035
ENSMUST00000180471.2	-2.69777	0.000158879	0.0388269
ENSMUST00000146171.1	4.58377	0.000159327	0.0388269
ENSMUST00000206449.1	1.52133	0.000167024	0.040218
ENSMUST00000199922.1	1.65025	0.000171183	0.0402608
ENSMUST00000180875.1	2.3549	0.000170342	0.0402608
ENSMUST00000154467.7	2.92022	0.000168616	0.0402608
ENSMUST00000163311.8	7.02266	0.000169325	0.0402608
ENSMUST00000229245.1	1.90075	0.000177416	0.0412472
ENSMUST00000124329.1	2.14773	0.000176752	0.0412472
ENSMUST00000128483.7	4.95664	0.000179634	0.0415243
ENSMUST00000228572.1	1.37865	0.000184552	0.0424187
ENSMUST00000094451.3	2.28168	0.000186756	0.0425971
ENSMUST00000203819.1	2.50188	0.000187435	0.0425971
ENSMUST00000213947.1	5.74691	0.000191518	0.0432819
ENSMUST00000206292.1	1.89012	0.000194585	0.0434892
ENSMUST00000226681.1	6.11373	0.000194374	0.0434892
ENSMUST00000140408.1	1.79063	0.000198283	0.0440722
ENSMUST00000200832.1	1.72122	0.000204857	0.0450386
ENSMUST00000218545.1	1.84736	0.000204795	0.0450386
ENSMUST00000155159.3	3.58872	0.000208303	0.0455484
ENSMUST00000206810.1	1.54109	0.000210408	0.0457615
ENSMUST00000101237.7	3.77118	0.000212157	0.0458951
ENSMUST00000174827.2	2.42726	0.000215411	0.0463511
ENSMUST00000129163.7	3.93656	0.000216579	0.0463559
ENSMUST00000202627.1	1.59706	0.000219836	0.0465604
ENSMUST00000227453.1	1.76621	0.000219272	0.0465604
ENSMUST00000027368.5	1.94068	0.000224734	0.0473498
ENSMUST00000108970.8	4.35999	0.000231908	0.0486081
