# Supplementary material for: Pervasive 3′-UTR Isoform Switches During Mouse Oocyte Maturation
Source: Front Mol Biosci. 2021 Oct 18;8:727614. doi: 10.3389/fmolb.2021.727614 (PMC8558312; doi:10.3389/fmolb.2021.727614)
Supplement: Supplementary file 2 [file Table3.xlsx]

## Sheet: Gene RSEM+edgeR (batch 1）
Gene	log2 FoldChange	P value	FDR
ENSMUSG00000038010.9	-4.0822	6.15856e-22	3.3776e-17
ENSMUSG00000047237.13	-2.85662	2.52952e-21	6.93644e-17
ENSMUSG00000020843.15	-4.80454	5.46237e-21	9.98595e-17
ENSMUSG00000090862.3	-3.43211	3.13153e-19	4.29365e-15
ENSMUSG00000032518.6	-2.8677	1.04854e-17	1.15012e-13
ENSMUSG00000061787.15	-3.07335	4.37972e-17	3.43145e-13
ENSMUSG00000025899.14	2.777	4.36801e-17	3.43145e-13
ENSMUSG00000040952.16	-3.22034	5.97355e-17	3.80893e-13
ENSMUSG00000026969.3	4.30595	6.25053e-17	3.80893e-13
ENSMUSG00000063457.14	-3.12129	1.77238e-16	9.72045e-13
ENSMUSG00000025362.6	-2.84875	5.37033e-16	2.67755e-12
ENSMUSG00000020460.15	-2.59322	7.01583e-16	3.20647e-12
ENSMUSG00000020407.13	-2.20858	9.94713e-16	4.19646e-12
ENSMUSG00000037805.15	-2.66811	3.45551e-15	1.35367e-11
ENSMUSG00000049314.11	-2.23689	4.46334e-15	1.52992e-11
ENSMUSG00000109206.1	3.97857	4.23479e-15	1.52992e-11
ENSMUSG00000062997.6	-2.17398	5.37025e-15	1.63626e-11
ENSMUSG00000079523.8	-1.95907	5.09611e-15	1.63626e-11
ENSMUSG00000055789.7	-2.42693	7.48647e-15	2.16099e-11
ENSMUSG00000021024.14	-2.04615	1.06606e-14	2.92334e-11
ENSMUSG00000004948.12	-2.2149	1.2681e-14	3.31179e-11
ENSMUSG00000020775.13	-2.3781	2.26913e-14	5.65673e-11
ENSMUSG00000075002.2	-1.74595	3.57684e-14	8.52905e-11
ENSMUSG00000008682.13	-2.15044	4.65795e-14	1.06442e-10
ENSMUSG00000023004.8	-2.02188	7.35053e-14	1.61253e-10
ENSMUSG00000104674.1	2.8632	1.10643e-13	2.3339e-10
ENSMUSG00000019210.10	-1.86525	1.59306e-13	3.14192e-10
ENSMUSG00000094724.8	-1.79984	1.60407e-13	3.14192e-10
ENSMUSG00000086474.2	-2.09741	1.8646e-13	3.52627e-10
ENSMUSG00000020153.14	-2.32219	2.01056e-13	3.67556e-10
ENSMUSG00000034566.10	-1.79609	3.11296e-13	5.50732e-10
ENSMUSG00000090733.6	-3.54863	3.67943e-13	6.30609e-10
ENSMUSG00000079478.8	-2.33953	4.35474e-13	7.23731e-10
ENSMUSG00000045132.3	-2.11409	4.72172e-13	7.61641e-10
ENSMUSG00000031258.4	5.36202	5.11505e-13	8.01514e-10
ENSMUSG00000009013.5	-1.93256	5.81167e-13	8.85376e-10
ENSMUSG00000108360.1	-3.05817	6.44047e-13	9.32502e-10
ENSMUSG00000030911.7	-2.14075	6.46106e-13	9.32502e-10
ENSMUSG00000037742.14	-1.58756	7.59606e-13	1.0682e-09
ENSMUSG00000030189.15	-1.70679	8.98494e-13	1.23193e-09
ENSMUSG00000030603.16	-1.82165	1.01894e-12	1.363e-09
ENSMUSG00000059278.9	-2.24899	1.07537e-12	1.40423e-09
ENSMUSG00000019738.15	-2.02114	1.26719e-12	1.61623e-09
ENSMUSG00000026750.6	-1.61208	1.30622e-12	1.62815e-09
ENSMUSG00000008348.9	-1.77793	1.38136e-12	1.67342e-09
ENSMUSG00000052212.6	-1.69529	1.40357e-12	1.67342e-09
ENSMUSG00000030714.14	-1.65174	1.85169e-12	2.16072e-09
ENSMUSG00000060938.14	-1.95038	2.07604e-12	2.37205e-09
ENSMUSG00000098463.1	-6.20493	2.38757e-12	2.61887e-09
ENSMUSG00000075528.13	-2.65413	2.38033e-12	2.61887e-09
ENSMUSG00000025163.6	-1.73119	3.61135e-12	3.88354e-09
ENSMUSG00000048758.14	-1.96109	3.80437e-12	4.01244e-09
ENSMUSG00000015668.13	-1.6406	4.036e-12	4.17642e-09
ENSMUSG00000043716.13	-1.78856	4.63659e-12	4.70906e-09
ENSMUSG00000060798.7	1.51592	4.77045e-12	4.75692e-09
ENSMUSG00000036315.13	-2.4969	5.09885e-12	4.84618e-09
ENSMUSG00000024208.15	-2.4525	5.12505e-12	4.84618e-09
ENSMUSG00000025794.9	-1.77217	5.02131e-12	4.84618e-09
ENSMUSG00000036672.5	-2.49328	5.30521e-12	4.93151e-09
ENSMUSG00000034892.8	-2.01409	6.60472e-12	6.03715e-09
ENSMUSG00000008668.15	-2.04555	6.98425e-12	6.17813e-09
ENSMUSG00000060992.9	-1.64067	6.90263e-12	6.17813e-09
ENSMUSG00000053063.11	-1.84641	7.4235e-12	6.46245e-09
ENSMUSG00000011267.8	-1.60822	8.15621e-12	6.98937e-09
ENSMUSG00000024446.13	-2.3921	8.40913e-12	7.09524e-09
ENSMUSG00000086583.3	-1.49415	9.69612e-12	8.05718e-09
ENSMUSG00000022956.11	-1.72948	1.08077e-11	8.84683e-09
ENSMUSG00000054320.16	-2.05132	1.20968e-11	9.70075e-09
ENSMUSG00000032459.9	-1.64348	1.23815e-11	9.70075e-09
ENSMUSG00000107954.1	3.85521	1.22138e-11	9.70075e-09
ENSMUSG00000019373.11	-1.62503	1.52689e-11	1.17944e-08
ENSMUSG00000057863.6	-2.17919	1.60606e-11	1.19155e-08
ENSMUSG00000017778.14	-1.87177	1.64203e-11	1.19155e-08
ENSMUSG00000029223.12	-1.62612	1.64299e-11	1.19155e-08
ENSMUSG00000095280.1	4.33776	1.5799e-11	1.19155e-08
ENSMUSG00000075014.1	4.43002	1.65119e-11	1.19155e-08
ENSMUSG00000012848.15	-1.58522	1.96589e-11	1.40022e-08
ENSMUSG00000024875.4	-2.31695	2.75339e-11	1.86428e-08
ENSMUSG00000108249.1	-2.15221	2.6597e-11	1.86428e-08
ENSMUSG00000039001.12	-2.12581	2.72501e-11	1.86428e-08
ENSMUSG00000109764.1	-1.82025	2.68603e-11	1.86428e-08
ENSMUSG00000091957.3	2.77546	3.04368e-11	2.0357e-08
ENSMUSG00000057322.12	-2.6946	3.56202e-11	2.32566e-08
ENSMUSG00000094950.2	1.62831	3.53972e-11	2.32566e-08
ENSMUSG00000064220.6	1.89632	3.67085e-11	2.34098e-08
ENSMUSG00000093577.1	2.29235	3.65685e-11	2.34098e-08
ENSMUSG00000084998.1	3.40955	4.57088e-11	2.88144e-08
ENSMUSG00000036905.8	-2.40304	4.65214e-11	2.89934e-08
ENSMUSG00000060636.14	-1.87844	4.97624e-11	3.06648e-08
ENSMUSG00000064345.1	1.42192	5.0911e-11	3.1024e-08
ENSMUSG00000021243.14	-1.57025	5.36559e-11	3.20312e-08
ENSMUSG00000049932.3	-1.50623	5.37319e-11	3.20312e-08
ENSMUSG00000059772.12	-1.73698	5.74426e-11	3.38751e-08
ENSMUSG00000023904.10	-1.96858	5.9093e-11	3.44776e-08
ENSMUSG00000026000.16	-1.35877	9.07956e-11	5.24168e-08
ENSMUSG00000072707.3	-1.79639	9.38648e-11	5.36242e-08
ENSMUSG00000028651.12	-1.86087	1.00878e-10	5.70368e-08
ENSMUSG00000026035.15	-1.9209	1.07669e-10	6.02553e-08
ENSMUSG00000097312.1	4.37442	1.25057e-10	6.92788e-08
ENSMUSG00000105361.1	-17.1187	1.31983e-10	7.21709e-08
ENSMUSG00000098274.7	-1.83117	1.32909e-10	7.21709e-08
ENSMUSG00000075229.11	-1.54685	1.46024e-10	7.85149e-08
ENSMUSG00000024944.5	-1.52949	1.74591e-10	9.19746e-08
ENSMUSG00000089785.2	4.03601	1.75568e-10	9.19746e-08
ENSMUSG00000095186.1	4.25161	1.76087e-10	9.19746e-08
ENSMUSG00000039349.5	-6.60324	1.825e-10	9.44247e-08
ENSMUSG00000013846.10	-3.07078	1.96372e-10	9.97209e-08
ENSMUSG00000027566.15	-1.51999	1.9633e-10	9.97209e-08
ENSMUSG00000097360.8	-2.0336	2.01887e-10	1.01581e-07
ENSMUSG00000001642.18	-1.49628	2.08088e-10	1.03749e-07
ENSMUSG00000062683.11	-1.61743	2.57664e-10	1.27309e-07
ENSMUSG00000105832.1	2.16098	2.8081e-10	1.37507e-07
ENSMUSG00000064363.1	1.42678	3.11384e-10	1.51129e-07
ENSMUSG00000044566.15	-1.38206	3.79456e-10	1.82552e-07
ENSMUSG00000022193.7	-1.65929	3.91619e-10	1.86765e-07
ENSMUSG00000097743.1	2.36121	3.98607e-10	1.86848e-07
ENSMUSG00000095547.1	4.18844	3.98009e-10	1.86848e-07
ENSMUSG00000026238.14	-1.39437	4.09581e-10	1.90365e-07
ENSMUSG00000107176.1	-5.64554	4.21721e-10	1.9436e-07
ENSMUSG00000020432.12	-1.90368	4.27751e-10	1.95497e-07
ENSMUSG00000041571.9	-1.62502	4.64373e-10	2.1048e-07
ENSMUSG00000025747.12	-1.50326	5.25231e-10	2.36113e-07
ENSMUSG00000064367.1	1.35155	5.31037e-10	2.36782e-07
ENSMUSG00000023939.7	-1.4987	5.41331e-10	2.39426e-07
ENSMUSG00000001525.10	-1.28313	5.86884e-10	2.57497e-07
ENSMUSG00000093283.1	1.79261	6.26755e-10	2.72807e-07
ENSMUSG00000024217.10	-1.64998	6.32633e-10	2.73198e-07
ENSMUSG00000053565.10	-1.47658	6.83213e-10	2.92736e-07
ENSMUSG00000024734.8	-1.39416	7.49081e-10	3.1847e-07
ENSMUSG00000063882.12	-1.58619	7.89285e-10	3.32981e-07
ENSMUSG00000070617.2	-1.52142	8.06505e-10	3.37649e-07
ENSMUSG00000004268.11	-1.4112	8.29721e-10	3.44736e-07
ENSMUSG00000030270.11	-1.40396	8.52618e-10	3.51586e-07
ENSMUSG00000047911.6	-1.2553	8.81965e-10	3.60974e-07
ENSMUSG00000049751.6	-1.47443	9.31508e-10	3.78427e-07
ENSMUSG00000022422.13	-1.81229	1.0277e-09	4.05491e-07
ENSMUSG00000059434.9	-1.72127	1.01829e-09	4.05491e-07
ENSMUSG00000062797.13	-1.69238	1.02384e-09	4.05491e-07
ENSMUSG00000018727.19	-1.35706	1.00642e-09	4.05491e-07
ENSMUSG00000092674.2	1.88401	1.13272e-09	4.43736e-07
ENSMUSG00000111713.1	-2.05209	1.16116e-09	4.48469e-07
ENSMUSG00000028378.6	-1.78903	1.16107e-09	4.48469e-07
ENSMUSG00000024146.9	-1.48739	1.20406e-09	4.61787e-07
ENSMUSG00000096768.7	-2.44588	1.23697e-09	4.71115e-07
ENSMUSG00000112095.1	4.18685	1.34472e-09	5.0862e-07
ENSMUSG00000034853.16	2.00013	1.37496e-09	5.16494e-07
ENSMUSG00000083594.1	4.75304	1.61177e-09	6.01332e-07
ENSMUSG00000095891.7	4.34009	1.63813e-09	6.07038e-07
ENSMUSG00000107068.1	-4.00181	1.71602e-09	6.31635e-07
ENSMUSG00000019791.12	-2.27995	1.83814e-09	6.72073e-07
ENSMUSG00000029695.13	-1.20296	1.90929e-09	6.93465e-07
ENSMUSG00000026202.13	-1.31804	2.05044e-09	7.36972e-07
ENSMUSG00000021975.8	-1.173	2.05655e-09	7.36972e-07
ENSMUSG00000075015.3	4.28439	2.06939e-09	7.36972e-07
ENSMUSG00000109105.1	-2.11011	2.22969e-09	7.88935e-07
ENSMUSG00000031320.9	-1.26691	2.26446e-09	7.96103e-07
ENSMUSG00000058147.1	-1.91195	2.51741e-09	8.65509e-07
ENSMUSG00000039563.6	-1.51508	2.52501e-09	8.65509e-07
ENSMUSG00000009092.5	-1.32358	2.49651e-09	8.65509e-07
ENSMUSG00000112580.1	4.00549	2.51512e-09	8.65509e-07
ENSMUSG00000035248.9	-1.47045	2.63415e-09	8.97313e-07
ENSMUSG00000039330.4	-2.39118	2.70965e-09	9.17335e-07
ENSMUSG00000036845.12	-1.38905	3.05316e-09	1.02428e-06
ENSMUSG00000038690.15	-1.34205	3.06291e-09	1.02428e-06
ENSMUSG00000097327.7	-1.62835	3.18948e-09	1.06014e-06
ENSMUSG00000027673.12	-1.49892	3.39678e-09	1.12225e-06
ENSMUSG00000040128.9	-1.61961	3.46784e-09	1.13886e-06
ENSMUSG00000031818.12	-1.25329	3.79071e-09	1.23749e-06
ENSMUSG00000041453.12	-1.2674	3.92894e-09	1.27502e-06
ENSMUSG00000036192.15	-1.65199	4.15791e-09	1.34139e-06
ENSMUSG00000028495.14	-1.27964	4.32463e-09	1.38168e-06
ENSMUSG00000091358.2	-1.25185	4.33319e-09	1.38168e-06
ENSMUSG00000093989.1	-2.17499	4.38368e-09	1.3897e-06
ENSMUSG00000033318.7	-1.95148	4.44287e-09	1.40037e-06
ENSMUSG00000060461.5	-1.60908	4.52006e-09	1.41656e-06
ENSMUSG00000044937.15	-1.56908	4.594e-09	1.43155e-06
ENSMUSG00000027761.4	-1.51271	4.70032e-09	1.45641e-06
ENSMUSG00000049280.4	4.48039	4.76243e-09	1.46736e-06
ENSMUSG00000100862.1	1.41524	4.85005e-09	1.48601e-06
ENSMUSG00000023919.7	-1.26688	4.88223e-09	1.48756e-06
ENSMUSG00000093610.7	-1.94772	4.91681e-09	1.48982e-06
ENSMUSG00000075081.6	4.25615	5.21452e-09	1.57135e-06
ENSMUSG00000060036.14	-1.53762	5.29273e-09	1.5862e-06
ENSMUSG00000079435.9	-1.91524	5.67665e-09	1.69201e-06
ENSMUSG00000078249.5	2.79424	6.0593e-09	1.7963e-06
ENSMUSG00000107511.1	8.03329	6.18257e-09	1.82299e-06
ENSMUSG00000067870.5	-2.9508	6.42454e-09	1.88421e-06
ENSMUSG00000096385.7	4.38787	6.72038e-09	1.96049e-06
ENSMUSG00000045128.9	-1.40299	6.79641e-09	1.97218e-06
ENSMUSG00000003299.10	-1.32752	6.96658e-09	2.01092e-06
ENSMUSG00000105454.1	4.35389	7.39633e-09	2.12379e-06
ENSMUSG00000039956.9	-1.93217	7.56247e-09	2.16019e-06
ENSMUSG00000095954.4	-4.47705	7.85315e-09	2.22009e-06
ENSMUSG00000052146.16	-1.31911	7.82114e-09	2.22009e-06
ENSMUSG00000026715.12	-1.23299	7.95688e-09	2.23788e-06
ENSMUSG00000021125.6	-1.3008	8.23354e-09	2.30388e-06
ENSMUSG00000039183.6	-1.49178	8.93229e-09	2.48671e-06
ENSMUSG00000074060.10	-1.31428	9.49352e-09	2.6164e-06
ENSMUSG00000051095.7	4.43107	9.48521e-09	2.6164e-06
ENSMUSG00000058546.8	-1.48909	9.57142e-09	2.62467e-06
ENSMUSG00000096145.2	-1.3742	9.64525e-09	2.63176e-06
ENSMUSG00000030059.15	-1.41745	9.80058e-09	2.66091e-06
ENSMUSG00000021640.6	-1.78009	9.98977e-09	2.69891e-06
ENSMUSG00000110976.1	-2.13953	1.11158e-08	2.98295e-06
ENSMUSG00000032641.18	-1.92957	1.12006e-08	2.98295e-06
ENSMUSG00000021263.11	5.57606	1.12043e-08	2.98295e-06
ENSMUSG00000059070.16	-1.65021	1.17774e-08	3.12038e-06
ENSMUSG00000064354.1	1.22054	1.20799e-08	3.18516e-06
ENSMUSG00000019897.8	-1.58708	1.27079e-08	3.3347e-06
ENSMUSG00000104988.1	-2.0318	1.28471e-08	3.33927e-06
ENSMUSG00000061315.14	-1.16834	1.28449e-08	3.33927e-06
ENSMUSG00000024066.9	-1.61903	1.30738e-08	3.38217e-06
ENSMUSG00000040963.15	-1.53367	1.39435e-08	3.59023e-06
ENSMUSG00000074397.4	-1.37137	1.45894e-08	3.73897e-06
ENSMUSG00000068950.3	3.61649	1.46885e-08	3.74685e-06
ENSMUSG00000072813.5	-1.14241	1.49196e-08	3.78819e-06
ENSMUSG00000040813.16	-1.1998	1.50383e-08	3.80074e-06
ENSMUSG00000031400.10	-1.10902	1.65608e-08	4.16633e-06
ENSMUSG00000067736.2	1.47475	1.66515e-08	4.17001e-06
ENSMUSG00000018565.17	-1.31316	1.71013e-08	4.2439e-06
ENSMUSG00000064368.1	1.1254	1.70297e-08	4.2439e-06
ENSMUSG00000028398.8	-1.66299	1.93841e-08	4.78875e-06
ENSMUSG00000090381.2	-3.16735	1.9541e-08	4.79839e-06
ENSMUSG00000113395.1	4.61034	1.95981e-08	4.79839e-06
ENSMUSG00000079641.3	-1.39786	2.093e-08	5.07913e-06
ENSMUSG00000096201.1	4.15521	2.08501e-08	5.07913e-06
ENSMUSG00000005881.13	-1.35287	2.14222e-08	5.17568e-06
ENSMUSG00000000399.10	-1.18682	2.1659e-08	5.20993e-06
ENSMUSG00000021114.9	-1.22005	2.19334e-08	5.25291e-06
ENSMUSG00000047459.14	-1.27386	2.22909e-08	5.3153e-06
ENSMUSG00000064370.1	1.37516	2.2447e-08	5.32937e-06
ENSMUSG00000031221.7	-1.12785	2.26358e-08	5.35103e-06
ENSMUSG00000036231.5	-1.77365	2.28436e-08	5.37696e-06
ENSMUSG00000095687.2	-1.23101	2.35572e-08	5.49776e-06
ENSMUSG00000111777.1	3.87055	2.34765e-08	5.49776e-06
ENSMUSG00000050097.6	5.58738	2.40778e-08	5.59544e-06
ENSMUSG00000099021.1	1.52752	2.4575e-08	5.663e-06
ENSMUSG00000099250.1	1.52752	2.4575e-08	5.663e-06
ENSMUSG00000113889.1	4.65503	2.61746e-08	6.00635e-06
ENSMUSG00000094921.2	5.12027	2.84936e-08	6.51126e-06
ENSMUSG00000039640.7	-1.31091	2.92404e-08	6.65419e-06
ENSMUSG00000032458.6	-1.14475	2.94276e-08	6.66912e-06
ENSMUSG00000092622.8	-1.15999	2.96241e-08	6.68602e-06
ENSMUSG00000003444.8	-1.87037	3.01646e-08	6.78011e-06
ENSMUSG00000040824.3	-1.50455	3.08994e-08	6.91694e-06
ENSMUSG00000108845.1	8.804	3.28234e-08	7.31775e-06
ENSMUSG00000000184.12	-5.50873	3.59217e-08	7.97608e-06
ENSMUSG00000026626.11	-1.74149	3.67583e-08	8.12892e-06
ENSMUSG00000108803.1	4.03481	3.72918e-08	8.21377e-06
ENSMUSG00000018554.13	-1.29846	3.8018e-08	8.34023e-06
ENSMUSG00000057036.7	-2.09676	3.81851e-08	8.34351e-06
ENSMUSG00000094488.2	4.37279	3.85689e-08	8.39394e-06
ENSMUSG00000054428.12	-1.55811	3.98076e-08	8.62928e-06
ENSMUSG00000058603.10	-1.66391	4.05503e-08	8.75567e-06
ENSMUSG00000024738.6	-1.47335	4.13196e-08	8.85208e-06
ENSMUSG00000042165.8	2.24452	4.12359e-08	8.85208e-06
ENSMUSG00000041187.16	-1.49779	4.20147e-08	8.96597e-06
ENSMUSG00000026187.8	-1.22717	4.24891e-08	9.03206e-06
ENSMUSG00000006442.10	-1.20451	4.30197e-08	9.10955e-06
ENSMUSG00000036299.4	-1.24927	4.49339e-08	9.47829e-06
ENSMUSG00000105145.1	1.791	4.55964e-08	9.58118e-06
ENSMUSG00000050697.9	-1.46315	4.60722e-08	9.64422e-06
ENSMUSG00000092276.2	-4.05413	4.67233e-08	9.74332e-06
ENSMUSG00000111928.1	3.44139	4.9008e-08	1.0181e-05
ENSMUSG00000054702.14	2.38011	4.92368e-08	1.019e-05
ENSMUSG00000027871.16	-4.60637	5.0108e-08	1.03313e-05
ENSMUSG00000073423.10	-1.94012	5.06781e-08	1.04097e-05
ENSMUSG00000022540.16	-2.09655	5.15316e-08	1.05063e-05
ENSMUSG00000108596.1	2.88596	5.13617e-08	1.05063e-05
ENSMUSG00000116045.1	-1.33096	5.28225e-08	1.07296e-05
ENSMUSG00000108654.1	-3.96601	5.31402e-08	1.07543e-05
ENSMUSG00000031898.9	-2.38284	5.61539e-08	1.13111e-05
ENSMUSG00000027170.12	-1.26125	5.65101e-08	1.13111e-05
ENSMUSG00000078624.4	4.18317	5.64026e-08	1.13111e-05
ENSMUSG00000035699.8	3.43009	5.79024e-08	1.15476e-05
ENSMUSG00000030851.15	-2.94008	6.12607e-08	1.2135e-05
ENSMUSG00000024947.16	-1.44625	6.12903e-08	1.2135e-05
ENSMUSG00000042498.16	-2.47706	6.4199e-08	1.26652e-05
ENSMUSG00000113961.1	3.79689	6.46526e-08	1.2709e-05
ENSMUSG00000116518.1	1.27168	6.62849e-08	1.29833e-05
ENSMUSG00000112622.1	3.35727	6.69605e-08	1.3069e-05
ENSMUSG00000081096.2	3.3622	6.89895e-08	1.34172e-05
ENSMUSG00000097695.1	3.19977	6.98912e-08	1.35446e-05
ENSMUSG00000049950.6	-1.63241	7.1882e-08	1.38813e-05
ENSMUSG00000102858.1	3.91304	7.2625e-08	1.39756e-05
ENSMUSG00000025545.10	-1.33097	7.37954e-08	1.41512e-05
ENSMUSG00000025939.17	-1.11116	7.46701e-08	1.4269e-05
ENSMUSG00000038022.11	-1.59071	7.83803e-08	1.49087e-05
ENSMUSG00000016481.15	-1.32224	7.8561e-08	1.49087e-05
ENSMUSG00000109402.1	-1.66767	7.95682e-08	1.50113e-05
ENSMUSG00000020485.14	-1.58675	7.96493e-08	1.50113e-05
ENSMUSG00000037772.13	-2.3028	8.03195e-08	1.50858e-05
ENSMUSG00000070392.5	1.42973	8.07775e-08	1.512e-05
ENSMUSG00000063787.4	-1.69699	8.47665e-08	1.56567e-05
ENSMUSG00000041377.12	-1.18639	8.4939e-08	1.56567e-05
ENSMUSG00000105549.1	3.74718	8.50719e-08	1.56567e-05
ENSMUSG00000085328.2	3.95131	8.47056e-08	1.56567e-05
ENSMUSG00000074564.3	4.54024	8.44108e-08	1.56567e-05
ENSMUSG00000106924.1	4.42976	8.95359e-08	1.64231e-05
ENSMUSG00000035177.8	-1.10388	9.05936e-08	1.65617e-05
ENSMUSG00000116885.1	5.32745	9.12446e-08	1.66253e-05
ENSMUSG00000044103.4	-2.98876	9.23733e-08	1.67752e-05
ENSMUSG00000033916.5	-1.53055	9.28286e-08	1.68023e-05
ENSMUSG00000019179.10	-1.12259	9.53658e-08	1.72047e-05
ENSMUSG00000021255.17	-1.10016	9.69812e-08	1.72736e-05
ENSMUSG00000105578.1	4.35371	9.70071e-08	1.72736e-05
ENSMUSG00000081471.1	4.68109	9.62089e-08	1.72736e-05
ENSMUSG00000044258.10	6.11916	9.6582e-08	1.72736e-05
ENSMUSG00000005779.12	-1.14308	1.00587e-07	1.7853e-05
ENSMUSG00000020831.18	-1.29627	1.04687e-07	1.85208e-05
ENSMUSG00000032348.6	-1.36463	1.05136e-07	1.85405e-05
ENSMUSG00000087168.1	-1.64505	1.05942e-07	1.86227e-05
ENSMUSG00000095959.2	-1.94889	1.10416e-07	1.93471e-05
ENSMUSG00000091076.2	3.82619	1.16507e-07	2.03494e-05
ENSMUSG00000056600.4	3.74532	1.17618e-07	2.04783e-05
ENSMUSG00000058600.13	-1.58038	1.19902e-07	2.08098e-05
ENSMUSG00000113069.1	3.58087	1.23525e-07	2.1371e-05
ENSMUSG00000020717.19	-1.15071	1.24954e-07	2.15502e-05
ENSMUSG00000021494.9	-1.28093	1.25823e-07	2.16321e-05
ENSMUSG00000021376.11	-1.20376	1.28711e-07	2.20595e-05
ENSMUSG00000024181.8	-1.29513	1.30302e-07	2.22625e-05
ENSMUSG00000066362.5	-3.22462	1.32524e-07	2.25718e-05
ENSMUSG00000070343.3	-3.18226	1.33023e-07	2.25867e-05
ENSMUSG00000097047.2	-1.69553	1.34207e-07	2.27174e-05
ENSMUSG00000031590.8	-1.33821	1.40788e-07	2.3758e-05
ENSMUSG00000021368.15	-1.96883	1.42064e-07	2.38895e-05
ENSMUSG00000048620.6	3.62283	1.42438e-07	2.38895e-05
ENSMUSG00000022174.8	-1.23456	1.44527e-07	2.41659e-05
ENSMUSG00000055839.6	-2.08485	1.45203e-07	2.42052e-05
ENSMUSG00000044519.8	3.48596	1.46838e-07	2.44036e-05
ENSMUSG00000111481.1	-1.61552	1.49616e-07	2.47607e-05
ENSMUSG00000025142.18	-1.32265	1.4989e-07	2.47607e-05
ENSMUSG00000000563.17	-1.23974	1.50643e-07	2.48104e-05
ENSMUSG00000106738.1	-1.48615	1.54349e-07	2.53447e-05
ENSMUSG00000103234.1	3.5374	1.55751e-07	2.54985e-05
ENSMUSG00000013822.7	-1.13185	1.62175e-07	2.64712e-05
ENSMUSG00000043331.6	-1.57514	1.64498e-07	2.67707e-05
ENSMUSG00000100755.1	-4.66139	1.67133e-07	2.7119e-05
ENSMUSG00000061477.4	-1.10717	1.69501e-07	2.74222e-05
ENSMUSG00000002661.14	-1.23608	1.71045e-07	2.75906e-05
ENSMUSG00000009640.11	-1.19284	1.77709e-07	2.85815e-05
ENSMUSG00000022890.13	-1.60127	1.81019e-07	2.90287e-05
ENSMUSG00000003970.9	-1.35403	1.83831e-07	2.93936e-05
ENSMUSG00000021939.8	-1.15505	1.87214e-07	2.98476e-05
ENSMUSG00000036438.13	-1.15773	1.89207e-07	3.00779e-05
ENSMUSG00000062169.13	-1.37178	1.90498e-07	3.01957e-05
ENSMUSG00000064360.1	1.41992	1.93384e-07	3.05647e-05
ENSMUSG00000029322.12	-1.12839	1.94592e-07	3.06672e-05
ENSMUSG00000112226.1	3.50947	2.00291e-07	3.14076e-05
ENSMUSG00000059429.3	3.66485	2.00435e-07	3.14076e-05
ENSMUSG00000060098.11	-1.28735	2.06032e-07	3.21926e-05
ENSMUSG00000064356.3	1.27675	2.10678e-07	3.28251e-05
ENSMUSG00000109196.1	3.70808	2.21605e-07	3.44298e-05
ENSMUSG00000020332.7	-1.61348	2.23666e-07	3.46518e-05
ENSMUSG00000107112.1	-1.53976	2.31354e-07	3.57419e-05
ENSMUSG00000101906.1	5.18093	2.34665e-07	3.61516e-05
ENSMUSG00000086607.7	4.994	2.3565e-07	3.62017e-05
ENSMUSG00000044792.7	-1.1339	2.46528e-07	3.77669e-05
ENSMUSG00000103912.1	-2.20579	2.47719e-07	3.78437e-05
ENSMUSG00000083380.1	-1.48992	2.48667e-07	3.78831e-05
ENSMUSG00000024121.13	-1.0433	2.49623e-07	3.79234e-05
ENSMUSG00000043282.3	1.92083	2.60957e-07	3.94687e-05
ENSMUSG00000112319.1	3.71157	2.61235e-07	3.94687e-05
ENSMUSG00000041406.14	-1.06669	2.71775e-07	4.08363e-05
ENSMUSG00000103318.1	4.9133	2.71365e-07	4.08363e-05
ENSMUSG00000029451.14	-1.02294	2.74863e-07	4.11874e-05
ENSMUSG00000042476.12	-1.35458	2.79478e-07	4.16513e-05
ENSMUSG00000113216.1	4.92363	2.79322e-07	4.16513e-05
ENSMUSG00000052819.6	-2.05097	2.87636e-07	4.27509e-05
ENSMUSG00000055088.5	3.01883	2.90828e-07	4.31085e-05
ENSMUSG00000094747.3	3.03723	2.95416e-07	4.36706e-05
ENSMUSG00000024800.7	-1.62908	3.0649e-07	4.51858e-05
ENSMUSG00000009863.14	-1.26532	3.09109e-07	4.54498e-05
ENSMUSG00000112557.1	3.34192	3.14162e-07	4.58242e-05
ENSMUSG00000112947.1	3.4065	3.14042e-07	4.58242e-05
ENSMUSG00000114407.1	3.73773	3.1326e-07	4.58242e-05
ENSMUSG00000021520.4	-2.01536	3.24259e-07	4.71715e-05
ENSMUSG00000072772.3	-2.28265	3.26043e-07	4.73055e-05
ENSMUSG00000030738.11	-1.02538	3.28161e-07	4.74872e-05
ENSMUSG00000057417.7	-2.62625	3.3128e-07	4.78124e-05
ENSMUSG00000043091.9	-1.15068	3.41443e-07	4.91499e-05
ENSMUSG00000047799.15	-1.08881	3.52942e-07	5.06722e-05
ENSMUSG00000024500.18	-1.33563	3.5531e-07	5.08789e-05
ENSMUSG00000024953.16	-1.25011	3.57609e-07	5.10748e-05
ENSMUSG00000113388.1	3.54426	3.58878e-07	5.11229e-05
ENSMUSG00000066878.5	1.25891	3.61606e-07	5.13781e-05
ENSMUSG00000024646.13	-1.13731	3.64619e-07	5.16723e-05
ENSMUSG00000021607.9	-1.96273	3.68968e-07	5.21539e-05
ENSMUSG00000097911.2	3.82814	3.86921e-07	5.45508e-05
ENSMUSG00000024608.10	-1.25354	3.99873e-07	5.60428e-05
ENSMUSG00000024346.5	-1.13963	4.0159e-07	5.60428e-05
ENSMUSG00000075383.4	4.39683	4.01151e-07	5.60428e-05
ENSMUSG00000086907.1	-1.5338	4.16257e-07	5.79422e-05
ENSMUSG00000026126.15	-1.23118	4.23126e-07	5.86008e-05
ENSMUSG00000106671.1	-1.63288	4.28291e-07	5.91668e-05
ENSMUSG00000114467.1	5.57651	4.43465e-07	6.11091e-05
ENSMUSG00000019505.7	-1.20336	4.51608e-07	6.20752e-05
ENSMUSG00000022639.14	3.94008	4.62062e-07	6.31953e-05
ENSMUSG00000058443.5	1.62238	4.63513e-07	6.32361e-05
ENSMUSG00000097589.9	1.22208	4.71497e-07	6.41657e-05
ENSMUSG00000045996.12	-1.3208	4.76291e-07	6.46577e-05
ENSMUSG00000052712.17	-1.08109	4.86752e-07	6.59147e-05
ENSMUSG00000021737.4	-1.01675	4.88046e-07	6.5927e-05
ENSMUSG00000056458.16	-1.21419	5.09246e-07	6.86218e-05
ENSMUSG00000019806.13	-1.30332	5.39232e-07	7.24844e-05
ENSMUSG00000113893.1	3.76747	5.60098e-07	7.51052e-05
ENSMUSG00000112342.1	3.68493	5.66032e-07	7.55315e-05
ENSMUSG00000115027.1	3.02371	5.71561e-07	7.59583e-05
ENSMUSG00000106107.1	4.28952	5.72001e-07	7.59583e-05
ENSMUSG00000112689.1	3.22449	5.76077e-07	7.63149e-05
ENSMUSG00000022155.9	-1.58752	5.91914e-07	7.76625e-05
ENSMUSG00000089719.1	-1.40611	5.91734e-07	7.76625e-05
ENSMUSG00000049539.3	1.12049	5.90446e-07	7.76625e-05
ENSMUSG00000109162.1	3.76008	5.87936e-07	7.76625e-05
ENSMUSG00000056917.12	-1.30838	5.94343e-07	7.77951e-05
ENSMUSG00000069892.9	3.49609	5.98037e-07	7.80922e-05
ENSMUSG00000042572.12	-1.59539	6.07678e-07	7.84897e-05
ENSMUSG00000033307.7	-1.51314	6.06349e-07	7.84897e-05
ENSMUSG00000032181.7	-1.01624	6.08236e-07	7.84897e-05
ENSMUSG00000111485.1	3.29456	6.06481e-07	7.84897e-05
ENSMUSG00000113290.1	4.6102	6.06416e-07	7.84897e-05
ENSMUSG00000111327.1	3.22427	6.13648e-07	7.90022e-05
ENSMUSG00000005981.11	-1.06383	6.17501e-07	7.92522e-05
ENSMUSG00000108500.1	3.17745	6.1848e-07	7.92522e-05
ENSMUSG00000058360.5	-1.75844	6.41469e-07	8.14832e-05
ENSMUSG00000026810.12	-1.43308	6.41496e-07	8.14832e-05
ENSMUSG00000064357.1	1.13364	6.41834e-07	8.14832e-05
ENSMUSG00000112917.1	3.35761	6.38174e-07	8.14832e-05
ENSMUSG00000027364.14	-1.27598	6.64803e-07	8.42043e-05
ENSMUSG00000104022.1	1.19992	6.83122e-07	8.63253e-05
ENSMUSG00000009076.10	-1.42847	7.03272e-07	8.86673e-05
ENSMUSG00000028567.8	-1.69426	7.25204e-07	9.11738e-05
ENSMUSG00000039671.18	1.10485	7.26478e-07	9.11738e-05
ENSMUSG00000047675.15	-1.01046	7.45263e-07	9.33178e-05
ENSMUSG00000071662.3	-1.12403	7.56994e-07	9.45707e-05
ENSMUSG00000022204.9	-1.02354	7.71361e-07	9.61466e-05
ENSMUSG00000113684.1	3.65935	7.86269e-07	9.75614e-05
ENSMUSG00000036826.14	-6.71009	7.89575e-07	9.77505e-05
ENSMUSG00000107094.1	3.25342	8.01592e-07	9.90147e-05
ENSMUSG00000108956.1	3.5423	8.51595e-07	0.000104955
ENSMUSG00000020547.5	-1.60381	8.54975e-07	0.000105135
ENSMUSG00000096463.1	3.44376	8.5753e-07	0.000105213
ENSMUSG00000028843.8	-1.26886	8.74004e-07	0.000106995
ENSMUSG00000049565.16	-1.04765	8.85864e-07	0.000108204
ENSMUSG00000063730.13	4.04899	8.87824e-07	0.000108204
ENSMUSG00000027454.10	-1.28632	9.05386e-07	0.0001101
ENSMUSG00000049011.2	-3.72483	9.24865e-07	0.00011222
ENSMUSG00000026239.14	-1.06068	9.31537e-07	0.000112494
ENSMUSG00000064341.1	1.16589	9.32045e-07	0.000112494
ENSMUSG00000113523.1	4.05036	9.33281e-07	0.000112494
ENSMUSG00000051177.16	-1.20826	9.42643e-07	0.000113374
ENSMUSG00000105283.1	-6.59072	9.54066e-07	0.000114496
ENSMUSG00000027472.14	-1.05616	9.56918e-07	0.000114588
ENSMUSG00000003429.11	-1.05561	9.62485e-07	0.000114753
ENSMUSG00000105476.1	3.95362	9.61675e-07	0.000114753
ENSMUSG00000091803.7	-1.32873	9.68009e-07	0.000115162
ENSMUSG00000112149.1	3.22167	9.73277e-07	0.000115538
ENSMUSG00000075078.5	4.07283	9.85505e-07	0.000116737
ENSMUSG00000114413.1	4.43443	9.88648e-07	0.000116856
ENSMUSG00000031157.10	-1.39473	9.98326e-07	0.000117494
ENSMUSG00000116975.1	2.82233	9.96497e-07	0.000117494
ENSMUSG00000110519.2	3.68825	1.00544e-06	0.000118078
ENSMUSG00000001134.9	-1.88188	1.01524e-06	0.000118974
ENSMUSG00000040048.14	-1.30154	1.06127e-06	0.000123489
ENSMUSG00000057534.13	-1.10072	1.05968e-06	0.000123489
ENSMUSG00000105247.1	3.30874	1.06277e-06	0.000123489
ENSMUSG00000018171.9	-1.18607	1.07618e-06	0.000124053
ENSMUSG00000117238.1	3.22665	1.07357e-06	0.000124053
ENSMUSG00000104377.1	3.40954	1.07132e-06	0.000124053
ENSMUSG00000059956.14	-1.41745	1.09621e-06	0.000126039
ENSMUSG00000028221.3	-1.56453	1.10119e-06	0.000126082
ENSMUSG00000022129.4	1.04273	1.09944e-06	0.000126082
ENSMUSG00000032346.7	-1.04994	1.12863e-06	0.000128687
ENSMUSG00000107690.1	1.05639	1.13675e-06	0.000129345
ENSMUSG00000101609.2	2.49098	1.15696e-06	0.000131371
ENSMUSG00000089940.1	2.86669	1.15996e-06	0.00013144
ENSMUSG00000096002.2	2.83381	1.17181e-06	0.000132509
ENSMUSG00000085840.1	-1.29268	1.19695e-06	0.000135073
ENSMUSG00000113427.1	3.99481	1.19994e-06	0.000135133
ENSMUSG00000106819.1	3.63667	1.214e-06	0.000136435
ENSMUSG00000113032.1	2.89424	1.22551e-06	0.000137448
ENSMUSG00000041958.10	-1.1951	1.24594e-06	0.00013917
ENSMUSG00000066027.7	-1.04722	1.24497e-06	0.00013917
ENSMUSG00000112788.1	3.76857	1.24878e-06	0.000139203
ENSMUSG00000104329.1	2.96318	1.25586e-06	0.000139709
ENSMUSG00000033475.15	-1.34882	1.27524e-06	0.000141577
ENSMUSG00000097836.1	1.99798	1.28627e-06	0.000142513
ENSMUSG00000103070.1	3.84825	1.2971e-06	0.000143424
ENSMUSG00000106948.1	3.19051	1.32681e-06	0.000146414
ENSMUSG00000104060.1	3.06113	1.33136e-06	0.000146621
ENSMUSG00000106631.1	2.55015	1.38193e-06	0.000151885
ENSMUSG00000099608.1	5.73189	1.39343e-06	0.000152843
ENSMUSG00000034880.7	-1.1864	1.40438e-06	0.000153737
ENSMUSG00000096519.1	3.82973	1.42024e-06	0.000155163
ENSMUSG00000034429.15	-2.54013	1.42322e-06	0.000155179
ENSMUSG00000115690.1	3.50829	1.47746e-06	0.000160773
ENSMUSG00000079681.3	-3.6788	1.52249e-06	0.000165345
ENSMUSG00000116450.1	3.42255	1.54222e-06	0.000167157
ENSMUSG00000112049.1	2.84968	1.5746e-06	0.000169995
ENSMUSG00000096822.2	3.57652	1.60607e-06	0.000173052
ENSMUSG00000079259.2	-1.06437	1.61145e-06	0.000173291
ENSMUSG00000082894.1	4.61748	1.61777e-06	0.00017363
ENSMUSG00000103580.1	4.5232	1.63689e-06	0.000175339
ENSMUSG00000001870.16	3.97396	1.66964e-06	0.000178151
ENSMUSG00000028461.12	-1.4828	1.67953e-06	0.000178859
ENSMUSG00000052926.16	-1.78902	1.70778e-06	0.000181515
ENSMUSG00000109190.1	-1.0861	1.71195e-06	0.000181605
ENSMUSG00000024787.13	-1.21491	1.75487e-06	0.000185799
ENSMUSG00000112667.1	3.67846	1.783e-06	0.000188414
ENSMUSG00000020377.15	-1.29574	1.79327e-06	0.000189135
ENSMUSG00000038803.7	-1.68285	1.80441e-06	0.0001896
ENSMUSG00000065990.12	-1.13402	1.8046e-06	0.0001896
ENSMUSG00000071451.10	-1.45487	1.82597e-06	0.000190387
ENSMUSG00000049299.14	-1.41629	1.82077e-06	0.000190387
ENSMUSG00000097445.1	1.58367	1.81632e-06	0.000190387
ENSMUSG00000087513.1	2.13078	1.8602e-06	0.000193588
ENSMUSG00000003363.15	-1.02943	1.89057e-06	0.000196005
ENSMUSG00000055681.14	-1.07249	1.92051e-06	0.000198733
ENSMUSG00000085478.1	-1.36012	1.95653e-06	0.000202079
ENSMUSG00000037278.9	-1.01048	1.99221e-06	0.000204992
ENSMUSG00000106285.1	-1.78223	2.02523e-06	0.000207873
ENSMUSG00000002379.7	-1.29909	2.02779e-06	0.000207873
ENSMUSG00000091780.3	-2.07866	2.0332e-06	0.000208039
ENSMUSG00000030204.10	-1.0229	2.04764e-06	0.000209127
ENSMUSG00000028463.14	-1.0806	2.16226e-06	0.000220422
ENSMUSG00000091945.2	2.92056	2.17549e-06	0.000221359
ENSMUSG00000113663.1	4.62602	2.23874e-06	0.000226953
ENSMUSG00000109333.1	-4.49715	2.2768e-06	0.000230385
ENSMUSG00000025651.14	-2.52966	2.36008e-06	0.000238372
ENSMUSG00000090509.2	-1.51745	2.37717e-06	0.000239658
ENSMUSG00000037347.7	-1.35925	2.3977e-06	0.000240401
ENSMUSG00000106408.1	3.72769	2.38939e-06	0.000240401
ENSMUSG00000112043.1	4.08066	2.4635e-06	0.000246099
ENSMUSG00000117599.1	3.29403	2.47151e-06	0.00024645
ENSMUSG00000031853.5	2.22819	2.49347e-06	0.000248189
ENSMUSG00000060550.16	2.88166	2.50101e-06	0.000248488
ENSMUSG00000059762.4	3.6351	2.51421e-06	0.000248794
ENSMUSG00000094856.1	3.78923	2.50994e-06	0.000248794
ENSMUSG00000027518.3	-2.09736	2.54873e-06	0.000251407
ENSMUSG00000069308.7	1.92797	2.56683e-06	0.000252739
ENSMUSG00000027086.16	1.00076	2.5873e-06	0.000254297
ENSMUSG00000064068.14	-1.33506	2.61562e-06	0.000256621
ENSMUSG00000113146.1	3.64303	2.64628e-06	0.000259165
ENSMUSG00000005447.12	-1.4123	2.72525e-06	0.000266423
ENSMUSG00000038717.8	-1.02493	2.74842e-06	0.000267734
ENSMUSG00000051160.4	6.72216	2.74812e-06	0.000267734
ENSMUSG00000025400.11	-1.33417	2.78015e-06	0.000270345
ENSMUSG00000039616.10	-1.14343	2.79393e-06	0.000271204
ENSMUSG00000109195.1	3.72261	2.80733e-06	0.000272023
ENSMUSG00000112576.1	3.44759	2.8643e-06	0.000277054
ENSMUSG00000040043.16	-1.38743	2.90534e-06	0.000280529
ENSMUSG00000106411.1	3.35891	2.91281e-06	0.000280756
ENSMUSG00000117490.1	-1.27196	2.9577e-06	0.000284583
ENSMUSG00000053706.2	-7.95363	2.96872e-06	0.000285142
ENSMUSG00000094030.1	4.14247	3.01505e-06	0.000289087
ENSMUSG00000059729.2	3.54765	3.07574e-06	0.000294391
ENSMUSG00000064105.12	-1.065	3.09079e-06	0.000295316
ENSMUSG00000115447.1	4.03145	3.16752e-06	0.000301074
ENSMUSG00000005054.7	-2.45742	3.27605e-06	0.000309246
ENSMUSG00000045664.4	-1.07035	3.32291e-06	0.00031313
ENSMUSG00000095385.3	-2.34576	3.34322e-06	0.000314504
ENSMUSG00000078808.5	3.47044	3.3523e-06	0.000314818
ENSMUSG00000009075.2	4.16194	3.47409e-06	0.000325142
ENSMUSG00000102578.1	3.09124	3.49161e-06	0.000326225
ENSMUSG00000106190.1	1.02156	3.53361e-06	0.000329587
ENSMUSG00000056167.7	-1.13293	3.55751e-06	0.000331253
ENSMUSG00000114134.1	4.12765	3.60788e-06	0.000335374
ENSMUSG00000021022.9	-1.0225	3.65252e-06	0.000338494
ENSMUSG00000012126.16	2.98803	3.65379e-06	0.000338494
ENSMUSG00000108350.1	4.18112	3.68281e-06	0.000340607
ENSMUSG00000078193.2	-2.10594	3.75823e-06	0.000346414
ENSMUSG00000034211.14	-1.01296	3.75435e-06	0.000346414
ENSMUSG00000113924.1	3.43512	3.85013e-06	0.00035429
ENSMUSG00000114970.1	3.30696	3.88381e-06	0.000356193
ENSMUSG00000105270.1	2.46036	3.90861e-06	0.000357869
ENSMUSG00000092032.2	3.14304	3.97718e-06	0.000362936
ENSMUSG00000018169.12	-1.44781	4.05445e-06	0.000369373
ENSMUSG00000112142.1	3.6666	4.11829e-06	0.000374567
ENSMUSG00000034532.9	-1.85631	4.14644e-06	0.000376502
ENSMUSG00000015092.9	-1.22775	4.20483e-06	0.000381173
ENSMUSG00000112844.1	3.98953	4.23846e-06	0.000383588
ENSMUSG00000087260.5	-1.04649	4.27551e-06	0.000386303
ENSMUSG00000071658.4	-1.01491	4.30513e-06	0.00038834
ENSMUSG00000050732.9	-1.06503	4.36401e-06	0.000392361
ENSMUSG00000034321.13	-1.09396	4.43836e-06	0.000398392
ENSMUSG00000102145.1	-1.13539	4.48965e-06	0.000401026
ENSMUSG00000113393.1	3.13158	4.48279e-06	0.000401026
ENSMUSG00000040722.7	-1.0087	4.51286e-06	0.000402445
ENSMUSG00000039092.9	-1.95959	4.63011e-06	0.00041223
ENSMUSG00000025474.9	-1.16612	4.66356e-06	0.000414535
ENSMUSG00000034345.14	-1.00675	4.78625e-06	0.000424752
ENSMUSG00000109461.1	3.72731	4.81132e-06	0.000426288
ENSMUSG00000046210.7	3.89293	4.90564e-06	0.000433944
ENSMUSG00000113380.1	5.96466	4.98286e-06	0.000440064
ENSMUSG00000022354.4	-1.0853	5.03235e-06	0.00044372
ENSMUSG00000091955.2	1.59013	5.18241e-06	0.000455488
ENSMUSG00000079480.3	-1.54185	5.21914e-06	0.000457982
ENSMUSG00000112038.1	2.98715	5.29117e-06	0.000462822
ENSMUSG00000067951.5	2.81042	5.33729e-06	0.000465371
ENSMUSG00000104174.1	3.91631	5.40714e-06	0.000469967
ENSMUSG00000023336.6	-2.39991	5.43828e-06	0.000471926
ENSMUSG00000103034.1	-1.34046	5.50063e-06	0.000476582
ENSMUSG00000111044.1	2.99799	5.52299e-06	0.000477765
ENSMUSG00000102649.1	-2.4466	5.65569e-06	0.000488473
ENSMUSG00000111585.1	2.98937	5.7281e-06	0.000493949
ENSMUSG00000109809.1	-3.97216	5.77763e-06	0.000496659
ENSMUSG00000024309.15	-1.2677	5.83798e-06	0.000501061
ENSMUSG00000040600.9	-1.29005	5.87034e-06	0.000503051
ENSMUSG00000002010.17	-1.37244	5.97281e-06	0.000511034
ENSMUSG00000027131.3	-1.67564	5.99724e-06	0.000512325
ENSMUSG00000080268.3	-1.15737	6.03324e-06	0.000514599
ENSMUSG00000052477.15	-1.1021	6.09831e-06	0.000519341
ENSMUSG00000113795.1	2.87005	6.11181e-06	0.000519681
ENSMUSG00000018986.10	3.28245	6.12125e-06	0.000519681
ENSMUSG00000086462.1	-1.13761	6.15201e-06	0.00052068
ENSMUSG00000081234.3	4.66642	6.1482e-06	0.00052068
ENSMUSG00000021771.14	-1.02503	6.18634e-06	0.000522779
ENSMUSG00000046516.10	-1.04185	6.21287e-06	0.000524213
ENSMUSG00000022283.15	-1.65761	6.24703e-06	0.000525479
ENSMUSG00000054021.6	-1.22148	6.24195e-06	0.000525479
ENSMUSG00000113978.1	3.51865	6.3319e-06	0.000530989
ENSMUSG00000045378.5	1.03532	6.64099e-06	0.000553398
ENSMUSG00000100768.1	3.55512	6.63888e-06	0.000553398
ENSMUSG00000027217.13	-1.36325	6.69516e-06	0.000556347
ENSMUSG00000050856.16	-1.15584	6.79989e-06	0.000564195
ENSMUSG00000115144.1	2.91583	6.86023e-06	0.000568342
ENSMUSG00000094472.1	3.01251	6.93718e-06	0.00057385
ENSMUSG00000092607.9	-1.46913	7.18984e-06	0.000592072
ENSMUSG00000063524.13	-1.03978	7.18958e-06	0.000592072
ENSMUSG00000010538.14	-1.71831	7.20989e-06	0.000592832
ENSMUSG00000021514.18	3.2776	7.22257e-06	0.000592986
ENSMUSG00000073460.5	-1.52908	7.32427e-06	0.000598636
ENSMUSG00000037406.7	-1.1032	7.32268e-06	0.000598636
ENSMUSG00000113161.1	3.75304	7.33505e-06	0.000598636
ENSMUSG00000111269.1	3.0906	7.42424e-06	0.000604117
ENSMUSG00000096010.2	1.51718	7.50995e-06	0.000607487
ENSMUSG00000108857.1	3.41582	7.50925e-06	0.000607487
ENSMUSG00000081974.3	3.98076	7.50319e-06	0.000607487
ENSMUSG00000091014.2	2.05845	7.59975e-06	0.000612942
ENSMUSG00000075028.11	3.42769	7.76002e-06	0.000624949
ENSMUSG00000054612.4	-1.98737	7.85698e-06	0.00063183
ENSMUSG00000111696.1	3.59233	7.9205e-06	0.000635076
ENSMUSG00000063179.13	-1.37117	8.2739e-06	0.000661478
ENSMUSG00000113343.1	3.61145	8.45564e-06	0.000675023
ENSMUSG00000112392.1	2.86196	8.53379e-06	0.000680272
ENSMUSG00000069300.3	1.25642	8.59512e-06	0.000684167
ENSMUSG00000030615.12	-1.60995	8.66893e-06	0.000689042
ENSMUSG00000062006.12	-1.07135	8.74987e-06	0.000694469
ENSMUSG00000096220.2	4.50813	8.80785e-06	0.00069806
ENSMUSG00000018672.15	-2.32405	8.91413e-06	0.000703434
ENSMUSG00000113667.1	3.8959	8.90466e-06	0.000703434
ENSMUSG00000063316.13	-1.11307	9.02216e-06	0.000710936
ENSMUSG00000112855.1	3.62301	9.14906e-06	0.000719901
ENSMUSG00000087662.2	2.62282	9.22986e-06	0.000725218
ENSMUSG00000103158.5	-1.3343	9.26149e-06	0.000725625
ENSMUSG00000029660.10	-1.021	9.25335e-06	0.000725625
ENSMUSG00000115167.1	2.51644	9.27757e-06	0.000725847
ENSMUSG00000113390.1	-1.24561	9.30708e-06	0.000726829
ENSMUSG00000022816.11	-1.22944	9.31662e-06	0.000726829
ENSMUSG00000068011.4	-1.57045	9.36047e-06	0.000729212
ENSMUSG00000078440.10	-2.42083	9.47929e-06	0.000736377
ENSMUSG00000115453.1	-1.92452	9.50012e-06	0.000736951
ENSMUSG00000015605.6	-1.24387	9.59141e-06	0.000741934
ENSMUSG00000117434.1	4.49203	9.63294e-06	0.000744097
ENSMUSG00000040231.16	-2.51146	9.74939e-06	0.000752033
ENSMUSG00000093942.3	3.14112	9.84902e-06	0.000757587
ENSMUSG00000016833.14	-1.3469	1.01123e-05	0.000774731
ENSMUSG00000041231.15	-1.00981	1.01143e-05	0.000774731
ENSMUSG00000022652.7	-1.25155	1.0237e-05	0.000781951
ENSMUSG00000112972.1	3.23053	1.04819e-05	0.000797322
ENSMUSG00000019837.8	-1.55098	1.05174e-05	0.000798915
ENSMUSG00000040253.15	-2.1698	1.06849e-05	0.000809876
ENSMUSG00000029614.13	-1.0308	1.06912e-05	0.000809876
ENSMUSG00000028545.13	-1.2795	1.07783e-05	0.000815346
ENSMUSG00000002984.17	-1.09921	1.08129e-05	0.000816837
ENSMUSG00000024369.16	-1.04153	1.09046e-05	0.00082263
ENSMUSG00000036860.14	-1.05151	1.09255e-05	0.00082266
ENSMUSG00000047594.4	4.615	1.10692e-05	0.000831615
ENSMUSG00000048012.19	-1.03033	1.12586e-05	0.000844691
ENSMUSG00000097000.2	2.19627	1.15754e-05	0.00086373
ENSMUSG00000067780.3	3.37909	1.17301e-05	0.000874081
ENSMUSG00000108173.1	-1.26879	1.18577e-05	0.000882395
ENSMUSG00000108092.1	3.09908	1.19984e-05	0.000891655
ENSMUSG00000027803.14	-1.79601	1.20438e-05	0.000893815
ENSMUSG00000086455.1	-1.35513	1.21872e-05	0.000903239
ENSMUSG00000103799.1	-2.29649	1.22415e-05	0.00090399
ENSMUSG00000036835.7	-1.00312	1.22468e-05	0.00090399
ENSMUSG00000007021.5	-1.09258	1.25221e-05	0.000919362
ENSMUSG00000060419.8	-1.14797	1.2608e-05	0.000924428
ENSMUSG00000091382.2	3.05509	1.27916e-05	0.000934145
ENSMUSG00000032498.9	-1.66295	1.29253e-05	0.000942344
ENSMUSG00000090619.2	3.31215	1.29382e-05	0.000942344
ENSMUSG00000085635.1	2.99304	1.31038e-05	0.000951873
ENSMUSG00000064259.2	-1.47854	1.33029e-05	0.000965055
ENSMUSG00000004937.6	-1.07913	1.3639e-05	0.00098683
ENSMUSG00000116287.1	-1.15857	1.40647e-05	0.00101629
ENSMUSG00000014294.4	-1.04678	1.41309e-05	0.00101973
ENSMUSG00000089789.1	4.11994	1.41495e-05	0.00101973
ENSMUSG00000100164.1	-1.64527	1.4316e-05	0.00102664
ENSMUSG00000016494.9	3.34577	1.42973e-05	0.00102664
ENSMUSG00000112074.1	3.56886	1.43203e-05	0.00102664
ENSMUSG00000105990.1	3.85152	1.43004e-05	0.00102664
ENSMUSG00000064351.1	1.00982	1.50533e-05	0.0010708
ENSMUSG00000103657.1	3.73412	1.51481e-05	0.00107614
ENSMUSG00000115423.2	-1.27807	1.52362e-05	0.001081
ENSMUSG00000035528.4	-1.19274	1.58033e-05	0.00111834
ENSMUSG00000050786.8	-3.7363	1.60069e-05	0.00113129
ENSMUSG00000003051.13	-1.42606	1.61692e-05	0.00113982
ENSMUSG00000109378.1	1.62754	1.62751e-05	0.00114469
ENSMUSG00000110511.1	4.0155	1.628e-05	0.00114469
ENSMUSG00000041203.9	-1.03193	1.65547e-05	0.00116252
ENSMUSG00000041126.16	-1.13331	1.6661e-05	0.00116849
ENSMUSG00000090353.2	3.22968	1.68542e-05	0.00117902
ENSMUSG00000030647.8	-1.04896	1.69019e-05	0.00118085
ENSMUSG00000066122.6	3.24723	1.70815e-05	0.00118979
ENSMUSG00000060503.6	3.6029	1.7095e-05	0.00118979
ENSMUSG00000105287.1	3.39314	1.71666e-05	0.00119326
ENSMUSG00000052369.8	-1.03184	1.7296e-05	0.00120073
ENSMUSG00000018697.14	-1.00598	1.75001e-05	0.00121337
ENSMUSG00000020633.14	-1.84944	1.76984e-05	0.00122557
ENSMUSG00000112707.1	3.94909	1.79087e-05	0.00123701
ENSMUSG00000100037.1	1.35227	1.79719e-05	0.00123863
ENSMUSG00000028861.13	-1.39438	1.82947e-05	0.00125419
ENSMUSG00000075467.4	-1.20085	1.85421e-05	0.0012664
ENSMUSG00000036073.17	-1.86387	1.96808e-05	0.00133457
ENSMUSG00000115030.1	4.78815	1.96428e-05	0.00133457
ENSMUSG00000027456.8	-1.96577	1.9731e-05	0.00133596
ENSMUSG00000000318.16	-1.06534	2.00946e-05	0.00135722
ENSMUSG00000030744.13	-1.06266	2.00885e-05	0.00135722
ENSMUSG00000040957.15	-2.28861	2.06894e-05	0.00139397
ENSMUSG00000114654.1	-1.57084	2.08255e-05	0.0013997
ENSMUSG00000105370.1	3.18837	2.10589e-05	0.00141365
ENSMUSG00000004018.9	-1.57859	2.12796e-05	0.00142498
ENSMUSG00000031708.16	-1.00091	2.13492e-05	0.00142616
ENSMUSG00000104080.1	3.79048	2.13392e-05	0.00142616
ENSMUSG00000113517.1	2.80149	2.16945e-05	0.0014457
ENSMUSG00000093445.7	-1.35162	2.18738e-05	0.00145588
ENSMUSG00000073973.4	3.33615	2.21061e-05	0.00146956
ENSMUSG00000071866.12	-1.05885	2.2328e-05	0.00148072
ENSMUSG00000111939.1	2.87052	2.23063e-05	0.00148072
ENSMUSG00000072109.11	-1.07505	2.26483e-05	0.00149834
ENSMUSG00000094772.2	2.52892	2.28739e-05	0.00151144
ENSMUSG00000090362.2	2.87928	2.33264e-05	0.00153579
ENSMUSG00000103270.1	1.39624	2.39194e-05	0.00157257
ENSMUSG00000027710.14	1.62838	2.39424e-05	0.00157257
ENSMUSG00000102718.1	4.81827	2.39874e-05	0.00157364
ENSMUSG00000010406.12	-1.61143	2.41653e-05	0.00158342
ENSMUSG00000059743.12	-1.60149	2.43746e-05	0.00159447
ENSMUSG00000096979.1	-1.0062	2.43921e-05	0.00159447
ENSMUSG00000028163.17	1.41238	2.47198e-05	0.00161205
ENSMUSG00000031016.9	-1.19359	2.5288e-05	0.00163936
ENSMUSG00000102824.1	-5.95005	2.53194e-05	0.00163945
ENSMUSG00000027404.15	-1.49348	2.56875e-05	0.00166133
ENSMUSG00000108713.1	1.77934	2.57935e-05	0.00166622
ENSMUSG00000110047.1	3.47283	2.58682e-05	0.00166908
ENSMUSG00000112731.1	3.06549	2.59717e-05	0.00167378
ENSMUSG00000102326.1	3.89048	2.61408e-05	0.0016827
ENSMUSG00000114118.1	4.44891	2.62968e-05	0.00169077
ENSMUSG00000113890.1	-1.34839	2.64953e-05	0.00170153
ENSMUSG00000043310.4	3.71208	2.7073e-05	0.00173254
ENSMUSG00000061126.4	-1.08372	2.75003e-05	0.00175784
ENSMUSG00000109087.1	5.11147	2.76409e-05	0.00176477
ENSMUSG00000079197.10	-1.46411	2.82628e-05	0.00180028
ENSMUSG00000028634.17	-1.09924	2.88024e-05	0.00183252
ENSMUSG00000020303.2	2.00764	2.88899e-05	0.00183597
ENSMUSG00000061331.5	2.93432	2.90247e-05	0.0018424
ENSMUSG00000025793.16	-1.31326	2.90949e-05	0.00184472
ENSMUSG00000095401.2	3.23428	2.91802e-05	0.00184799
ENSMUSG00000024227.14	-1.13459	2.94921e-05	0.00186559
ENSMUSG00000085950.1	2.70149	2.96525e-05	0.00187357
ENSMUSG00000101939.1	1.7042	2.97779e-05	0.00187675
ENSMUSG00000105663.1	3.73915	2.98055e-05	0.00187675
ENSMUSG00000115329.1	3.29076	3.04967e-05	0.00191588
ENSMUSG00000115279.1	3.52869	3.05331e-05	0.00191597
ENSMUSG00000035929.11	3.98441	3.06478e-05	0.00192097
ENSMUSG00000091028.1	3.53425	3.06982e-05	0.00192193
ENSMUSG00000112516.1	3.25471	3.13883e-05	0.00196066
ENSMUSG00000114960.1	3.77181	3.16348e-05	0.00197157
ENSMUSG00000032937.5	-5.41036	3.17092e-05	0.00197396
ENSMUSG00000108166.1	-1.99116	3.28987e-05	0.00203875
ENSMUSG00000110444.1	-1.0438	3.28722e-05	0.00203875
ENSMUSG00000112122.1	3.1709	3.30266e-05	0.00204437
ENSMUSG00000057098.14	-1.47825	3.314e-05	0.00204677
ENSMUSG00000048351.14	-1.22411	3.31284e-05	0.00204677
ENSMUSG00000040433.16	-1.33503	3.32289e-05	0.00204995
ENSMUSG00000062867.13	-2.04247	3.33986e-05	0.00205276
ENSMUSG00000113265.1	-1.41707	3.34248e-05	0.00205276
ENSMUSG00000090247.7	-1.41043	3.33177e-05	0.00205276
ENSMUSG00000039050.8	-1.23316	3.35391e-05	0.00205292
ENSMUSG00000063765.12	-1.37544	3.39981e-05	0.00207797
ENSMUSG00000030001.4	-1.15707	3.43853e-05	0.00209769
ENSMUSG00000094520.4	2.84966	3.44882e-05	0.00210164
ENSMUSG00000001105.15	-1.25178	3.47003e-05	0.00210542
ENSMUSG00000001666.8	-1.23917	3.46585e-05	0.00210542
ENSMUSG00000021207.9	-1.86965	3.63965e-05	0.00219838
ENSMUSG00000067338.6	-1.16785	3.77875e-05	0.0022699
ENSMUSG00000112349.1	3.16817	3.81095e-05	0.00228673
ENSMUSG00000050621.7	-4.25204	3.8167e-05	0.00228768
ENSMUSG00000058063.4	-1.99637	3.82951e-05	0.00229286
ENSMUSG00000057561.9	-2.6167	3.85257e-05	0.00230415
ENSMUSG00000105753.1	3.71208	4.05771e-05	0.00240066
ENSMUSG00000114345.1	4.73221	4.06489e-05	0.00240232
ENSMUSG00000107117.1	4.51121	4.07192e-05	0.00240388
ENSMUSG00000117335.1	-1.20316	4.1001e-05	0.00241422
ENSMUSG00000069294.2	3.42145	4.10264e-05	0.00241422
ENSMUSG00000103748.1	4.88949	4.12161e-05	0.00242278
ENSMUSG00000113623.1	-1.35736	4.17392e-05	0.00245091
ENSMUSG00000100967.1	1.36579	4.20039e-05	0.00246381
ENSMUSG00000105427.1	-3.60314	4.32983e-05	0.00253431
ENSMUSG00000004610.4	-1.17833	4.34842e-05	0.00253978
ENSMUSG00000038644.14	-1.98346	4.3713e-05	0.00255042
ENSMUSG00000078773.11	-1.01491	4.4713e-05	0.00260599
ENSMUSG00000102443.1	3.47205	4.48223e-05	0.00260959
ENSMUSG00000062981.5	-1.27412	4.52347e-05	0.00262802
ENSMUSG00000106918.3	-1.44351	4.55101e-05	0.00264122
ENSMUSG00000021714.15	-1.02641	4.59187e-05	0.00266212
ENSMUSG00000114676.1	3.10887	4.6451e-05	0.00269014
ENSMUSG00000109643.1	3.29037	4.71402e-05	0.00272717
ENSMUSG00000111824.1	2.95916	4.78425e-05	0.00276197
ENSMUSG00000104149.1	3.22571	4.79634e-05	0.00276604
ENSMUSG00000022337.7	-1.38196	4.81485e-05	0.0027738
ENSMUSG00000032398.7	-1.01963	4.86338e-05	0.00279882
ENSMUSG00000001056.3	-1.00311	4.91565e-05	0.00282593
ENSMUSG00000066233.6	-1.25608	4.92125e-05	0.00282619
ENSMUSG00000065947.3	1.91224	4.94193e-05	0.0028351
ENSMUSG00000034748.16	-1.05978	4.99022e-05	0.00285682
ENSMUSG00000054648.7	-1.70773	5.19473e-05	0.00296771
ENSMUSG00000081664.1	-1.99339	5.21313e-05	0.00297202
ENSMUSG00000057981.5	3.93514	5.20862e-05	0.00297202
ENSMUSG00000113386.1	3.52053	5.23062e-05	0.0029789
ENSMUSG00000051606.5	-1.18261	5.42756e-05	0.00308146
ENSMUSG00000016239.11	-1.14154	5.43935e-05	0.00308496
ENSMUSG00000032078.17	-1.12312	5.77744e-05	0.00325651
ENSMUSG00000060002.14	1.02268	5.89461e-05	0.00331573
ENSMUSG00000108989.1	5.2141	5.89391e-05	0.00331573
ENSMUSG00000070855.8	3.4185	5.93785e-05	0.00332981
ENSMUSG00000051518.8	-1.22388	5.98753e-05	0.00335082
ENSMUSG00000022752.9	-1.7165	6.05506e-05	0.00337827
ENSMUSG00000032583.7	-1.33932	6.08226e-05	0.00338898
ENSMUSG00000033429.10	-1.13229	6.16042e-05	0.00342659
ENSMUSG00000023170.14	-1.04479	6.25933e-05	0.00347456
ENSMUSG00000061118.8	-1.10233	6.30124e-05	0.00349429
ENSMUSG00000104690.1	1.9124	6.33119e-05	0.00350028
ENSMUSG00000105398.1	1.9124	6.33119e-05	0.00350028
ENSMUSG00000106279.1	1.9124	6.33119e-05	0.00350028
ENSMUSG00000112563.1	3.5471	6.35195e-05	0.00350247
ENSMUSG00000073915.5	4.06303	6.42252e-05	0.00352943
ENSMUSG00000093385.3	3.3125	6.61593e-05	0.0036246
ENSMUSG00000091239.2	2.30125	6.65389e-05	0.00363834
ENSMUSG00000097073.7	-1.99256	6.68891e-05	0.00365385
ENSMUSG00000037196.6	-1.40985	6.70667e-05	0.0036599
ENSMUSG00000052005.8	-1.39837	6.74919e-05	0.00367945
ENSMUSG00000103810.1	5.16624	6.75729e-05	0.0036802
ENSMUSG00000095430.3	3.7166	6.79107e-05	0.00369493
ENSMUSG00000115267.1	2.39279	6.81372e-05	0.00370358
ENSMUSG00000041287.5	-1.58582	6.82299e-05	0.00370495
ENSMUSG00000078442.3	-1.3316	6.84416e-05	0.00371277
ENSMUSG00000113235.1	-1.38805	6.90896e-05	0.00374422
ENSMUSG00000042729.10	-1.53678	7.06979e-05	0.00382005
ENSMUSG00000051483.9	-1.38438	7.089e-05	0.00382656
ENSMUSG00000108884.1	2.76278	7.35266e-05	0.00394183
ENSMUSG00000109122.1	3.85939	7.36962e-05	0.00394707
ENSMUSG00000026420.16	-3.56495	7.38356e-05	0.00395067
ENSMUSG00000006315.9	-1.18487	7.41231e-05	0.00396219
ENSMUSG00000086450.1	2.96135	7.65787e-05	0.0040736
ENSMUSG00000109125.1	3.52063	7.75404e-05	0.00411677
ENSMUSG00000115701.1	3.01524	7.85486e-05	0.0041604
ENSMUSG00000112013.1	2.84416	7.89401e-05	0.00417492
ENSMUSG00000015943.11	-1.07342	7.91192e-05	0.00418036
ENSMUSG00000097095.1	2.96669	8.00571e-05	0.00422584
ENSMUSG00000072476.6	2.43204	8.09249e-05	0.00426754
ENSMUSG00000090966.2	3.91638	8.15713e-05	0.00429337
ENSMUSG00000040265.16	-1.20205	8.17342e-05	0.00429782
ENSMUSG00000029486.13	-1.00486	8.21379e-05	0.00431492
ENSMUSG00000108843.1	-6.50643	8.43924e-05	0.00442487
ENSMUSG00000115088.1	2.66618	8.44976e-05	0.00442616
ENSMUSG00000052456.9	-1.02307	8.58837e-05	0.00449019
ENSMUSG00000048697.4	3.43745	8.64259e-05	0.00451423
ENSMUSG00000025739.13	5.67504	8.6779e-05	0.00452836
ENSMUSG00000039193.9	-1.05788	8.76456e-05	0.0045649
ENSMUSG00000114625.1	-1.67237	8.82574e-05	0.0045839
ENSMUSG00000053367.15	-1.30434	8.8295e-05	0.0045839
ENSMUSG00000050121.8	-1.10304	8.82231e-05	0.0045839
ENSMUSG00000112522.1	2.90927	8.83448e-05	0.0045839
ENSMUSG00000054408.9	-1.95834	9.07378e-05	0.00469474
ENSMUSG00000116684.1	-2.5808	9.16138e-05	0.00472704
ENSMUSG00000087267.1	2.54299	9.16149e-05	0.00472704
ENSMUSG00000052783.16	2.08432	9.20182e-05	0.00473863
ENSMUSG00000057068.15	-1.37405	9.28349e-05	0.00477621
ENSMUSG00000005983.15	3.19408	9.31685e-05	0.00478738
ENSMUSG00000094231.2	-6.0439	9.37255e-05	0.00480849
ENSMUSG00000109096.1	-1.4004	9.43768e-05	0.00483738
ENSMUSG00000038954.14	-1.02425	9.59038e-05	0.00489877
ENSMUSG00000002257.8	-1.12598	9.60914e-05	0.00490236
ENSMUSG00000020526.12	-1.29807	9.61831e-05	0.00490248
ENSMUSG00000030612.6	-1.04136	9.72877e-05	0.00494069
ENSMUSG00000063087.15	2.13403	9.72931e-05	0.00494069
ENSMUSG00000053624.3	-2.64587	9.75905e-05	0.0049512
ENSMUSG00000112791.1	5.80031	0.000100196	0.00507398
ENSMUSG00000048424.17	2.56979	0.000101159	0.0051086
ENSMUSG00000095448.3	3.36099	0.000101141	0.0051086
ENSMUSG00000110779.1	2.02342	0.000102358	0.00515495
ENSMUSG00000089948.1	-1.47575	0.00010321	0.00517884
ENSMUSG00000103422.1	3.42471	0.000103184	0.00517884
ENSMUSG00000110266.1	3.87915	0.00010317	0.00517884
ENSMUSG00000037152.11	-1.24335	0.000103583	0.00518804
ENSMUSG00000109887.1	1.97328	0.000103507	0.00518804
ENSMUSG00000096736.1	4.25097	0.000103752	0.00519175
ENSMUSG00000074865.11	-1.09403	0.000104371	0.00521325
ENSMUSG00000042198.12	-1.14689	0.000105539	0.00525719
ENSMUSG00000075119.2	-2.84461	0.000106074	0.00527906
ENSMUSG00000095928.3	3.11603	0.000106381	0.00528475
ENSMUSG00000074890.4	-1.22573	0.000108152	0.00536191
ENSMUSG00000028952.12	-1.19565	0.000108228	0.00536191
ENSMUSG00000105788.1	3.70935	0.000108466	0.00536885
ENSMUSG00000113847.1	2.08266	0.000109748	0.00541765
ENSMUSG00000116692.1	-1.23324	0.000110722	0.00545907
ENSMUSG00000030770.15	3.6767	0.000110976	0.00546355
ENSMUSG00000105065.1	2.37319	0.000111616	0.0054901
ENSMUSG00000048080.2	4.09613	0.000112329	0.00550541
ENSMUSG00000063623.3	-1.28726	0.000114226	0.00558344
ENSMUSG00000084336.2	2.72067	0.000114346	0.00558433
ENSMUSG00000027654.2	1.07058	0.00011466	0.00559466
ENSMUSG00000101480.3	3.30051	0.000114904	0.0056016
ENSMUSG00000097163.2	1.12917	0.000116268	0.00564799
ENSMUSG00000115020.1	2.63592	0.000116215	0.00564799
ENSMUSG00000102610.1	5.06127	0.000116221	0.00564799
ENSMUSG00000021749.6	-1.85172	0.000116833	0.0056609
ENSMUSG00000029625.16	-1.00215	0.000117103	0.00566848
ENSMUSG00000091985.1	3.65989	0.000117615	0.00568824
ENSMUSG00000018882.12	-1.01779	0.000118573	0.00572447
ENSMUSG00000063849.6	1.93527	0.000119316	0.0057553
ENSMUSG00000049041.6	3.86227	0.000120253	0.00579541
ENSMUSG00000022671.13	-1.13603	0.000121676	0.00584343
ENSMUSG00000110225.1	3.4372	0.000121385	0.00584343
ENSMUSG00000042501.12	2.94535	0.000122058	0.00585666
ENSMUSG00000025007.13	1.15451	0.000123002	0.00588648
ENSMUSG00000041199.2	-1.64997	0.000125247	0.00597829
ENSMUSG00000103630.1	3.16857	0.000125506	0.00598542
ENSMUSG00000096405.3	4.0287	0.000126277	0.00601175
ENSMUSG00000104592.1	5.1431	0.000126731	0.00602292
ENSMUSG00000102289.1	3.1052	0.000126941	0.00602767
ENSMUSG00000030922.12	-1.37668	0.000127367	0.00604265
ENSMUSG00000056763.16	-1.68455	0.000128075	0.00607099
ENSMUSG00000112158.1	5.48291	0.000128226	0.00607293
ENSMUSG00000112647.1	5.03606	0.000131099	0.00619291
ENSMUSG00000092702.2	1.46743	0.000133004	0.00626671
ENSMUSG00000040583.8	-2.73056	0.000133521	0.00628571
ENSMUSG00000114114.1	4.23899	0.000134423	0.00632274
ENSMUSG00000100798.1	-1.54094	0.000135171	0.00634876
ENSMUSG00000114722.1	2.33172	0.000136253	0.00639234
ENSMUSG00000106173.1	-1.73733	0.000138171	0.00647679
ENSMUSG00000049422.7	-1.09982	0.000140404	0.00655943
ENSMUSG00000062826.7	2.12516	0.000142281	0.00664108
ENSMUSG00000102383.1	3.38178	0.000143187	0.00666632
ENSMUSG00000039977.16	-3.64411	0.000143414	0.00667123
ENSMUSG00000046650.4	4.15733	0.000144122	0.00669284
ENSMUSG00000021951.6	-2.5173	0.000149625	0.00693078
ENSMUSG00000087968.1	1.52413	0.000150506	0.0069657
ENSMUSG00000109166.1	-2.00168	0.000151952	0.00702077
ENSMUSG00000036504.6	-1.26283	0.0001531	0.00706784
ENSMUSG00000085723.2	-2.15697	0.000153397	0.00707561
ENSMUSG00000059910.4	3.72331	0.000154096	0.00710187
ENSMUSG00000111240.1	3.16832	0.000154243	0.00710267
ENSMUSG00000044854.7	-1.84825	0.000154938	0.00712272
ENSMUSG00000106037.1	-1.64301	0.000154923	0.00712272
ENSMUSG00000023737.14	3.02249	0.000155502	0.00714265
ENSMUSG00000115938.1	-5.58687	0.000158395	0.00724523
ENSMUSG00000037361.8	-1.32788	0.000159172	0.0072747
ENSMUSG00000081551.1	-1.73686	0.000159671	0.00728536
ENSMUSG00000111436.1	2.83251	0.000159562	0.00728536
ENSMUSG00000064307.13	-2.18451	0.000160687	0.00731345
ENSMUSG00000070283.4	-1.08956	0.000161351	0.0073376
ENSMUSG00000108545.1	-1.69855	0.000162023	0.00735321
ENSMUSG00000097285.1	4.09881	0.000162097	0.00735321
ENSMUSG00000114550.1	-1.36583	0.000163948	0.0074188
ENSMUSG00000061829.4	5.7329	0.000167852	0.0075767
ENSMUSG00000053291.15	-1.21524	0.000172342	0.00776657
ENSMUSG00000114772.1	-1.62298	0.000177128	0.00793666
ENSMUSG00000048970.9	-1.05533	0.000177005	0.00793666
ENSMUSG00000090173.8	-1.99452	0.00017782	0.00796112
ENSMUSG00000023089.12	-1.1176	0.000178282	0.00797528
ENSMUSG00000022788.16	1.24053	0.000178875	0.00798877
ENSMUSG00000059136.4	1.96857	0.000179728	0.00802034
ENSMUSG00000114836.1	-1.28795	0.000180555	0.00805072
ENSMUSG00000114337.1	-1.05597	0.00018125	0.00807512
ENSMUSG00000108484.1	2.98354	0.000182272	0.00811405
ENSMUSG00000019888.16	-1.17892	0.000182666	0.00812502
ENSMUSG00000046909.9	-1.99885	0.000183556	0.00814478
ENSMUSG00000109787.1	4.88058	0.000183446	0.00814478
ENSMUSG00000104331.1	4.04307	0.000184555	0.00816926
ENSMUSG00000113300.1	-1.42682	0.00018614	0.0082328
ENSMUSG00000047721.8	-1.23042	0.000187884	0.00828989
ENSMUSG00000032702.16	1.21267	0.000189532	0.00834819
ENSMUSG00000111472.1	2.933	0.000189662	0.00834819
ENSMUSG00000113593.1	-1.43675	0.000189939	0.00835366
ENSMUSG00000078954.9	-2.35673	0.000191551	0.00839762
ENSMUSG00000042801.5	5.43334	0.000191518	0.00839762
ENSMUSG00000113261.1	3.37616	0.000194132	0.00849042
ENSMUSG00000105931.1	4.10818	0.000194825	0.00851392
ENSMUSG00000109097.1	3.7644	0.000196249	0.00856251
ENSMUSG00000102425.1	2.85651	0.000198199	0.00862703
ENSMUSG00000112400.1	3.79326	0.000201009	0.00873546
ENSMUSG00000046049.7	5.49882	0.000202593	0.00878343
ENSMUSG00000104661.1	3.22502	0.000203142	0.00880025
ENSMUSG00000112478.1	3.28952	0.000207322	0.00895305
ENSMUSG00000115816.1	3.44349	0.000208559	0.00899231
ENSMUSG00000113004.1	2.73464	0.000209343	0.00901902
ENSMUSG00000113921.1	2.96141	0.000210168	0.00904037
ENSMUSG00000074922.1	-1.22128	0.000211848	0.00909837
ENSMUSG00000114290.1	2.06845	0.000214748	0.00917976
ENSMUSG00000095187.2	3.75397	0.000216771	0.00924464
ENSMUSG00000114214.1	3.18934	0.000218711	0.00932013
ENSMUSG00000109168.1	-1.58574	0.000221158	0.0093952
ENSMUSG00000107614.1	-2.5042	0.000224003	0.00949401
ENSMUSG00000040125.4	4.00179	0.000225459	0.00954094
ENSMUSG00000108155.1	2.98661	0.00022768	0.00960156
ENSMUSG00000075701.9	-4.65111	0.000228932	0.00964329
ENSMUSG00000029186.12	-4.85283	0.000229915	0.00967724
ENSMUSG00000030775.10	3.07381	0.000230273	0.00968487
ENSMUSG00000028145.9	-1.74809	0.000230965	0.00970655
ENSMUSG00000113943.1	-2.42191	0.000231389	0.00971692
ENSMUSG00000102746.1	3.38162	0.00023214	0.00974099
ENSMUSG00000105855.1	3.69468	0.000232465	0.00974719
ENSMUSG00000099508.1	-2.12052	0.00023393	0.00980112
ENSMUSG00000115246.1	-3.87771	0.00023425	0.00980701
ENSMUSG00000042737.9	-2.14103	0.000238269	0.00994491
ENSMUSG00000102470.1	4.50753	0.000239421	0.00998209
ENSMUSG00000019863.7	-3.00306	0.00024079	0.0100273
ENSMUSG00000036242.15	-1.86287	0.000242399	0.0100866
ENSMUSG00000111917.1	2.49922	0.00024634	0.0102428
ENSMUSG00000007872.3	-2.07226	0.000246832	0.0102555
ENSMUSG00000095961.2	2.99317	0.000251444	0.0104234
ENSMUSG00000103464.1	1.89299	0.000253556	0.010503
ENSMUSG00000069919.7	5.01373	0.000256543	0.0106027
ENSMUSG00000009108.15	-1.34696	0.000258387	0.0106629
ENSMUSG00000106637.1	4.49608	0.000261544	0.0107799
ENSMUSG00000024079.4	2.81371	0.000262441	0.0107896
ENSMUSG00000096370.8	-1.09714	0.000266363	0.0109099
ENSMUSG00000002825.8	-1.25101	0.000268811	0.0109856
ENSMUSG00000111023.1	3.02033	0.000272259	0.0111099
ENSMUSG00000072584.2	-2.01886	0.00027253	0.0111127
ENSMUSG00000114816.1	-1.08196	0.00027639	0.0112284
ENSMUSG00000050017.11	-3.66949	0.000280461	0.0113601
ENSMUSG00000107050.1	1.00159	0.000283688	0.0114739
ENSMUSG00000088185.1	2.35347	0.000284719	0.0114899
ENSMUSG00000060724.2	4.15862	0.000284923	0.0114899
ENSMUSG00000112009.1	-2.3053	0.000286337	0.0115215
ENSMUSG00000087077.1	4.07773	0.000289232	0.0116295
ENSMUSG00000029864.7	-1.70518	0.000290374	0.0116669
ENSMUSG00000102780.1	3.84786	0.000297051	0.0118916
ENSMUSG00000102659.1	3.30701	0.000301168	0.0120275
ENSMUSG00000046101.16	3.55096	0.000301323	0.0120275
ENSMUSG00000108756.1	3.369	0.000302204	0.0120539
ENSMUSG00000024334.8	-1.52838	0.000306385	0.0121852
ENSMUSG00000033845.13	-1.01149	0.000307025	0.0122018
ENSMUSG00000032323.13	-2.3459	0.000307351	0.0122059
ENSMUSG00000098934.1	-5.02508	0.000312461	0.0123999
ENSMUSG00000114257.1	2.53826	0.000313336	0.0124256
ENSMUSG00000092341.2	-1.3467	0.000313648	0.012429
ENSMUSG00000075144.5	2.88431	0.000317984	0.0125736
ENSMUSG00000075113.2	4.28004	0.000324549	0.0128147
ENSMUSG00000025264.12	-2.66154	0.000325253	0.0128332
ENSMUSG00000116995.1	3.04482	0.000331877	0.0130758
ENSMUSG00000112034.1	3.0212	0.000334981	0.0131697
ENSMUSG00000091531.2	3.19394	0.000335518	0.0131813
ENSMUSG00000089996.6	-2.88576	0.0003376	0.0132347
ENSMUSG00000012422.14	-1.02282	0.000343389	0.0134137
ENSMUSG00000049760.6	-1.24357	0.000344075	0.0134259
ENSMUSG00000115783.1	-2.92673	0.000346631	0.0134827
ENSMUSG00000113321.1	-1.5618	0.00035742	0.0138337
ENSMUSG00000042708.12	1.22899	0.000358177	0.0138435
ENSMUSG00000106860.1	3.46743	0.000359546	0.0138768
ENSMUSG00000027978.9	-1.11408	0.00036195	0.0139598
ENSMUSG00000020133.8	-1.1958	0.000363065	0.0139831
ENSMUSG00000006281.8	-1.12956	0.000364196	0.0139972
ENSMUSG00000024038.16	-1.12711	0.000365417	0.0140343
ENSMUSG00000042747.12	-1.5422	0.000367548	0.0141062
ENSMUSG00000089815.7	-1.14226	0.000369375	0.0141576
ENSMUSG00000106507.1	3.12531	0.000369404	0.0141576
ENSMUSG00000051003.2	3.17002	0.000370455	0.0141682
ENSMUSG00000072244.11	1.0013	0.000370834	0.0141728
ENSMUSG00000019579.13	-1.17246	0.000372185	0.0142047
ENSMUSG00000085234.1	3.1141	0.000373065	0.0142284
ENSMUSG00000068373.15	5.41912	0.000376153	0.0143362
ENSMUSG00000058537.4	4.24848	0.000383511	0.0145358
ENSMUSG00000113203.1	-1.7939	0.000388038	0.0146668
ENSMUSG00000113100.1	1.93959	0.000389504	0.0147121
ENSMUSG00000108976.1	-1.143	0.000390373	0.0147348
ENSMUSG00000054457.5	-1.08679	0.000392937	0.0148112
ENSMUSG00000028557.10	-2.16	0.000393356	0.0148168
ENSMUSG00000073538.10	-1.08602	0.000394651	0.0148554
ENSMUSG00000086161.1	-1.29774	0.000397711	0.0149603
ENSMUSG00000097037.1	3.08676	0.000399111	0.0150026
ENSMUSG00000021959.16	2.33678	0.000404136	0.0151396
ENSMUSG00000008601.12	-1.74953	0.000404715	0.015151
ENSMUSG00000086593.2	-3.91331	0.000412415	0.0153867
ENSMUSG00000115111.1	-1.68098	0.000413048	0.0153999
ENSMUSG00000030450.11	-1.38323	0.000414415	0.0154403
ENSMUSG00000097452.2	2.70713	0.000416824	0.0155196
ENSMUSG00000114339.1	2.97257	0.000419247	0.0155886
ENSMUSG00000003283.14	-2.33293	0.000422429	0.015675
ENSMUSG00000103168.1	1.66999	0.000422192	0.015675
ENSMUSG00000103835.1	-2.65465	0.00042292	0.0156826
ENSMUSG00000115129.1	3.09003	0.000423843	0.0157063
ENSMUSG00000073640.3	-2.46404	0.000425953	0.0157419
ENSMUSG00000081604.5	-2.46404	0.000425953	0.0157419
ENSMUSG00000104205.1	3.21628	0.000425657	0.0157419
ENSMUSG00000085168.2	-1.17145	0.000428103	0.0157894
ENSMUSG00000047502.14	-1.47851	0.00043274	0.0159176
ENSMUSG00000107503.1	-5.3179	0.000435427	0.015995
ENSMUSG00000031085.16	-2.60216	0.000440703	0.0161456
ENSMUSG00000097055.2	1.05085	0.000443834	0.0162386
ENSMUSG00000071078.6	-1.15971	0.000448781	0.0163851
ENSMUSG00000079009.8	-1.5946	0.000450093	0.0164128
ENSMUSG00000085539.1	-2.38628	0.000458868	0.0166995
ENSMUSG00000109844.2	-1.43275	0.000460573	0.0167393
ENSMUSG00000085126.1	-1.85209	0.000471928	0.0170391
ENSMUSG00000020758.15	-1.52334	0.000476049	0.0171653
ENSMUSG00000043939.15	3.17949	0.000476626	0.0171748
ENSMUSG00000107584.1	2.55977	0.000484291	0.0173939
ENSMUSG00000105657.1	3.55503	0.000485013	0.0174084
ENSMUSG00000102672.1	3.4058	0.000486517	0.017451
ENSMUSG00000060038.14	-1.41625	0.000487329	0.0174687
ENSMUSG00000052305.6	4.82439	0.000488029	0.0174823
ENSMUSG00000085817.1	-1.06163	0.000490834	0.0175484
ENSMUSG00000095917.2	3.04037	0.000495695	0.0176761
ENSMUSG00000047215.14	-2.16597	0.000500936	0.0178303
ENSMUSG00000104781.1	-1.05518	0.00050272	0.0178801
ENSMUSG00000110141.1	3.81644	0.000505716	0.017975
ENSMUSG00000102439.4	5.31945	0.000506616	0.0179954
ENSMUSG00000092837.1	1.0931	0.000507508	0.0180135
ENSMUSG00000031578.5	-3.59289	0.000508159	0.0180152
ENSMUSG00000063445.14	-1.16059	0.000509699	0.0180464
ENSMUSG00000100586.2	3.20113	0.000512531	0.0181233
ENSMUSG00000031283.16	-2.85421	0.000531395	0.0187059
ENSMUSG00000038903.13	-1.50492	0.000534477	0.0187861
ENSMUSG00000116752.1	-1.04707	0.000534697	0.0187861
ENSMUSG00000061167.9	-1.94385	0.000542278	0.0190158
ENSMUSG00000110368.1	2.27887	0.000543102	0.0190325
ENSMUSG00000063522.5	3.77674	0.000550122	0.0192171
ENSMUSG00000020308.6	-1.14708	0.000555829	0.0193918
ENSMUSG00000081523.1	-1.15024	0.00056273	0.0195827
ENSMUSG00000033781.7	-1.65219	0.000570221	0.0197932
ENSMUSG00000105207.1	2.34497	0.000573966	0.0199106
ENSMUSG00000114091.1	3.6124	0.000575496	0.0199133
ENSMUSG00000070337.4	5.22621	0.000575362	0.0199133
ENSMUSG00000112998.1	3.28271	0.000576266	0.0199273
ENSMUSG00000108055.1	5.36193	0.000581813	0.0201065
ENSMUSG00000048310.8	1.05908	0.000586161	0.0202312
ENSMUSG00000073924.5	4.54041	0.000587968	0.0202681
ENSMUSG00000096044.4	-1.08991	0.000589627	0.0203038
ENSMUSG00000020154.10	-1.17731	0.000596308	0.0205169
ENSMUSG00000098897.1	5.47847	0.000597388	0.0205297
ENSMUSG00000100150.2	-2.68442	0.000604146	0.0206957
ENSMUSG00000115105.1	2.64032	0.000608168	0.0207945
ENSMUSG00000093901.3	4.6199	0.000608599	0.0207963
ENSMUSG00000032968.4	-3.58353	0.000612267	0.0208566
ENSMUSG00000114123.1	3.60415	0.000614063	0.0208918
ENSMUSG00000001229.9	-1.86377	0.000615051	0.0209125
ENSMUSG00000036023.6	-1.00503	0.000623546	0.0211249
ENSMUSG00000090102.1	-1.31332	0.00062803	0.0212484
ENSMUSG00000022209.12	-1.01598	0.000631477	0.0213519
ENSMUSG00000029797.13	5.32669	0.000633266	0.0213992
ENSMUSG00000058126.7	2.224	0.000636898	0.0214558
ENSMUSG00000071281.12	3.49663	0.000636675	0.0214558
ENSMUSG00000030492.16	-1.36253	0.000638433	0.0214943
ENSMUSG00000031617.16	-1.12345	0.000641728	0.0215899
ENSMUSG00000115814.1	3.46701	0.000654845	0.021966
ENSMUSG00000062054.7	-1.61222	0.000657989	0.0220453
ENSMUSG00000109963.1	3.7997	0.00065823	0.0220453
ENSMUSG00000064006.6	5.2765	0.000662398	0.0221324
ENSMUSG00000043483.4	-4.13233	0.00066745	0.0222527
ENSMUSG00000037922.13	-1.29504	0.000668995	0.0222905
ENSMUSG00000097381.2	1.55887	0.000669399	0.0222905
ENSMUSG00000103544.2	3.89875	0.000670054	0.0222988
ENSMUSG00000024818.14	4.98364	0.000670459	0.0222988
ENSMUSG00000056598.16	-1.24437	0.000672997	0.0223696
ENSMUSG00000045678.8	3.51314	0.000675975	0.0224414
ENSMUSG00000020692.14	-1.64998	0.000676404	0.022442
ENSMUSG00000062624.5	-2.427	0.000677262	0.0224569
ENSMUSG00000104665.1	3.40555	0.000681058	0.0225692
ENSMUSG00000113566.1	-1.56372	0.000684393	0.0226523
ENSMUSG00000091086.2	-1.96123	0.000693332	0.0228791
ENSMUSG00000044162.12	-1.4611	0.000696287	0.022949
ENSMUSG00000021071.16	4.49444	0.000695927	0.022949
ENSMUSG00000053279.7	-3.21094	0.000697161	0.022964
ENSMUSG00000046678.6	2.71431	0.000704623	0.023182
ENSMUSG00000081218.1	5.14463	0.000705081	0.0231831
ENSMUSG00000079407.9	4.41259	0.00070592	0.0231968
ENSMUSG00000056596.8	-1.42932	0.000714874	0.0234074
ENSMUSG00000029061.2	-1.84362	0.000721767	0.0235623
ENSMUSG00000069743.5	1.16562	0.000721283	0.0235623
ENSMUSG00000026836.15	1.12573	0.000723465	0.0236036
ENSMUSG00000114458.1	1.0354	0.000724619	0.0236132
ENSMUSG00000107215.1	3.24814	0.000725635	0.0236323
ENSMUSG00000006736.9	-1.03936	0.000730546	0.0237499
ENSMUSG00000093769.4	-5.42184	0.000731875	0.0237509
ENSMUSG00000103539.1	2.72879	0.000731735	0.0237509
ENSMUSG00000066383.7	-1.66608	0.000735599	0.0238576
ENSMUSG00000078599.9	3.48871	0.000736733	0.0238661
ENSMUSG00000114268.1	2.73165	0.000738397	0.0239059
ENSMUSG00000102651.1	5.19077	0.0007514	0.0242553
ENSMUSG00000091631.2	2.65847	0.00075281	0.0242717
ENSMUSG00000062729.11	-1.19452	0.000757319	0.0243889
ENSMUSG00000085656.1	-1.55046	0.000761393	0.0244258
ENSMUSG00000038975.14	-1.00824	0.000761896	0.0244258
ENSMUSG00000088789.1	1.23014	0.000762024	0.0244258
ENSMUSG00000109982.1	2.85899	0.000761486	0.0244258
ENSMUSG00000023915.5	-1.52316	0.000770544	0.0246412
ENSMUSG00000096283.2	-1.51558	0.000770152	0.0246412
ENSMUSG00000109247.1	5.31599	0.000773447	0.0247197
ENSMUSG00000029034.9	-1.00831	0.000780312	0.02491
ENSMUSG00000023266.11	5.07611	0.00079167	0.0251502
ENSMUSG00000087299.1	1.24809	0.000798739	0.0253214
ENSMUSG00000102647.1	3.13899	0.000799318	0.0253251
ENSMUSG00000081945.4	2.19639	0.000800115	0.0253358
ENSMUSG00000048978.14	-1.13112	0.000803644	0.0254185
ENSMUSG00000097368.2	5.34478	0.000804234	0.0254221
ENSMUSG00000112820.1	4.57841	0.000805941	0.0254421
ENSMUSG00000020280.12	-1.54845	0.00081528	0.0256972
ENSMUSG00000063188.4	3.42816	0.000816696	0.0257123
ENSMUSG00000024866.9	-2.06153	0.000826802	0.0259263
ENSMUSG00000102782.1	2.01062	0.000830895	0.0260283
ENSMUSG00000073394.4	-2.37774	0.000833741	0.0260925
ENSMUSG00000096409.3	5.08132	0.000836755	0.0261487
ENSMUSG00000021868.7	-1.27046	0.000841844	0.0262628
ENSMUSG00000091879.2	2.98027	0.000842893	0.0262806
ENSMUSG00000032911.6	5.272	0.000843744	0.0262922
ENSMUSG00000113476.1	2.0743	0.000849407	0.0264386
ENSMUSG00000032503.18	5.04411	0.000854984	0.026567
ENSMUSG00000068267.5	-3.25656	0.000856296	0.0265731
ENSMUSG00000110246.1	3.55021	0.000863629	0.0267447
ENSMUSG00000022905.12	-2.96675	0.000867331	0.0268169
ENSMUSG00000060924.15	-1.33918	0.000867915	0.0268169
ENSMUSG00000041153.9	-2.38093	0.000871235	0.0268846
ENSMUSG00000097971.3	1.81444	0.000871579	0.0268846
ENSMUSG00000054385.14	-1.15245	0.000872994	0.026898
ENSMUSG00000005043.13	4.33784	0.000881234	0.027091
ENSMUSG00000089876.3	-1.27731	0.000896271	0.0274717
ENSMUSG00000086584.8	5.02797	0.00091388	0.0278604
ENSMUSG00000040767.10	-1.02803	0.00091555	0.0278958
ENSMUSG00000107306.1	-1.19194	0.000920369	0.0280271
ENSMUSG00000048520.16	-1.7383	0.000939448	0.0285446
ENSMUSG00000081948.4	2.48049	0.000946873	0.0287384
ENSMUSG00000022262.8	-1.06638	0.000955183	0.028954
ENSMUSG00000104051.1	2.87054	0.000955852	0.028954
ENSMUSG00000101000.1	-1.77319	0.000957317	0.0289752
ENSMUSG00000116736.1	4.40864	0.000960543	0.0290568
ENSMUSG00000046295.13	4.98552	0.000961837	0.0290799
ENSMUSG00000111729.1	-1.35037	0.000963695	0.029104
ENSMUSG00000021179.8	-1.3196	0.000975019	0.0293974
ENSMUSG00000047655.2	3.62566	0.00097582	0.0294054
ENSMUSG00000091189.1	-4.9186	0.000976897	0.0294217
ENSMUSG00000058351.11	-1.98267	0.000982777	0.0295107
ENSMUSG00000087516.7	-1.18373	0.000981594	0.0295107
ENSMUSG00000029304.14	2.30405	0.000982785	0.0295107
ENSMUSG00000050799.3	1.21224	0.000986498	0.0295809
ENSMUSG00000035606.8	5.11192	0.000988848	0.0296352
ENSMUSG00000084416.3	-2.59752	0.000991865	0.0296931
ENSMUSG00000097863.1	-2.11371	0.000997622	0.0298004
ENSMUSG00000110472.1	4.47928	0.000997453	0.0298004
ENSMUSG00000091462.2	-4.72425	0.000999745	0.0298313
ENSMUSG00000115680.1	-1.49669	0.00100572	0.029977
ENSMUSG00000030156.5	-1.26888	0.00101094	0.0300835
ENSMUSG00000033233.17	3.13021	0.00102292	0.0304069
ENSMUSG00000031204.3	-1.60915	0.00102606	0.0304839
ENSMUSG00000046245.13	2.57283	0.00102777	0.0305017
ENSMUSG00000032517.16	4.9344	0.00104071	0.0307896
ENSMUSG00000113985.1	-1.62703	0.00105528	0.0311561
ENSMUSG00000111494.1	3.92217	0.0010555	0.0311561
ENSMUSG00000103672.1	1.12199	0.0010681	0.0314771
ENSMUSG00000032489.17	-1.01508	0.00107481	0.0316238
ENSMUSG00000006728.12	-1.30318	0.00108279	0.0318052
ENSMUSG00000035275.14	-1.01519	0.00108529	0.0318469
ENSMUSG00000024537.4	-3.31737	0.00109385	0.0319783
ENSMUSG00000099913.1	2.6079	0.00109479	0.0319887
ENSMUSG00000047155.13	2.14261	0.00109653	0.0320054
ENSMUSG00000074377.12	-1.38433	0.00109944	0.0320562
ENSMUSG00000103839.1	1.07206	0.00110447	0.0321686
ENSMUSG00000031442.20	1.31243	0.0011072	0.032231
ENSMUSG00000102189.1	4.0448	0.00111796	0.0325096
ENSMUSG00000025956.10	-4.2143	0.00113083	0.0328316
ENSMUSG00000049894.3	5.02586	0.00113422	0.0328954
ENSMUSG00000105328.1	4.89659	0.00113823	0.0329769
ENSMUSG00000112241.1	-3.62627	0.00114213	0.0329884
ENSMUSG00000030680.6	1.64796	0.00114191	0.0329884
ENSMUSG00000104136.1	3.28133	0.00114047	0.0329884
ENSMUSG00000022454.17	-3.52977	0.00115428	0.0332485
ENSMUSG00000111619.1	2.69987	0.00115398	0.0332485
ENSMUSG00000069972.6	-5.29012	0.00117075	0.0336877
ENSMUSG00000039089.15	1.14481	0.00117596	0.0338021
ENSMUSG00000063235.16	2.24508	0.00117588	0.0338021
ENSMUSG00000036537.6	-2.00284	0.00118704	0.0340669
ENSMUSG00000085623.1	3.35011	0.00119882	0.034351
ENSMUSG00000101588.1	4.47487	0.00120727	0.0345211
ENSMUSG00000075141.5	3.31865	0.00121245	0.0346513
ENSMUSG00000025375.15	5.04664	0.00121631	0.0347073
ENSMUSG00000110910.1	3.07655	0.00123459	0.0351921
ENSMUSG00000074965.5	3.74509	0.00123747	0.0352559
ENSMUSG00000083049.1	-3.80578	0.00124124	0.0353451
ENSMUSG00000022881.15	-1.17242	0.0012443	0.035377
ENSMUSG00000106788.1	-1.69542	0.00124946	0.0354686
ENSMUSG00000107881.1	1.90544	0.00125257	0.03552
ENSMUSG00000102013.1	-1.57101	0.00126357	0.0357342
ENSMUSG00000090411.2	4.94105	0.00128042	0.0360861
ENSMUSG00000062896.3	-4.67831	0.00128853	0.0362084
ENSMUSG00000112693.1	-4.6078	0.00128873	0.0362084
ENSMUSG00000032423.12	-1.30524	0.00128784	0.0362084
ENSMUSG00000057577.2	3.65058	0.00128724	0.0362084
ENSMUSG00000078932.8	-4.80395	0.00129521	0.0363535
ENSMUSG00000066382.4	-1.1311	0.00131119	0.0367642
ENSMUSG00000100294.6	-1.87557	0.00131292	0.0367753
ENSMUSG00000059159.6	-4.81594	0.00131715	0.0368515
ENSMUSG00000047407.17	-1.43047	0.00131864	0.03686
ENSMUSG00000056281.4	2.83122	0.001322	0.0369353
ENSMUSG00000054843.8	1.06665	0.00132789	0.0370373
ENSMUSG00000020674.17	4.90774	0.00134558	0.0374603
ENSMUSG00000057346.12	4.91982	0.00134949	0.0375502
ENSMUSG00000086819.1	3.00103	0.00135169	0.0375922
ENSMUSG00000028565.18	-1.27005	0.00135472	0.0376541
ENSMUSG00000040710.10	4.36283	0.00135528	0.0376541
ENSMUSG00000109925.1	4.84668	0.00136374	0.0378295
ENSMUSG00000113939.1	-1.83109	0.0013702	0.0379723
ENSMUSG00000115200.1	2.32509	0.00137434	0.0380678
ENSMUSG00000020312.12	-1.98946	0.00138235	0.0382512
ENSMUSG00000048040.8	1.33729	0.00138191	0.0382512
ENSMUSG00000078784.8	-1.29962	0.00138399	0.0382772
ENSMUSG00000114585.1	2.81441	0.00139076	0.038387
ENSMUSG00000095486.2	4.93375	0.00139024	0.038387
ENSMUSG00000069793.12	2.50709	0.0013975	0.038534
ENSMUSG00000115062.1	4.86463	0.00140308	0.0386298
ENSMUSG00000051118.9	1.47222	0.00140613	0.0386943
ENSMUSG00000059355.13	-1.05088	0.00141121	0.0387953
ENSMUSG00000107771.1	2.92091	0.00141315	0.0388292
ENSMUSG00000019797.11	-1.11802	0.00142155	0.0390404
ENSMUSG00000115314.1	2.59601	0.00144602	0.0395144
ENSMUSG00000098070.1	-1.61962	0.00145249	0.0396517
ENSMUSG00000035640.18	3.1441	0.00146275	0.0399119
ENSMUSG00000039221.10	-1.13182	0.00146432	0.039935
ENSMUSG00000069920.10	2.75775	0.00146716	0.0399601
ENSMUSG00000094531.3	4.26494	0.00146816	0.0399601
ENSMUSG00000000416.16	1.10123	0.0014736	0.0400685
ENSMUSG00000081344.5	-2.53741	0.00147497	0.0400847
ENSMUSG00000021094.10	2.97567	0.00147566	0.0400847
ENSMUSG00000058618.6	-4.61324	0.001478	0.0401285
ENSMUSG00000071528.3	-1.03554	0.00148648	0.0402989
ENSMUSG00000003206.7	-2.89504	0.00149202	0.0404092
ENSMUSG00000103322.1	3.35552	0.00149285	0.0404117
ENSMUSG00000111590.2	1.88327	0.00149396	0.0404218
ENSMUSG00000090394.8	4.86574	0.00149713	0.0404874
ENSMUSG00000034793.15	-1.29175	0.0015	0.0405452
ENSMUSG00000075705.12	-1.67955	0.00151074	0.0407953
ENSMUSG00000072778.3	4.28519	0.00151728	0.0409114
ENSMUSG00000070572.7	-4.1907	0.00152099	0.0409914
ENSMUSG00000020022.17	-1.00388	0.00152218	0.0410031
ENSMUSG00000005628.12	-2.07447	0.00152451	0.0410458
ENSMUSG00000070822.5	-1.24938	0.00152988	0.0411684
ENSMUSG00000091805.2	1.7565	0.00153057	0.0411684
ENSMUSG00000021867.16	-1.46421	0.00153229	0.0411945
ENSMUSG00000104043.1	-2.1696	0.00154825	0.0415247
ENSMUSG00000069633.12	-1.44838	0.00154835	0.0415247
ENSMUSG00000044248.4	4.93669	0.00155353	0.0416228
ENSMUSG00000059503.2	-5.03611	0.00156007	0.0417776
ENSMUSG00000112178.1	4.28603	0.00156843	0.0419508
ENSMUSG00000066475.6	-4.08381	0.00157654	0.0421066
ENSMUSG00000071531.3	4.27388	0.00159316	0.0424976
ENSMUSG00000110717.1	-1.32671	0.00159621	0.0425001
ENSMUSG00000106603.1	2.39414	0.00159528	0.0425001
ENSMUSG00000109422.1	4.90433	0.00159635	0.0425001
ENSMUSG00000027177.14	1.04406	0.00160162	0.042599
ENSMUSG00000043319.5	-4.59912	0.00160364	0.0426082
ENSMUSG00000087334.1	-1.15918	0.00160507	0.0426082
ENSMUSG00000106650.1	4.77723	0.0016046	0.0426082
ENSMUSG00000034586.14	-1.01813	0.00161394	0.0428023
ENSMUSG00000112491.1	-4.70591	0.00162424	0.0430545
ENSMUSG00000035131.14	2.52903	0.00162573	0.0430731
ENSMUSG00000100068.1	-1.48842	0.00163358	0.0431977
ENSMUSG00000101227.1	4.95623	0.0016426	0.0433734
ENSMUSG00000081221.4	-4.75547	0.00164575	0.0434357
ENSMUSG00000052253.6	-2.55971	0.00165509	0.0436089
ENSMUSG00000113338.1	-1.71683	0.00165928	0.0436837
ENSMUSG00000110382.1	2.46753	0.00166943	0.0438916
ENSMUSG00000028571.15	4.79578	0.00167301	0.0439649
ENSMUSG00000097156.7	4.5781	0.0016739	0.043967
ENSMUSG00000027824.5	2.2247	0.00167554	0.043975
ENSMUSG00000105083.1	4.74	0.0016758	0.043975
ENSMUSG00000115531.1	3.47164	0.00168212	0.0440774
ENSMUSG00000015149.14	-1.05118	0.00168514	0.0440971
ENSMUSG00000108593.1	4.19482	0.00169057	0.0441724
ENSMUSG00000106862.1	4.73687	0.00169029	0.0441724
ENSMUSG00000002580.7	-1.09937	0.00169141	0.0441731
ENSMUSG00000105601.1	-2.0485	0.00170841	0.04439
ENSMUSG00000009350.13	-1.77578	0.0017077	0.04439
ENSMUSG00000058174.7	-1.64408	0.00170253	0.04439
ENSMUSG00000111854.1	1.84836	0.00170524	0.04439
ENSMUSG00000063230.5	4.68425	0.00170862	0.04439
ENSMUSG00000029712.14	4.80495	0.001714	0.0445089
ENSMUSG00000097864.1	-2.41177	0.00172507	0.0446984
ENSMUSG00000028051.10	4.83993	0.00172641	0.044704
ENSMUSG00000108194.1	-2.34629	0.00173832	0.0449277
ENSMUSG00000105453.1	4.76363	0.00174214	0.045005
ENSMUSG00000055033.4	3.57931	0.00174527	0.0450435
ENSMUSG00000107392.1	-2.067	0.00174714	0.0450493
ENSMUSG00000012640.16	-1.04125	0.00175354	0.0451508
ENSMUSG00000104625.1	4.60619	0.00175442	0.0451523
ENSMUSG00000052911.9	-1.29784	0.0017568	0.0451864
ENSMUSG00000095518.1	4.5894	0.00175861	0.0451965
ENSMUSG00000002104.11	-1.27094	0.00176146	0.0452367
ENSMUSG00000037716.15	-2.54033	0.00177537	0.0453509
ENSMUSG00000090304.4	2.22199	0.00177483	0.0453509
ENSMUSG00000062200.14	2.96174	0.00177409	0.0453509
ENSMUSG00000096727.2	4.95997	0.00177481	0.0453509
ENSMUSG00000046761.12	4.97127	0.00176842	0.0453509
ENSMUSG00000107634.1	3.13806	0.00178194	0.0454553
ENSMUSG00000082196.3	-3.38282	0.00178817	0.0455716
ENSMUSG00000111728.1	4.07972	0.00179168	0.0456399
ENSMUSG00000106150.2	3.24518	0.00179436	0.045687
ENSMUSG00000103092.1	-5.05877	0.00180244	0.0458503
ENSMUSG00000092518.9	4.93702	0.00180986	0.0459749
ENSMUSG00000073628.5	-1.22811	0.00181406	0.0460604
ENSMUSG00000028492.13	-1.79277	0.00181633	0.0460967
ENSMUSG00000057182.14	1.97122	0.00182875	0.0463261
ENSMUSG00000106529.1	3.01329	0.00184709	0.0467691
ENSMUSG00000104956.1	-1.53039	0.00185939	0.047037
ENSMUSG00000113227.1	4.80409	0.00187383	0.0473368
ENSMUSG00000031998.5	3.54568	0.00188093	0.0474726
ENSMUSG00000053856.7	-1.58958	0.00189301	0.0477116
ENSMUSG00000115834.1	3.70418	0.00189795	0.0477701
ENSMUSG00000113226.1	2.20598	0.00190104	0.0478261
ENSMUSG00000106688.1	4.69146	0.00190593	0.047927
ENSMUSG00000030539.13	1.0557	0.00191672	0.0481322
ENSMUSG00000027249.15	-1.13606	0.00192776	0.0483429
ENSMUSG00000008855.17	4.58688	0.00192918	0.0483565
ENSMUSG00000110949.1	-1.12573	0.00193112	0.0483831
ENSMUSG00000041827.15	-1.22917	0.00193267	0.0483928
ENSMUSG00000031325.15	-1.01502	0.0019344	0.0483988
ENSMUSG00000112388.1	-1.44529	0.00193585	0.0484131
ENSMUSG00000078878.9	-2.25729	0.0019493	0.0486829
ENSMUSG00000105593.4	-1.01238	0.00195549	0.0487627
ENSMUSG00000116597.1	2.77582	0.00196321	0.0489188
ENSMUSG00000044365.15	4.62406	0.00198091	0.0492927
ENSMUSG00000027470.9	4.79781	0.00198599	0.0493968
ENSMUSG00000042474.6	-4.68598	0.00198802	0.0494022
ENSMUSG00000071591.3	2.94396	0.00198913	0.0494076
ENSMUSG00000115661.1	3.27348	0.00200154	0.0496482
ENSMUSG00000082406.1	-1.81313	0.00200644	0.0497474
ENSMUSG00000066269.7	2.02039	0.00201724	0.0499475
ENSMUSG00000113507.1	3.08951	0.00201939	0.049978

## Sheet: Isoform RSEM+edgeR (batch 1)
Isoform	log2 FoldChange	P value	FDR
ENSMUST00000054925.12	-3.07567	5.20349e-14	7.22905e-09
ENSMUST00000211933.1	3.60609	1.49919e-12	1.04139e-07
ENSMUST00000217992.1	-5.33045	3.66938e-12	1.69925e-07
ENSMUST00000038257.6	-10.4433	1.10318e-11	3.83152e-07
ENSMUST00000224593.1	-5.21634	1.94529e-11	5.40508e-07
ENSMUST00000101225.1	3.67718	2.43627e-11	5.64105e-07
ENSMUST00000005073.12	-2.25548	9.05131e-11	1.79639e-06
ENSMUST00000232304.1	-2.44813	1.19303e-10	2.0718e-06
ENSMUST00000021203.6	-4.88149	1.63042e-10	2.51678e-06
ENSMUST00000170953.2	-3.57809	2.47176e-10	2.65078e-06
ENSMUST00000176015.4	-1.80655	2.52267e-10	2.65078e-06
ENSMUST00000099663.2	-1.7768	1.95655e-10	2.65078e-06
ENSMUST00000042235.14	-1.63029	2.14006e-10	2.65078e-06
ENSMUST00000162589.2	3.07942	2.67125e-10	2.65078e-06
ENSMUST00000114050.7	-1.9682	3.08649e-10	2.85865e-06
ENSMUST00000073076.11	-10.158	3.29921e-10	2.86468e-06
ENSMUST00000200883.1	2.62864	4.98792e-10	4.07622e-06
ENSMUST00000231351.1	-3.71709	6.74734e-10	4.97439e-06
ENSMUST00000217356.1	-3.33792	6.80309e-10	4.97439e-06
ENSMUST00000223121.1	-7.13613	7.76496e-10	5.03026e-06
ENSMUST00000119559.7	-1.87153	7.58121e-10	5.03026e-06
ENSMUST00000071641.4	-1.86547	7.96574e-10	5.03026e-06
ENSMUST00000139988.1	4.4163	8.87453e-10	5.36048e-06
ENSMUST00000019354.10	-2.2462	1.60659e-09	9.29997e-06
ENSMUST00000026420.6	-3.01451	1.80285e-09	1.00186e-05
ENSMUST00000075453.8	-2.14422	1.97736e-09	1.05657e-05
ENSMUST00000021412.8	-2.08629	2.13286e-09	1.09745e-05
ENSMUST00000025885.4	-3.08649	2.42807e-09	1.20473e-05
ENSMUST00000208652.1	3.9383	2.76345e-09	1.32386e-05
ENSMUST00000150312.1	-2.35895	3.60877e-09	1.67119e-05
ENSMUST00000091186.6	1.48709	4.12904e-09	1.85044e-05
ENSMUST00000184424.1	-2.27125	4.52386e-09	1.92321e-05
ENSMUST00000092473.4	2.67571	4.56829e-09	1.92321e-05
ENSMUST00000082414.1	1.39275	4.99472e-09	2.04089e-05
ENSMUST00000053249.8	-2.46194	5.50349e-09	2.18452e-05
ENSMUST00000080861.5	-2.39302	6.30659e-09	2.35254e-05
ENSMUST00000136312.1	-1.82613	6.4348e-09	2.35254e-05
ENSMUST00000082418.1	1.3187	6.11466e-09	2.35254e-05
ENSMUST00000214964.1	-2.87919	7.66795e-09	2.41733e-05
ENSMUST00000061456.7	-2.38906	7.52363e-09	2.41733e-05
ENSMUST00000008826.13	-2.34031	6.79232e-09	2.41733e-05
ENSMUST00000033207.5	-2.31629	7.06037e-09	2.41733e-05
ENSMUST00000043931.8	-1.95501	8.004e-09	2.41733e-05
ENSMUST00000028083.5	-1.64646	7.75219e-09	2.41733e-05
ENSMUST00000082396.1	1.3889	7.6083e-09	2.41733e-05
ENSMUST00000212967.1	2.46405	7.84088e-09	2.41733e-05
ENSMUST00000160381.1	-2.53647	8.55626e-09	2.52914e-05
ENSMUST00000062629.4	-1.31965	8.97965e-09	2.59899e-05
ENSMUST00000106439.1	-2.70649	1.10516e-08	3.13339e-05
ENSMUST00000183265.1	3.71843	1.24659e-08	3.46369e-05
ENSMUST00000102845.10	-3.70997	1.3583e-08	3.59148e-05
ENSMUST00000077577.7	-2.05489	1.36921e-08	3.59148e-05
ENSMUST00000196601.1	2.82892	1.37013e-08	3.59148e-05
ENSMUST00000108430.9	-3.72806	1.63379e-08	4.20328e-05
ENSMUST00000063956.6	-1.73344	1.80735e-08	4.48374e-05
ENSMUST00000031131.10	-1.61739	1.79757e-08	4.48374e-05
ENSMUST00000114048.1	-3.09261	2.03363e-08	4.9566e-05
ENSMUST00000080813.4	-3.51859	2.85342e-08	6.72234e-05
ENSMUST00000195201.1	-2.15107	2.90263e-08	6.72234e-05
ENSMUST00000030404.4	-2.05824	2.90326e-08	6.72234e-05
ENSMUST00000185393.6	-5.59177	3.47229e-08	7.90812e-05
ENSMUST00000102629.7	2.05407	3.80183e-08	8.51898e-05
ENSMUST00000058437.13	-1.97937	3.9182e-08	8.64038e-05
ENSMUST00000112090.1	-2.45772	4.08413e-08	8.86555e-05
ENSMUST00000019882.15	-2.26174	4.1886e-08	8.95247e-05
ENSMUST00000025641.1	-1.42562	4.26283e-08	8.97306e-05
ENSMUST00000004554.13	-1.65158	4.71139e-08	9.76925e-05
ENSMUST00000201392.1	3.33859	5.13898e-08	0.000104992
ENSMUST00000068408.13	-3.17931	5.64872e-08	0.000113075
ENSMUST00000042334.15	-2.65707	5.69743e-08	0.000113075
ENSMUST00000097477.6	-2.03094	5.88352e-08	0.000115124
ENSMUST00000108453.1	-1.64374	6.24516e-08	0.000120503
ENSMUST00000032824.9	-1.85356	6.65074e-08	0.000126571
ENSMUST00000116440.8	-2.08	6.81877e-08	0.000127147
ENSMUST00000026159.5	-1.76475	6.86405e-08	0.000127147
ENSMUST00000215752.1	-2.24081	7.21404e-08	0.000130159
ENSMUST00000032956.9	-1.60043	7.19956e-08	0.000130159
ENSMUST00000206737.1	-3.08743	7.41721e-08	0.000132109
ENSMUST00000164791.7	-2.45781	8.2376e-08	0.000144864
ENSMUST00000100162.4	-1.64699	8.36385e-08	0.000145246
ENSMUST00000160271.7	-1.60201	8.7011e-08	0.000149237
ENSMUST00000055013.9	-8.4429	8.99852e-08	0.000152456
ENSMUST00000202798.1	-9.91674	9.41067e-08	0.000157518
ENSMUST00000004327.10	-1.14362	9.52601e-08	0.00015755
ENSMUST00000216457.1	-2.09007	9.95532e-08	0.000162713
ENSMUST00000035034.9	-1.67451	1.03676e-07	0.000167481
ENSMUST00000213324.1	-1.64868	1.05853e-07	0.000169033
ENSMUST00000080492.6	-2.20836	1.0797e-07	0.000170454
ENSMUST00000197213.1	-2.0179	1.10573e-07	0.000172602
ENSMUST00000040776.5	-2.68263	1.14107e-07	0.00017614
ENSMUST00000106650.8	3.14833	1.16652e-07	0.00017809
ENSMUST00000144531.1	-2.35433	1.2511e-07	0.000188926
ENSMUST00000025045.14	-2.46485	1.4463e-07	0.000216054
ENSMUST00000224845.1	-2.1314	1.51139e-07	0.000221023
ENSMUST00000019517.9	-1.67008	1.49719e-07	0.000221023
ENSMUST00000235121.1	-2.75848	1.67423e-07	0.000232326
ENSMUST00000123292.1	-2.25238	1.64961e-07	0.000232326
ENSMUST00000023677.9	-1.76528	1.65677e-07	0.000232326
ENSMUST00000102980.10	-1.59656	1.67338e-07	0.000232326
ENSMUST00000052686.3	-1.53924	1.64906e-07	0.000232326
ENSMUST00000001566.9	-1.32061	1.68901e-07	0.000232326
ENSMUST00000025811.4	-2.35185	1.71512e-07	0.000233605
ENSMUST00000032309.12	-1.63328	1.88057e-07	0.000253652
ENSMUST00000073471.12	-2.37777	2.10089e-07	0.000277972
ENSMUST00000102844.3	-2.10062	2.08433e-07	0.000277972
ENSMUST00000213788.1	-1.49433	2.16608e-07	0.000283893
ENSMUST00000004379.7	-1.59017	2.2077e-07	0.00028399
ENSMUST00000168720.7	1.99739	2.19079e-07	0.00028399
ENSMUST00000221374.1	-1.68543	2.27581e-07	0.000290065
ENSMUST00000142761.1	-3.03677	2.30318e-07	0.000290886
ENSMUST00000029082.8	-1.56851	2.50889e-07	0.000314011
ENSMUST00000082419.1	1.0956	2.53905e-07	0.000314948
ENSMUST00000081677.11	-3.10565	2.59076e-07	0.000318519
ENSMUST00000168149.2	-12.8101	2.67138e-07	0.000325549
ENSMUST00000235023.1	-2.3506	2.7423e-07	0.000325624
ENSMUST00000045897.14	-1.43499	2.73529e-07	0.000325624
ENSMUST00000186487.6	6.58409	2.71377e-07	0.000325624
ENSMUST00000025120.7	-2.04069	2.81947e-07	0.00033195
ENSMUST00000170406.7	3.94085	2.91301e-07	0.000340081
ENSMUST00000059080.6	-2.15745	2.97796e-07	0.000344443
ENSMUST00000150576.7	-2.11277	3.02475e-07	0.000344443
ENSMUST00000031707.13	-1.22551	3.01309e-07	0.000344443
ENSMUST00000163083.1	-1.84582	3.08113e-07	0.000345203
ENSMUST00000109869.1	-1.59205	3.05976e-07	0.000345203
ENSMUST00000100248.5	-1.37218	3.11581e-07	0.000346296
ENSMUST00000021669.14	-1.57815	3.29069e-07	0.00036283
ENSMUST00000107771.11	-1.37682	3.32086e-07	0.000363273
ENSMUST00000082405.1	1.18683	3.35868e-07	0.00036454
ENSMUST00000200993.1	3.21399	3.45094e-07	0.00037165
ENSMUST00000037023.8	-2.04598	3.53151e-07	0.000374446
ENSMUST00000026907.5	-1.85071	3.55776e-07	0.000374446
ENSMUST00000204522.1	3.80348	3.54092e-07	0.000374446
ENSMUST00000223060.1	-2.77066	3.75945e-07	0.000392698
ENSMUST00000136464.2	-1.85332	4.16536e-07	0.000431851
ENSMUST00000088523.10	-9.17179	4.20353e-07	0.000432581
ENSMUST00000194455.1	-1.54503	4.42855e-07	0.000452386
ENSMUST00000062674.6	-3.11731	4.62819e-07	0.000469329
ENSMUST00000071182.7	-1.1791	4.72242e-07	0.000474327
ENSMUST00000111368.7	1.25889	4.74576e-07	0.000474327
ENSMUST00000065289.5	-1.95344	4.78271e-07	0.000474606
ENSMUST00000176381.7	1.34958	4.84884e-07	0.000476134
ENSMUST00000189941.1	1.37713	4.86665e-07	0.000476134
ENSMUST00000217603.2	-2.02055	4.92121e-07	0.000478104
ENSMUST00000180752.1	2.42464	4.96612e-07	0.000479116
ENSMUST00000231548.1	-4.71011	5.14927e-07	0.00048336
ENSMUST00000144897.1	-1.764	5.08227e-07	0.00048336
ENSMUST00000025893.5	-1.55998	5.14275e-07	0.00048336
ENSMUST00000056745.11	-1.34841	5.14047e-07	0.00048336
ENSMUST00000131011.1	-1.89897	5.31091e-07	0.000485414
ENSMUST00000100052.10	1.12917	5.25457e-07	0.000485414
ENSMUST00000082421.1	1.3378	5.30041e-07	0.000485414
ENSMUST00000234197.1	4.42757	5.25386e-07	0.000485414
ENSMUST00000115079.7	-2.51942	5.47419e-07	0.000493839
ENSMUST00000194592.1	-2.31891	5.4559e-07	0.000493839
ENSMUST00000215938.1	-1.29346	5.51692e-07	0.000494483
ENSMUST00000213053.1	-2.02127	5.55558e-07	0.000494757
ENSMUST00000172518.7	-2.51212	5.67415e-07	0.000502097
ENSMUST00000170335.3	2.74086	5.76112e-07	0.000506566
ENSMUST00000073868.8	-1.23866	5.92655e-07	0.000517835
ENSMUST00000165532.2	-1.7405	6.12926e-07	0.000529452
ENSMUST00000149687.1	-1.62787	6.13572e-07	0.000529452
ENSMUST00000188593.1	-4.29229	6.4702e-07	0.000554867
ENSMUST00000110951.7	-1.70906	6.71791e-07	0.000572576
ENSMUST00000019614.12	-3.15501	6.93033e-07	0.000586979
ENSMUST00000033683.7	-1.31291	6.97139e-07	0.000586979
ENSMUST00000024734.7	-1.55061	7.02841e-07	0.000588215
ENSMUST00000177442.1	-3.15812	7.11116e-07	0.000588739
ENSMUST00000149452.1	3.36672	7.11943e-07	0.000588739
ENSMUST00000212494.1	-4.09397	7.22633e-07	0.000592843
ENSMUST00000173655.7	-1.44385	7.2544e-07	0.000592843
ENSMUST00000164219.7	-7.88241	7.32218e-07	0.000594882
ENSMUST00000020770.10	-2.14115	7.49512e-07	0.000598991
ENSMUST00000148395.1	-1.83162	7.4869e-07	0.000598991
ENSMUST00000054544.6	-1.5326	7.5021e-07	0.000598991
ENSMUST00000075451.11	-1.79111	7.62145e-07	0.000605043
ENSMUST00000155387.7	4.04003	7.70459e-07	0.000608168
ENSMUST00000022803.5	-1.67788	7.78972e-07	0.000611414
ENSMUST00000023269.4	-1.88701	7.84312e-07	0.000612147
ENSMUST00000129178.7	2.78884	7.93559e-07	0.000615904
ENSMUST00000087865.3	-1.94906	7.9938e-07	0.000616975
ENSMUST00000040231.12	-7.87121	8.21425e-07	0.000627022
ENSMUST00000185641.6	-1.66315	8.17802e-07	0.000627022
ENSMUST00000111388.4	-1.95184	8.86233e-07	0.000672116
ENSMUST00000023059.12	-1.88314	8.90175e-07	0.000672116
ENSMUST00000021698.12	-4.46032	9.033e-07	0.000678339
ENSMUST00000187839.7	1.58877	9.17736e-07	0.000685475
ENSMUST00000024959.9	-1.61157	9.32126e-07	0.0006925
ENSMUST00000041203.5	-1.46819	9.60871e-07	0.000710058
ENSMUST00000227415.1	1.36056	9.81699e-07	0.000721611
ENSMUST00000226033.1	-6.08871	9.89124e-07	0.000723242
ENSMUST00000163336.7	1.07328	9.96561e-07	0.000724865
ENSMUST00000078756.6	1.86217	1.02332e-06	0.00074045
ENSMUST00000111174.7	-1.31039	1.08084e-06	0.000777647
ENSMUST00000019649.3	-1.24394	1.08592e-06	0.000777647
ENSMUST00000174924.2	1.49354	1.09955e-06	0.000779373
ENSMUST00000175032.2	1.49354	1.09955e-06	0.000779373
ENSMUST00000202242.1	-1.79191	1.11776e-06	0.000780337
ENSMUST00000066070.6	-1.54419	1.1176e-06	0.000780337
ENSMUST00000102814.4	-1.332	1.11591e-06	0.000780337
ENSMUST00000204249.1	-2.17158	1.12967e-06	0.000784706
ENSMUST00000085254.6	-1.23641	1.13677e-06	0.000785715
ENSMUST00000109972.8	2.18903	1.16716e-06	0.000802724
ENSMUST00000034276.12	-1.2905	1.19789e-06	0.000819798
ENSMUST00000199491.1	2.12915	1.22542e-06	0.00083453
ENSMUST00000173734.8	-1.14829	1.25471e-06	0.00085031
ENSMUST00000025319.6	-2.66562	1.28121e-06	0.000864049
ENSMUST00000087114.3	-1.30699	1.30895e-06	0.000878496
ENSMUST00000133436.7	2.55532	1.32558e-06	0.000885381
ENSMUST00000085554.4	-2.16018	1.34091e-06	0.000887086
ENSMUST00000033570.5	-1.17181	1.33967e-06	0.000887086
ENSMUST00000106617.7	-1.60368	1.37681e-06	0.000906524
ENSMUST00000081650.14	-1.63052	1.42614e-06	0.000934575
ENSMUST00000171044.1	-8.77036	1.43954e-06	0.000938922
ENSMUST00000095319.9	-1.43225	1.46961e-06	0.000954062
ENSMUST00000108840.3	-2.32659	1.53574e-06	0.000992353
ENSMUST00000153930.7	-1.4218	1.57856e-06	0.0010153
ENSMUST00000059099.6	-1.98541	1.58646e-06	0.00101568
ENSMUST00000024817.14	1.67419	1.64278e-06	0.00104691
ENSMUST00000021550.6	-1.33877	1.66643e-06	0.00105713
ENSMUST00000030069.6	-1.82117	1.71967e-06	0.00108595
ENSMUST00000046384.8	-2.43832	1.83469e-06	0.00115074
ENSMUST00000073532.4	-1.55502	1.83883e-06	0.00115074
ENSMUST00000172165.7	-8.47238	1.86533e-06	0.00116208
ENSMUST00000110145.11	-1.05304	1.9013e-06	0.0011792
ENSMUST00000161741.7	-1.44431	1.93595e-06	0.00119536
ENSMUST00000219316.1	-1.55631	1.96944e-06	0.00120532
ENSMUST00000047875.15	1.93276	1.96737e-06	0.00120532
ENSMUST00000061938.13	-1.33769	2.00239e-06	0.00122011
ENSMUST00000033611.4	5.33008	2.02262e-06	0.00122706
ENSMUST00000044355.9	-1.66005	2.11312e-06	0.00127639
ENSMUST00000132951.1	2.70293	2.1404e-06	0.00128727
ENSMUST00000045022.8	-1.11807	2.35787e-06	0.00141194
ENSMUST00000155873.2	-2.36332	2.38138e-06	0.0014199
ENSMUST00000228675.1	-1.41305	2.40729e-06	0.00142741
ENSMUST00000020665.12	-1.27415	2.41451e-06	0.00142741
ENSMUST00000234406.1	-7.52382	2.43923e-06	0.00143591
ENSMUST00000222305.1	-7.50719	2.49952e-06	0.00146519
ENSMUST00000024932.11	-1.08281	2.54371e-06	0.00148483
ENSMUST00000163747.3	5.4514	2.56888e-06	0.00149325
ENSMUST00000109682.8	-1.44062	2.59503e-06	0.00150217
ENSMUST00000111057.1	-8.43918	2.64436e-06	0.00152437
ENSMUST00000117146.7	-1.16445	2.68469e-06	0.00153488
ENSMUST00000105364.7	-2.31609	2.71295e-06	0.00153857
ENSMUST00000073641.3	-1.17079	2.7133e-06	0.00153857
ENSMUST00000015812.11	-1.60134	2.72652e-06	0.00153979
ENSMUST00000140541.7	2.57706	2.80256e-06	0.00157632
ENSMUST00000003386.6	-1.38931	2.8194e-06	0.0015794
ENSMUST00000078676.5	-1.63302	2.85358e-06	0.00159213
ENSMUST00000106602.9	-3.39937	2.90056e-06	0.00161186
ENSMUST00000126794.1	-5.35522	2.9765e-06	0.00164094
ENSMUST00000097420.6	-1.30264	2.96494e-06	0.00164094
ENSMUST00000102483.4	-1.57666	2.99354e-06	0.00164381
ENSMUST00000026927.9	1.77142	3.00805e-06	0.00164527
ENSMUST00000164476.7	-2.6227	3.0617e-06	0.00166805
ENSMUST00000102929.1	-8.29878	3.09936e-06	0.00168197
ENSMUST00000018430.6	-1.16928	3.14909e-06	0.00170231
ENSMUST00000080839.1	-1.9443	3.21541e-06	0.00172955
ENSMUST00000134188.7	-1.94123	3.22438e-06	0.00172955
ENSMUST00000121094.7	-8.50996	3.35368e-06	0.00178512
ENSMUST00000202370.1	-5.65746	3.48092e-06	0.00184578
ENSMUST00000180140.7	-1.93623	3.50703e-06	0.00185255
ENSMUST00000140654.8	-2.05749	3.59734e-06	0.00189306
ENSMUST00000035033.6	-1.16659	3.68134e-06	0.00192995
ENSMUST00000003777.4	-7.87849	3.7354e-06	0.00195093
ENSMUST00000202299.3	-8.23512	3.81806e-06	0.00198663
ENSMUST00000232029.1	-2.75508	3.84675e-06	0.00199409
ENSMUST00000176760.1	2.25555	3.98106e-06	0.00205605
ENSMUST00000034900.7	-1.08468	4.1171e-06	0.00211843
ENSMUST00000119827.7	-1.15126	4.18137e-06	0.00214356
ENSMUST00000164916.8	-1.54459	4.21835e-06	0.00215457
ENSMUST00000133931.8	-1.3806	4.25604e-06	0.00216586
ENSMUST00000022894.13	-1.00243	4.31578e-06	0.00218824
ENSMUST00000222934.1	8.16668	4.39656e-06	0.00222109
ENSMUST00000134425.7	-2.59386	4.71573e-06	0.0023737
ENSMUST00000214134.1	-2.08444	4.7737e-06	0.00239421
ENSMUST00000020049.8	-1.63391	4.83123e-06	0.00241435
ENSMUST00000029325.4	-1.54138	4.92753e-06	0.00245365
ENSMUST00000076070.8	-1.07684	4.95577e-06	0.00245889
ENSMUST00000040428.3	-2.3011	5.03987e-06	0.00249172
ENSMUST00000098331.9	-1.11406	5.32716e-06	0.00262363
ENSMUST00000167978.8	5.53751	5.34445e-06	0.00262363
ENSMUST00000006611.8	-1.23426	5.45508e-06	0.00266851
ENSMUST00000101525.8	-1.80678	5.54171e-06	0.00270138
ENSMUST00000219476.1	-1.76075	5.58751e-06	0.00270852
ENSMUST00000095664.5	-1.44472	5.59535e-06	0.00270852
ENSMUST00000033074.7	-1.40521	5.68244e-06	0.00273837
ENSMUST00000223928.1	4.01198	5.69644e-06	0.00273837
ENSMUST00000177817.1	4.31448	5.88216e-06	0.0028179
ENSMUST00000040153.14	-1.67244	5.95331e-06	0.00284218
ENSMUST00000215166.1	-2.17245	6.01673e-06	0.00285285
ENSMUST00000024697.4	-2.15666	6.00738e-06	0.00285285
ENSMUST00000112832.7	-1.6871	6.17338e-06	0.00291717
ENSMUST00000161074.7	-2.29782	6.36844e-06	0.00299915
ENSMUST00000044527.4	-2.422	6.52487e-06	0.00306243
ENSMUST00000102572.7	-1.71192	6.61638e-06	0.00309493
ENSMUST00000209449.1	-1.95489	6.77149e-06	0.00315685
ENSMUST00000013966.7	-1.18141	6.87786e-06	0.00319572
ENSMUST00000181614.1	-2.01911	6.93927e-06	0.0032135
ENSMUST00000089119.12	-1.40814	7.07531e-06	0.00325481
ENSMUST00000027379.8	-1.26229	7.18038e-06	0.00329224
ENSMUST00000000188.11	-8.19254	7.24346e-06	0.00331024
ENSMUST00000032992.6	-1.09784	7.45939e-06	0.00339774
ENSMUST00000172694.7	7.09365	7.51203e-06	0.00341054
ENSMUST00000114872.8	-3.40392	7.80694e-06	0.00353288
ENSMUST00000174933.2	1.8473	7.95782e-06	0.00358947
ENSMUST00000202214.3	1.99099	8.0407e-06	0.00361512
ENSMUST00000049357.9	-1.67579	8.16458e-06	0.00365897
ENSMUST00000114882.8	-1.426	8.19287e-06	0.00365984
ENSMUST00000175542.1	1.75533	8.38299e-06	0.00373277
ENSMUST00000143014.2	-1.80774	8.45333e-06	0.00374011
ENSMUST00000102696.4	-1.09942	8.42857e-06	0.00374011
ENSMUST00000171572.8	-1.44115	8.51795e-06	0.00375674
ENSMUST00000115231.3	-1.42927	8.62566e-06	0.00379221
ENSMUST00000112944.7	2.13772	8.65628e-06	0.00379366
ENSMUST00000099683.1	4.42384	8.77277e-06	0.00383263
ENSMUST00000005120.11	-3.5286	8.92049e-06	0.00388494
ENSMUST00000042101.4	-1.79983	8.97041e-06	0.00389447
ENSMUST00000067496.6	-1.59855	9.23612e-06	0.00398493
ENSMUST00000073201.5	-1.94557	9.4808e-06	0.00406932
ENSMUST00000105046.3	2.75397	9.4903e-06	0.00406932
ENSMUST00000109021.3	-1.55704	9.52625e-06	0.00407216
ENSMUST00000127567.7	-7.615	9.90025e-06	0.00419816
ENSMUST00000071991.5	-1.64332	9.91166e-06	0.00419816
ENSMUST00000040284.4	-1.28687	9.87593e-06	0.00419816
ENSMUST00000009157.3	-1.81397	9.9679e-06	0.00420915
ENSMUST00000174511.1	-6.14227	1.00742e-05	0.00422834
ENSMUST00000169068.7	-1.51927	1.00485e-05	0.00422834
ENSMUST00000045876.7	-1.12189	1.01855e-05	0.00423665
ENSMUST00000118942.7	7.96487	1.01534e-05	0.00423665
ENSMUST00000195998.4	-4.15607	1.02571e-05	0.00425369
ENSMUST00000224521.1	-2.24773	1.0538e-05	0.00435717
ENSMUST00000033999.7	-1.58512	1.07484e-05	0.00443099
ENSMUST00000035105.6	-2.45431	1.09995e-05	0.00452111
ENSMUST00000048308.5	-6.6267	1.13046e-05	0.0046074
ENSMUST00000129054.7	-1.8572	1.12442e-05	0.0046074
ENSMUST00000121497.1	-1.69272	1.1309e-05	0.0046074
ENSMUST00000030103.8	-1.69838	1.14729e-05	0.00464896
ENSMUST00000029315.12	-1.37144	1.14779e-05	0.00464896
ENSMUST00000182328.7	-1.08896	1.15177e-05	0.00465152
ENSMUST00000212709.1	-3.85986	1.1699e-05	0.00469742
ENSMUST00000070395.8	-2.87339	1.16947e-05	0.00469742
ENSMUST00000153655.7	1.1754	1.18523e-05	0.00474527
ENSMUST00000170122.3	-4.01602	1.22352e-05	0.00488446
ENSMUST00000070117.7	-1.59503	1.24958e-05	0.00497424
ENSMUST00000209927.1	-7.911	1.26086e-05	0.00500479
ENSMUST00000088194.6	-4.18567	1.31206e-05	0.00519318
ENSMUST00000164309.2	1.5292	1.33433e-05	0.0052663
ENSMUST00000025377.13	-1.46461	1.34961e-05	0.00531155
ENSMUST00000053094.7	-1.69585	1.37256e-05	0.00538659
ENSMUST00000035244.5	-1.24004	1.39437e-05	0.00545676
ENSMUST00000049294.3	-1.551	1.41525e-05	0.00552295
ENSMUST00000205958.1	-7.04204	1.42407e-05	0.00553056
ENSMUST00000026583.14	-4.71088	1.42866e-05	0.00553056
ENSMUST00000220992.1	1.33752	1.43031e-05	0.00553056
ENSMUST00000090541.11	1.67912	1.43313e-05	0.00553056
ENSMUST00000113211.7	-2.14857	1.43861e-05	0.00553634
ENSMUST00000122369.3	6.8179	1.44402e-05	0.00554181
ENSMUST00000043627.7	-1.31082	1.46119e-05	0.00559227
ENSMUST00000105768.1	-1.28427	1.50977e-05	0.00573083
ENSMUST00000022256.4	-1.04835	1.50246e-05	0.00573083
ENSMUST00000167943.7	9.14462	1.5064e-05	0.00573083
ENSMUST00000075010.11	-2.27495	1.51422e-05	0.00573204
ENSMUST00000082408.1	1.09715	1.53605e-05	0.00579887
ENSMUST00000077389.7	-2.1287	1.55249e-05	0.00584505
ENSMUST00000123495.7	1.55044	1.57482e-05	0.0059131
ENSMUST00000211214.1	1.47336	1.63138e-05	0.00608096
ENSMUST00000181242.1	4.44752	1.63318e-05	0.00608096
ENSMUST00000216450.1	7.07144	1.63703e-05	0.00608096
ENSMUST00000215980.1	-2.03665	1.64773e-05	0.00610437
ENSMUST00000199118.1	-1.95297	1.67742e-05	0.00619786
ENSMUST00000112890.2	-1.79371	1.71488e-05	0.00626955
ENSMUST00000232873.1	-1.77093	1.71399e-05	0.00626955
ENSMUST00000025647.6	-1.47677	1.70735e-05	0.00626955
ENSMUST00000040440.6	-1.17896	1.71125e-05	0.00626955
ENSMUST00000201888.1	-1.53355	1.76045e-05	0.00641928
ENSMUST00000109642.7	2.38755	1.77e-05	0.00643718
ENSMUST00000216329.1	-5.15357	1.80247e-05	0.00650419
ENSMUST00000071592.11	-1.35569	1.80073e-05	0.00650419
ENSMUST00000136471.8	-1.96488	1.84908e-05	0.00665511
ENSMUST00000169909.9	-6.64771	1.89929e-05	0.00681816
ENSMUST00000091328.3	-1.12037	1.91703e-05	0.00686409
ENSMUST00000006137.8	-1.09561	1.92289e-05	0.00686739
ENSMUST00000160683.7	-1.95439	1.94373e-05	0.00692403
ENSMUST00000043975.10	-1.41105	1.99603e-05	0.00707404
ENSMUST00000023608.13	-2.05377	2.01399e-05	0.00708363
ENSMUST00000221559.1	-1.30951	2.01044e-05	0.00708363
ENSMUST00000025204.5	-1.17387	2.01411e-05	0.00708363
ENSMUST00000022815.9	-1.0544	2.01913e-05	0.00708363
ENSMUST00000234104.1	-5.58956	2.07747e-05	0.00722161
ENSMUST00000175649.1	-1.98288	2.07925e-05	0.00722161
ENSMUST00000003717.12	-1.44379	2.06488e-05	0.00722161
ENSMUST00000233440.1	-1.2197	2.07269e-05	0.00722161
ENSMUST00000028592.11	-1.28993	2.09795e-05	0.00726839
ENSMUST00000225251.1	-2.47963	2.19433e-05	0.00758337
ENSMUST00000028972.8	-1.10962	2.20987e-05	0.00760774
ENSMUST00000172734.7	2.20637	2.21233e-05	0.00760774
ENSMUST00000025014.8	-1.33784	2.23983e-05	0.00768328
ENSMUST00000006035.12	-1.35477	2.26918e-05	0.00776479
ENSMUST00000010007.8	-1.29974	2.27755e-05	0.00777426
ENSMUST00000062672.6	-1.66431	2.29064e-05	0.00779979
ENSMUST00000206009.2	-1.63477	2.30535e-05	0.00783069
ENSMUST00000006235.8	-1.17638	2.335e-05	0.00791208
ENSMUST00000026900.13	-1.36692	2.35656e-05	0.0079657
ENSMUST00000057115.6	-1.19097	2.37072e-05	0.00798882
ENSMUST00000147537.5	3.39135	2.3749e-05	0.00798882
ENSMUST00000028948.4	-1.46594	2.41468e-05	0.00808347
ENSMUST00000032701.13	-1.10599	2.4122e-05	0.00808347
ENSMUST00000008812.8	-2.81255	2.44278e-05	0.0081579
ENSMUST00000094604.8	-2.24508	2.52284e-05	0.00837226
ENSMUST00000059449.6	5.58183	2.52505e-05	0.00837226
ENSMUST00000027302.13	-1.25598	2.54533e-05	0.00841942
ENSMUST00000190208.1	-7.93366	2.61386e-05	0.00850728
ENSMUST00000003536.8	-1.90817	2.61e-05	0.00850728
ENSMUST00000223845.1	-1.88718	2.59532e-05	0.00850728
ENSMUST00000072503.12	-1.74917	2.61422e-05	0.00850728
ENSMUST00000221464.1	-1.10182	2.60158e-05	0.00850728
ENSMUST00000121418.7	1.80672	2.61476e-05	0.00850728
ENSMUST00000192538.1	2.21543	2.60304e-05	0.00850728
ENSMUST00000041806.12	-1.14946	2.63084e-05	0.00853959
ENSMUST00000026625.6	-1.36196	2.64233e-05	0.00855692
ENSMUST00000099047.3	4.50625	2.65261e-05	0.00857022
ENSMUST00000159087.7	-1.50767	2.66405e-05	0.00858722
ENSMUST00000002737.6	-1.26588	2.72059e-05	0.00872895
ENSMUST00000181572.1	4.25404	2.71867e-05	0.00872895
ENSMUST00000143415.7	-5.77628	2.76669e-05	0.0087348
ENSMUST00000081277.8	-5.02465	2.75132e-05	0.0087348
ENSMUST00000102687.3	-1.23417	2.7683e-05	0.0087348
ENSMUST00000032326.10	-1.12181	2.77271e-05	0.0087348
ENSMUST00000194057.5	2.44858	2.75728e-05	0.0087348
ENSMUST00000098015.9	2.85217	2.76134e-05	0.0087348
ENSMUST00000099046.3	4.23203	2.75603e-05	0.0087348
ENSMUST00000151149.1	-1.08422	2.78312e-05	0.00874774
ENSMUST00000177522.7	1.44924	2.82268e-05	0.00885206
ENSMUST00000022781.7	-1.27366	2.82914e-05	0.00885234
ENSMUST00000108196.7	-8.5502	2.85829e-05	0.00891909
ENSMUST00000208490.1	-2.13361	2.86331e-05	0.00891909
ENSMUST00000107046.7	4.80824	2.87519e-05	0.00893604
ENSMUST00000120938.1	-1.52454	2.90127e-05	0.00895698
ENSMUST00000108594.7	-1.37526	2.89718e-05	0.00895698
ENSMUST00000084984.7	-1.08222	2.89914e-05	0.00895698
ENSMUST00000156173.7	6.11155	2.91424e-05	0.00897709
ENSMUST00000066981.11	1.70559	2.92321e-05	0.0089848
ENSMUST00000092033.3	-1.96706	2.95674e-05	0.00904581
ENSMUST00000109087.7	-1.17702	2.96911e-05	0.00904581
ENSMUST00000118186.1	-1.14475	2.96437e-05	0.00904581
ENSMUST00000212129.1	-3.6423	2.98318e-05	0.00906881
ENSMUST00000124641.1	-1.60123	2.99689e-05	0.0090906
ENSMUST00000209085.1	-3.01659	3.04069e-05	0.00918335
ENSMUST00000031617.12	-1.36906	3.03644e-05	0.00918335
ENSMUST00000151671.7	-1.92153	3.07014e-05	0.00925218
ENSMUST00000088336.2	1.43889	3.11784e-05	0.00937558
ENSMUST00000208030.1	-8.27726	3.1618e-05	0.00948723
ENSMUST00000221397.1	1.12019	3.18834e-05	0.00954593
ENSMUST00000127477.7	-1.42779	3.28056e-05	0.00978022
ENSMUST00000219429.1	4.16439	3.30762e-05	0.00981876
ENSMUST00000133890.7	-5.7175	3.32421e-05	0.00982602
ENSMUST00000126446.7	7.98921	3.31845e-05	0.00982602
ENSMUST00000058914.9	-1.18475	3.38431e-05	0.00998241
ENSMUST00000125429.2	-2.31187	3.42608e-05	0.0100842
ENSMUST00000061179.11	7.83593	3.51608e-05	0.0103057
ENSMUST00000203139.1	8.04157	3.51617e-05	0.0103057
ENSMUST00000043675.8	-1.29836	3.54887e-05	0.0103797
ENSMUST00000173975.1	6.28958	3.60961e-05	0.010513
ENSMUST00000082392.1	1.12756	3.63308e-05	0.0105153
ENSMUST00000027189.14	2.17913	3.62074e-05	0.0105153
ENSMUST00000185272.1	-1.77955	3.64777e-05	0.0105358
ENSMUST00000068304.12	1.25736	3.69152e-05	0.0106401
ENSMUST00000120428.7	-1.05196	3.71444e-05	0.010684
ENSMUST00000120613.8	-1.21301	3.76262e-05	0.0108002
ENSMUST00000020081.10	-1.07456	3.7882e-05	0.0108512
ENSMUST00000069579.6	-2.43454	3.79992e-05	0.0108624
ENSMUST00000195935.1	-6.60947	3.82429e-05	0.0109096
ENSMUST00000228976.1	1.24131	3.84678e-05	0.0109513
ENSMUST00000173486.7	-2.21195	3.90822e-05	0.0111034
ENSMUST00000159250.8	-2.39919	3.95117e-05	0.0112025
ENSMUST00000034903.6	-1.39984	3.96894e-05	0.01123
ENSMUST00000140725.7	1.813	4.01754e-05	0.0113444
ENSMUST00000093955.11	-1.70302	4.04085e-05	0.0113871
ENSMUST00000118408.7	-1.13955	4.07354e-05	0.011456
ENSMUST00000023707.10	-1.00727	4.14e-05	0.0116194
ENSMUST00000113502.9	8.09422	4.25929e-05	0.0119301
ENSMUST00000019323.10	-1.11847	4.29657e-05	0.0119931
ENSMUST00000039978.12	2.59759	4.29906e-05	0.0119931
ENSMUST00000005711.5	-1.57946	4.35748e-05	0.0121074
ENSMUST00000009236.5	-1.53383	4.35108e-05	0.0121074
ENSMUST00000038675.6	-2.41875	4.45029e-05	0.0123161
ENSMUST00000082339.3	-1.75255	4.44927e-05	0.0123161
ENSMUST00000211113.1	-1.15957	4.53356e-05	0.01252
ENSMUST00000021880.9	6.0711	4.54202e-05	0.01252
ENSMUST00000206108.1	-3.99285	4.57745e-05	0.0125927
ENSMUST00000226758.1	-2.79404	4.58663e-05	0.012593
ENSMUST00000233162.1	-1.89543	4.62239e-05	0.0126662
ENSMUST00000141605.7	-1.65822	4.80271e-05	0.0130829
ENSMUST00000194953.1	-1.97385	4.8185e-05	0.0130911
ENSMUST00000009039.5	-1.81092	4.89507e-05	0.0132307
ENSMUST00000010239.5	1.10982	4.89008e-05	0.0132307
ENSMUST00000022098.9	-2.30529	4.93181e-05	0.0133041
ENSMUST00000143674.7	-1.71716	5.05606e-05	0.0135342
ENSMUST00000220521.1	-1.12754	5.05188e-05	0.0135342
ENSMUST00000228141.1	2.2012	5.05068e-05	0.0135342
ENSMUST00000043850.13	-6.67007	5.06859e-05	0.0135416
ENSMUST00000079085.10	-1.83279	5.09287e-05	0.0135804
ENSMUST00000069372.6	-1.74231	5.1632e-05	0.0137153
ENSMUST00000215075.1	4.33458	5.203e-05	0.0137946
ENSMUST00000009220.4	-1.4747	5.23214e-05	0.0138454
ENSMUST00000036125.9	-2.9884	5.30711e-05	0.0140171
ENSMUST00000094193.2	-1.61789	5.36425e-05	0.0141357
ENSMUST00000118209.7	-1.41705	5.37236e-05	0.0141357
ENSMUST00000137603.1	5.89892	5.39852e-05	0.0141777
ENSMUST00000031094.14	10.7044	5.41334e-05	0.0141898
ENSMUST00000025702.13	-1.24398	5.44753e-05	0.0141998
ENSMUST00000078021.12	-1.07198	5.46826e-05	0.0141998
ENSMUST00000013304.7	-1.01288	5.44833e-05	0.0141998
ENSMUST00000141419.1	1.0132	5.44567e-05	0.0141998
ENSMUST00000228050.1	8.00939	5.46656e-05	0.0141998
ENSMUST00000090779.3	1.39836	5.53864e-05	0.0143557
ENSMUST00000015725.14	-1.42852	5.56991e-05	0.0144099
ENSMUST00000173456.7	-7.85245	5.59028e-05	0.0144127
ENSMUST00000003521.9	-1.0896	5.59175e-05	0.0144127
ENSMUST00000034371.8	-2.41845	5.62227e-05	0.0144378
ENSMUST00000110071.2	-1.55413	5.65299e-05	0.0144858
ENSMUST00000099373.10	-1.28447	5.67224e-05	0.0144858
ENSMUST00000118810.1	-1.34399	5.68625e-05	0.0144949
ENSMUST00000233514.2	1.5244	5.71185e-05	0.0145335
ENSMUST00000040518.5	-1.00372	5.78925e-05	0.0147035
ENSMUST00000181957.1	4.2145	6.00895e-05	0.0152337
ENSMUST00000228925.1	1.01002	6.0281e-05	0.0152544
ENSMUST00000223293.1	4.74497	6.05456e-05	0.0152935
ENSMUST00000220596.1	1.36021	6.07749e-05	0.0153236
ENSMUST00000080732.9	-7.9951	6.09483e-05	0.0153394
ENSMUST00000162342.7	2.59834	6.10754e-05	0.0153436
ENSMUST00000099684.3	4.24509	6.16639e-05	0.0154635
ENSMUST00000181935.1	-2.98061	6.22045e-05	0.015571
ENSMUST00000194008.1	-2.24317	6.27669e-05	0.0156835
ENSMUST00000229742.1	-3.46665	6.3157e-05	0.0157526
ENSMUST00000079735.11	-1.8453	6.34343e-05	0.0157934
ENSMUST00000048073.8	-1.2264	6.37423e-05	0.0158134
ENSMUST00000165143.1	1.42715	6.37031e-05	0.0158134
ENSMUST00000181147.1	-1.73826	6.4175e-05	0.0158924
ENSMUST00000111295.7	-2.88754	6.54274e-05	0.0161164
ENSMUST00000162937.1	-1.60101	6.53489e-05	0.0161164
ENSMUST00000175877.7	-8.24994	6.57083e-05	0.0161536
ENSMUST00000087357.3	-1.52365	6.58112e-05	0.0161536
ENSMUST00000053407.12	-6.9249	6.63564e-05	0.0161732
ENSMUST00000038169.7	-1.58401	6.62644e-05	0.0161732
ENSMUST00000112910.1	-1.20958	6.62272e-05	0.0161732
ENSMUST00000097437.8	-1.06052	6.62911e-05	0.0161732
ENSMUST00000200140.1	-2.05342	6.68153e-05	0.0162565
ENSMUST00000220387.1	3.97646	6.69417e-05	0.0162588
ENSMUST00000069922.7	-1.6139	6.76945e-05	0.0164012
ENSMUST00000045602.8	-1.33606	6.77644e-05	0.0164012
ENSMUST00000109549.2	1.72569	6.83373e-05	0.0165111
ENSMUST00000057567.2	-3.01896	6.89706e-05	0.0166145
ENSMUST00000163433.7	-2.13557	6.92974e-05	0.0166562
ENSMUST00000096261.3	-1.16113	6.96698e-05	0.0167168
ENSMUST00000209256.1	-1.42721	6.9865e-05	0.0167347
ENSMUST00000102736.8	-8.02875	7.09378e-05	0.0169624
ENSMUST00000105584.9	-7.65693	7.17576e-05	0.017129
ENSMUST00000109467.3	-3.20017	7.22736e-05	0.017173
ENSMUST00000021993.4	-2.0762	7.23385e-05	0.017173
ENSMUST00000155638.7	3.92139	7.23551e-05	0.017173
ENSMUST00000119746.7	-7.14997	7.4741e-05	0.0176591
ENSMUST00000034737.12	-1.52666	7.46229e-05	0.0176591
ENSMUST00000117964.1	4.69724	7.56432e-05	0.0178419
ENSMUST00000231916.1	-2.16859	7.5989e-05	0.0178628
ENSMUST00000222516.1	3.31615	7.58871e-05	0.0178628
ENSMUST00000198643.1	4.34733	7.64912e-05	0.0179505
ENSMUST00000062753.2	-7.14042	7.75273e-05	0.0181372
ENSMUST00000171561.7	1.29605	7.75479e-05	0.0181372
ENSMUST00000213374.1	-7.28485	7.82568e-05	0.0182722
ENSMUST00000055770.3	1.09239	7.84272e-05	0.0182813
ENSMUST00000048914.7	-1.22198	7.86341e-05	0.0182988
ENSMUST00000102602.7	-1.53657	7.90038e-05	0.0183541
ENSMUST00000171597.1	-3.7048	7.92657e-05	0.0183842
ENSMUST00000169854.1	-1.34037	7.95508e-05	0.0183889
ENSMUST00000103242.4	-1.04881	7.94222e-05	0.0183889
ENSMUST00000075573.6	4.35704	7.98005e-05	0.018416
ENSMUST00000110140.1	-6.30683	8.08893e-05	0.0186055
ENSMUST00000209322.1	-2.08568	8.08032e-05	0.0186055
ENSMUST00000054814.13	5.34428	8.11941e-05	0.0186447
ENSMUST00000213365.1	4.34013	8.15564e-05	0.018697
ENSMUST00000202066.1	-1.44387	8.26857e-05	0.0189247
ENSMUST00000201663.3	-4.18954	8.301e-05	0.0189365
ENSMUST00000201524.1	-1.54607	8.381e-05	0.0190656
ENSMUST00000207643.1	-1.11642	8.38709e-05	0.0190656
ENSMUST00000232180.1	9.03304	8.39875e-05	0.0190656
ENSMUST00000200985.3	-1.71035	8.448e-05	0.0191461
ENSMUST00000124501.1	-1.31678	8.5162e-05	0.0192692
ENSMUST00000114533.8	-7.93266	8.58263e-05	0.0193565
ENSMUST00000124955.1	-1.28217	8.57917e-05	0.0193565
ENSMUST00000165400.7	-9.40843	8.70537e-05	0.0196015
ENSMUST00000111816.2	-1.09691	8.87375e-05	0.0199004
ENSMUST00000137287.2	2.66402	8.8811e-05	0.0199004
ENSMUST00000198760.1	4.32775	8.86991e-05	0.0199004
ENSMUST00000200021.1	-17.1528	8.90351e-05	0.0199185
ENSMUST00000216916.1	1.96329	8.92115e-05	0.0199259
ENSMUST00000023617.12	4.13014	8.95375e-05	0.0199666
ENSMUST00000219741.1	-1.6813	9.10128e-05	0.020263
ENSMUST00000156160.1	-5.7443	9.17476e-05	0.020394
ENSMUST00000025904.11	-1.23324	9.22933e-05	0.0204825
ENSMUST00000154921.7	-7.84244	9.30891e-05	0.0205933
ENSMUST00000066027.13	-2.27056	9.30849e-05	0.0205933
ENSMUST00000154339.7	-7.71881	9.33909e-05	0.0206123
ENSMUST00000058333.9	-1.36849	9.34718e-05	0.0206123
ENSMUST00000170308.7	-2.79658	9.38575e-05	0.0206572
ENSMUST00000099049.3	4.05385	9.41686e-05	0.0206675
ENSMUST00000077915.9	-2.68405	9.476e-05	0.0207318
ENSMUST00000076364.5	1.58916	9.5394e-05	0.0208377
ENSMUST00000205178.1	1.02217	9.59944e-05	0.0209032
ENSMUST00000111532.3	4.21856	9.58632e-05	0.0209032
ENSMUST00000071215.4	-1.70663	9.65604e-05	0.0209935
ENSMUST00000232971.1	-1.74283	9.72085e-05	0.0211014
ENSMUST00000127890.8	5.2933	9.73911e-05	0.021108
ENSMUST00000084031.5	-1.22557	9.81832e-05	0.0212202
ENSMUST00000112811.7	1.89719	9.82143e-05	0.0212202
ENSMUST00000228218.1	8.66453	9.86912e-05	0.0212902
ENSMUST00000043074.12	-1.2938	9.89651e-05	0.0213162
ENSMUST00000033497.8	-1.56855	0.000100461	0.0216048
ENSMUST00000015981.11	1.20203	0.0001009	0.0216658
ENSMUST00000099050.3	4.52769	0.000101243	0.0217058
ENSMUST00000030181.11	-1.57565	0.000101542	0.0217364
ENSMUST00000227463.1	-3.17046	0.000102306	0.0218326
ENSMUST00000221871.1	-1.69928	0.000102235	0.0218326
ENSMUST00000157063.1	-5.08403	0.000102848	0.0218616
ENSMUST00000130936.2	-1.52202	0.000102903	0.0218616
ENSMUST00000196643.1	1.75653	0.000102914	0.0218616
ENSMUST00000023330.7	-1.38962	0.000103357	0.0219223
ENSMUST00000164662.7	-8.75244	0.000105737	0.0223247
ENSMUST00000207726.1	-2.16885	0.000105579	0.0223247
ENSMUST00000025511.9	-1.35545	0.000105498	0.0223247
ENSMUST00000140000.1	-1.67486	0.000106009	0.0223482
ENSMUST00000021536.8	-1.12553	0.000107045	0.0225326
ENSMUST00000115463.7	7.55977	0.000107357	0.0225641
ENSMUST00000220734.1	4.61196	0.00010764	0.0225893
ENSMUST00000105929.10	-1.13267	0.000107868	0.0226029
ENSMUST00000153230.7	2.61875	0.000108034	0.0226037
ENSMUST00000020307.10	-1.10645	0.000108626	0.0226934
ENSMUST00000102982.1	2.13831	0.000109023	0.0227422
ENSMUST00000082407.1	1.23817	0.000109235	0.0227434
ENSMUST00000108344.8	1.80376	0.000109357	0.0227434
ENSMUST00000108141.1	-1.20204	0.000109523	0.022744
ENSMUST00000021181.12	-1.58569	0.000111237	0.0230311
ENSMUST00000066469.13	-1.1006	0.000111222	0.0230311
ENSMUST00000109561.3	-1.32713	0.000111468	0.0230444
ENSMUST00000212121.1	-1.58235	0.000111791	0.023077
ENSMUST00000222632.1	-4.29606	0.000112767	0.023175
ENSMUST00000154802.1	-1.88378	0.000112571	0.023175
ENSMUST00000132034.4	-2.7909	0.000113617	0.0232809
ENSMUST00000071580.7	-1.18361	0.000114037	0.0232982
ENSMUST00000220813.1	5.95178	0.000114019	0.0232982
ENSMUST00000034279.15	3.96999	0.000115417	0.023511
ENSMUST00000214763.1	4.63287	0.000115367	0.023511
ENSMUST00000034756.14	-1.43139	0.000115621	0.023518
ENSMUST00000113620.9	-6.15458	0.000116041	0.023569
ENSMUST00000074969.10	-1.93177	0.000116785	0.0236856
ENSMUST00000093346.5	-2.09437	0.000118015	0.0239001
ENSMUST00000090561.9	-1.00969	0.000118187	0.0239001
ENSMUST00000212699.1	3.03598	0.000118868	0.0240029
ENSMUST00000222823.1	4.94275	0.000119896	0.0241402
ENSMUST00000082411.1	1.39189	0.00012064	0.0242549
ENSMUST00000234464.1	4.9305	0.000121393	0.0243711
ENSMUST00000025714.7	-1.66645	0.00012257	0.0245364
ENSMUST00000180248.7	2.21731	0.000122559	0.0245364
ENSMUST00000004389.5	-2.47045	0.000122795	0.0245462
ENSMUST00000029547.9	1.22617	0.000123726	0.0246966
ENSMUST00000108146.7	-2.5247	0.000124312	0.024778
ENSMUST00000154954.7	-3.55757	0.000124658	0.0248115
ENSMUST00000192860.1	1.16899	0.000125001	0.0248442
ENSMUST00000076617.6	-1.07816	0.000127053	0.0251083
ENSMUST00000196726.1	-1.84011	0.000128625	0.0253469
ENSMUST00000086423.5	1.23298	0.000128992	0.0253814
ENSMUST00000231793.1	5.3034	0.000129166	0.0253814
ENSMUST00000044138.7	-1.39219	0.000129432	0.0253978
ENSMUST00000107147.1	-2.06434	0.000129817	0.0254373
ENSMUST00000032844.6	-1.79494	0.000130916	0.0256165
ENSMUST00000022980.4	-1.1181	0.000131644	0.0257227
ENSMUST00000042042.8	3.40623	0.000132233	0.0258016
ENSMUST00000127215.1	-2.2718	0.000132857	0.025887
ENSMUST00000088737.10	7.25075	0.000134349	0.0261411
ENSMUST00000218102.1	2.96968	0.000135019	0.0262347
ENSMUST00000165549.7	-1.99897	0.000137273	0.0265807
ENSMUST00000136319.7	-1.31227	0.000137565	0.0265807
ENSMUST00000050273.8	-1.0798	0.000137757	0.0265807
ENSMUST00000140619.1	-1.02632	0.000137415	0.0265807
ENSMUST00000064991.12	8.31729	0.000137729	0.0265807
ENSMUST00000014545.10	-3.15577	0.000139586	0.0268819
ENSMUST00000217345.1	-1.63764	0.000139898	0.0268819
ENSMUST00000021410.9	-1.06394	0.000139832	0.0268819
ENSMUST00000214624.1	4.95571	0.000140094	0.0268823
ENSMUST00000028151.6	-1.52018	0.00014041	0.0269058
ENSMUST00000216647.1	-1.6034	0.000141858	0.0271085
ENSMUST00000010940.10	-1.01764	0.000143896	0.027385
ENSMUST00000155592.7	-1.33157	0.000146262	0.0276835
ENSMUST00000193208.1	1.21183	0.000146188	0.0276835
ENSMUST00000214600.1	3.84364	0.000147255	0.0277582
ENSMUST00000192045.1	-1.37449	0.00014773	0.0278098
ENSMUST00000029875.3	-1.60162	0.000148795	0.0279725
ENSMUST00000055458.4	-1.10723	0.000149346	0.0280381
ENSMUST00000151391.1	-1.1721	0.000150491	0.028215
ENSMUST00000090925.12	8.97879	0.000151442	0.028355
ENSMUST00000169237.7	-6.63018	0.000152084	0.0284128
ENSMUST00000030651.8	-1.31383	0.00015216	0.0284128
ENSMUST00000118501.7	-1.00281	0.000152702	0.0284757
ENSMUST00000225195.1	-5.36946	0.000155878	0.0289898
ENSMUST00000216990.1	-3.31715	0.000156158	0.0289898
ENSMUST00000055314.3	1.88352	0.000157714	0.0292143
ENSMUST00000006754.13	-7.12583	0.000159247	0.0294198
ENSMUST00000114136.8	-7.19874	0.000160652	0.0294235
ENSMUST00000116115.2	-4.6841	0.00016202	0.0294235
ENSMUST00000151418.1	-3.50231	0.000161546	0.0294235
ENSMUST00000179483.7	-2.74433	0.000161381	0.0294235
ENSMUST00000208448.1	-1.73598	0.000159729	0.0294235
ENSMUST00000201713.1	-1.47473	0.000161157	0.0294235
ENSMUST00000096259.4	-1.0491	0.000160162	0.0294235
ENSMUST00000170241.7	-1.03652	0.000160654	0.0294235
ENSMUST00000181823.8	4.08844	0.000161621	0.0294235
ENSMUST00000223773.1	5.54386	0.000161571	0.0294235
ENSMUST00000032809.9	-6.60593	0.000162868	0.0295004
ENSMUST00000153010.1	2.10279	0.00016272	0.0295004
ENSMUST00000183478.1	-3.25128	0.000163597	0.0295937
ENSMUST00000189564.6	-1.68269	0.000163902	0.0296105
ENSMUST00000052761.8	-1.51474	0.000164363	0.0296167
ENSMUST00000161894.1	-2.00579	0.00016463	0.0296211
ENSMUST00000126683.1	1.14511	0.000165827	0.0297647
ENSMUST00000115859.7	4.04263	0.000166968	0.0298537
ENSMUST00000222020.1	4.60899	0.000166875	0.0298537
ENSMUST00000234579.1	-7.29833	0.000168357	0.0299772
ENSMUST00000146520.4	-2.55066	0.000168642	0.0299772
ENSMUST00000018313.5	-1.48034	0.000168737	0.0299772
ENSMUST00000146767.7	-6.68468	0.000169147	0.0299883
ENSMUST00000106888.2	4.15833	0.000169231	0.0299883
ENSMUST00000163903.7	-6.07046	0.000171025	0.0302289
ENSMUST00000202281.3	-2.12166	0.000171001	0.0302289
ENSMUST00000005583.11	-1.62624	0.000171281	0.0302358
ENSMUST00000188039.1	5.1589	0.000171812	0.030291
ENSMUST00000215848.1	5.09022	0.000173763	0.0305188
ENSMUST00000212378.1	-2.76982	0.000174807	0.0305861
ENSMUST00000195443.5	-1.05453	0.000175672	0.0306988
ENSMUST00000019942.5	-1.33512	0.000176635	0.0307948
ENSMUST00000009219.2	4.1514	0.0001768	0.0307948
ENSMUST00000078496.11	8.26265	0.000176886	0.0307948
ENSMUST00000079157.10	-7.03111	0.000178083	0.0308309
ENSMUST00000201703.3	-4.57014	0.000178203	0.0308309
ENSMUST00000026466.4	-1.38921	0.000177526	0.0308309
ENSMUST00000015236.3	-1.26658	0.000177539	0.0308309
ENSMUST00000018315.9	-1.18047	0.000178067	0.0308309
ENSMUST00000005923.6	-1.00725	0.000179814	0.0310476
ENSMUST00000030296.8	-1.72669	0.000180644	0.0310982
ENSMUST00000160766.7	7.23785	0.000180591	0.0310982
ENSMUST00000075280.10	-1.12902	0.000180983	0.0311181
ENSMUST00000170420.7	1.16901	0.000181321	0.0311376
ENSMUST00000089618.9	-2.47303	0.000182305	0.0312681
ENSMUST00000164721.7	7.05259	0.000182826	0.0312802
ENSMUST00000163394.2	-1.69147	0.000183749	0.0313994
ENSMUST00000199237.4	-3.34459	0.000184197	0.0314373
ENSMUST00000032998.12	-1.25605	0.000186597	0.0317689
ENSMUST00000106966.7	-6.15251	0.000187402	0.031789
ENSMUST00000029023.3	-2.12992	0.000187343	0.031789
ENSMUST00000209626.1	-1.422	0.000187076	0.031789
ENSMUST00000071510.13	-1.3353	0.000190186	0.0322219
ENSMUST00000205650.1	-8.01188	0.000191884	0.0324701
ENSMUST00000146488.7	-2.7943	0.000193108	0.0326374
ENSMUST00000050970.3	-1.06828	0.000193402	0.0326473
ENSMUST00000221493.1	-1.27738	0.000196706	0.0329849
ENSMUST00000145521.1	-1.26375	0.000196484	0.0329849
ENSMUST00000215716.1	1.27298	0.000196395	0.0329849
ENSMUST00000171912.7	2.10172	0.000195895	0.0329849
ENSMUST00000228757.1	5.65444	0.000196826	0.0329849
ENSMUST00000146137.7	8.2493	0.000195674	0.0329849
ENSMUST00000005185.7	-2.49014	0.000200261	0.0335201
ENSMUST00000234395.1	-5.26916	0.000200593	0.0335353
ENSMUST00000128901.8	1.72656	0.000203162	0.033779
ENSMUST00000155807.2	4.10335	0.000202503	0.033779
ENSMUST00000212181.1	7.92626	0.000203238	0.033779
ENSMUST00000033577.10	-2.68073	0.000203643	0.0338011
ENSMUST00000159692.7	1.13307	0.000204104	0.0338372
ENSMUST00000070246.8	3.53357	0.000206314	0.0341628
ENSMUST00000071745.3	-1.11066	0.000207033	0.0342411
ENSMUST00000147148.4	-1.10064	0.000207954	0.0343117
ENSMUST00000176834.7	-2.70413	0.000209291	0.0344913
ENSMUST00000207520.1	-2.21996	0.000210286	0.0345733
ENSMUST00000211970.1	7.00046	0.00021006	0.0345733
ENSMUST00000073152.12	1.06169	0.000210841	0.0346236
ENSMUST00000222043.1	2.79374	0.000211581	0.034704
ENSMUST00000010899.13	1.55873	0.000212385	0.0347949
ENSMUST00000208775.1	8.82237	0.000213617	0.0349554
ENSMUST00000100818.5	-6.46922	0.000214439	0.0350075
ENSMUST00000034623.7	-1.23997	0.00021432	0.0350075
ENSMUST00000181960.2	3.95664	0.000216222	0.0352571
ENSMUST00000113302.9	-1.33517	0.000216735	0.0352994
ENSMUST00000115494.2	-4.58056	0.000219466	0.0356188
ENSMUST00000084325.9	2.8642	0.000219242	0.0356188
ENSMUST00000145727.7	4.80956	0.000220163	0.0356903
ENSMUST00000074267.4	-1.0594	0.000220518	0.0357062
ENSMUST00000229549.1	-2.23713	0.000220968	0.0357373
ENSMUST00000185771.6	-1.44309	0.000225227	0.0363272
ENSMUST00000187666.1	3.79871	0.000225399	0.0363272
ENSMUST00000193235.1	-3.92014	0.000226266	0.0364246
ENSMUST00000149022.7	-4.51583	0.000226545	0.0364273
ENSMUST00000113627.3	-1.59008	0.000227089	0.0364726
ENSMUST00000164470.2	-6.99774	0.000227783	0.0365418
ENSMUST00000108164.7	-1.46775	0.000229575	0.0367445
ENSMUST00000212729.1	6.87778	0.00023066	0.0368756
ENSMUST00000089024.12	-1.08415	0.000232365	0.0371055
ENSMUST00000147812.7	-4.43128	0.000237635	0.0378167
ENSMUST00000107803.6	-1.92239	0.000237393	0.0378167
ENSMUST00000142718.7	1.8055	0.000238246	0.0378705
ENSMUST00000084614.4	-3.20754	0.000238804	0.0378902
ENSMUST00000228217.1	-1.96811	0.000238915	0.0378902
ENSMUST00000213834.1	6.72291	0.000242587	0.0383412
ENSMUST00000059983.9	-1.09523	0.000243088	0.0383598
ENSMUST00000102782.3	-2.13372	0.000244337	0.0384863
ENSMUST00000162494.7	-6.95667	0.00024519	0.0385334
ENSMUST00000167643.3	-2.1692	0.000245103	0.0385334
ENSMUST00000178164.7	8.55926	0.000246176	0.0386446
ENSMUST00000002452.7	-1.37881	0.000246898	0.0386705
ENSMUST00000213163.1	-6.48417	0.000247764	0.0387625
ENSMUST00000179881.1	3.99272	0.000248292	0.0388015
ENSMUST00000109966.7	-3.74563	0.000251237	0.0390858
ENSMUST00000102625.10	-1.08584	0.000251121	0.0390858
ENSMUST00000115205.8	2.09032	0.000250935	0.0390858
ENSMUST00000193892.5	-6.94002	0.000252033	0.0391536
ENSMUST00000149194.7	-1.10485	0.000252237	0.0391536
ENSMUST00000223598.1	-5.2009	0.000253024	0.0392321
ENSMUST00000107556.9	-1.79272	0.000255132	0.0394707
ENSMUST00000179574.1	6.03583	0.000257377	0.0397296
ENSMUST00000024909.14	-1.12723	0.000259198	0.0399662
ENSMUST00000084763.4	-1.00074	0.000260906	0.040185
ENSMUST00000155473.7	7.15837	0.000261273	0.0401971
ENSMUST00000136938.1	-1.07992	0.000264192	0.04055
ENSMUST00000218315.1	1.05826	0.000264012	0.04055
ENSMUST00000072751.12	-2.64487	0.000265394	0.0406054
ENSMUST00000145916.1	-1.56035	0.000265681	0.0406054
ENSMUST00000196320.1	3.71208	0.000265252	0.0406054
ENSMUST00000137619.1	-6.92537	0.000267291	0.0408065
ENSMUST00000047281.9	-1.06339	0.000269721	0.0410422
ENSMUST00000196425.1	3.79179	0.000272514	0.0413314
ENSMUST00000230803.1	-1.19447	0.00027335	0.0413837
ENSMUST00000080926.12	-1.06197	0.000273455	0.0413837
ENSMUST00000093552.11	-1.17958	0.000274786	0.04154
ENSMUST00000079902.5	6.78784	0.000275483	0.0416
ENSMUST00000165242.3	-1.0811	0.000276926	0.0417272
ENSMUST00000100799.8	-1.51416	0.000278573	0.04193
ENSMUST00000121040.7	-5.18933	0.000281626	0.0423435
ENSMUST00000152593.7	6.81629	0.000285125	0.0428234
ENSMUST00000209588.1	-2.13975	0.000287284	0.0430081
ENSMUST00000030183.9	-1.08834	0.000287162	0.0430081
ENSMUST00000117354.2	-5.88104	0.000288519	0.0431464
ENSMUST00000081510.3	-2.0183	0.000291113	0.0434876
ENSMUST00000026846.10	-1.11134	0.000293475	0.0437463
ENSMUST00000037375.9	-1.31969	0.000295179	0.043909
ENSMUST00000215501.1	1.14615	0.000295198	0.043909
ENSMUST00000206433.1	4.00361	0.000297439	0.0441949
ENSMUST00000220310.1	3.4241	0.000300349	0.0445797
ENSMUST00000167636.7	-5.74343	0.000303771	0.0449123
ENSMUST00000174711.7	-1.75094	0.000304206	0.0449123
ENSMUST00000081180.6	-1.2718	0.000303075	0.0449123
ENSMUST00000180471.2	3.94714	0.000304096	0.0449123
ENSMUST00000101429.10	-6.83916	0.000304843	0.0449527
ENSMUST00000218208.1	-1.19716	0.000305127	0.0449527
ENSMUST00000103199.8	-1.78409	0.000306807	0.0450799
ENSMUST00000140155.1	-1.17875	0.000306385	0.0450799
ENSMUST00000136579.2	-1.25434	0.000307394	0.0450954
ENSMUST00000073570.11	-2.07178	0.000309366	0.045289
ENSMUST00000055424.12	-1.16559	0.000309078	0.045289
ENSMUST00000232448.1	-1.28174	0.00031022	0.0453663
ENSMUST00000026743.13	-2.75997	0.000311773	0.0454976
ENSMUST00000121772.1	4.62763	0.000313659	0.045629
ENSMUST00000155123.7	6.71919	0.000313433	0.045629
ENSMUST00000156641.7	-4.40633	0.000319476	0.0462114
ENSMUST00000196226.1	-1.81994	0.000319231	0.0462114
ENSMUST00000161685.7	-1.11687	0.000319455	0.0462114
ENSMUST00000185384.6	-2.52516	0.000322505	0.0465664
ENSMUST00000168708.7	-2.02043	0.000323119	0.0465664
ENSMUST00000186373.1	7.50886	0.000322879	0.0465664
ENSMUST00000221391.1	-1.32813	0.000324508	0.0466215
ENSMUST00000186016.1	5.68735	0.000325122	0.0466613
ENSMUST00000116567.2	-1.18827	0.000326473	0.0466674
ENSMUST00000068006.8	-1.18668	0.000326218	0.0466674
ENSMUST00000184034.7	6.29043	0.000326051	0.0466674
ENSMUST00000037049.3	6.9563	0.000326508	0.0466674
ENSMUST00000221521.1	-1.74874	0.000329977	0.0469728
ENSMUST00000166737.1	3.47958	0.00033016	0.0469728
ENSMUST00000204353.2	7.55167	0.000330335	0.0469728
ENSMUST00000048557.2	-1.22717	0.000331451	0.0470231
ENSMUST00000193082.1	3.8835	0.000331685	0.0470231
ENSMUST00000032882.8	-1.08129	0.000333479	0.0472266
ENSMUST00000113852.4	-7.67578	0.000335314	0.047438
ENSMUST00000021870.11	-7.84232	0.000337547	0.0477054
ENSMUST00000030675.7	-1.47113	0.000338932	0.0478525
ENSMUST00000220577.1	3.7687	0.000341832	0.048164
ENSMUST00000190715.6	-1.22871	0.00034405	0.0483784
ENSMUST00000197184.1	-1.65834	0.000344575	0.0484033
ENSMUST00000114908.4	-5.71626	0.000348859	0.0488567
ENSMUST00000226849.1	-1.54306	0.000348669	0.0488567
ENSMUST00000193928.1	-1.17154	0.000348852	0.0488567
ENSMUST00000181610.1	-1.0424	0.000352241	0.0492311
ENSMUST00000147632.2	-1.42166	0.000353288	0.0493279
ENSMUST00000156390.7	1.03585	0.000355104	0.0495316
ENSMUST00000144962.7	7.57195	0.000355677	0.0495618
ENSMUST00000201883.3	6.72176	0.00035671	0.049656
ENSMUST00000119324.7	-1.56863	0.000358693	0.0497824
ENSMUST00000011776.7	-1.02797	0.000358438	0.0497824
ENSMUST00000226421.2	1.37964	0.0003586	0.0497824

## Sheet: Gene HTSeq+edgeR (batch 1)
Gene	log2 FoldChange	P value	FDR
ENSMUSG00000075014.1	4.33657	2.5187e-92	1.38136e-87
ENSMUSG00000075015.3	4.26387	1.9014e-63	5.21402e-59
ENSMUSG00000095280.1	4.46465	2.33875e-60	4.27556e-56
ENSMUSG00000090862.3	-3.38011	2.25933e-57	3.09777e-53
ENSMUSG00000047237.13	-2.8739	9.44875e-50	8.63679e-46
ENSMUSG00000115783.1	-5.82687	8.59635e-50	8.63679e-46
ENSMUSG00000090733.6	-3.89207	1.06047e-40	8.30863e-37
ENSMUSG00000032518.6	-3.0317	3.24475e-40	2.22444e-36
ENSMUSG00000039349.5	-7.07514	1.53261e-38	9.33941e-35
ENSMUSG00000055789.7	-2.40451	3.95081e-37	2.16678e-33
ENSMUSG00000040952.16	-2.95128	9.27203e-33	4.62286e-29
ENSMUSG00000004948.12	-2.11161	8.78739e-32	3.95274e-28
ENSMUSG00000061787.15	-2.90815	9.36942e-32	3.95274e-28
ENSMUSG00000030911.7	-2.10839	2.75502e-31	1.07926e-27
ENSMUSG00000063457.14	-2.85423	1.16251e-29	4.25044e-26
ENSMUSG00000102813.1	6.64897	3.50229e-29	1.2005e-25
ENSMUSG00000025362.6	-2.50377	1.67149e-26	5.39242e-23
ENSMUSG00000037805.15	-2.60497	1.91966e-26	5.84898e-23
ENSMUSG00000049314.11	-2.1058	5.35345e-26	1.54529e-22
ENSMUSG00000020407.13	-2.07758	6.21075e-26	1.70311e-22
ENSMUSG00000115458.1	4.97877	7.6927e-26	2.00904e-22
ENSMUSG00000020460.15	-2.26844	1.3637e-25	3.39958e-22
ENSMUSG00000079478.8	-2.61458	5.7868e-25	1.37987e-21
ENSMUSG00000020153.14	-2.19605	8.00445e-24	1.82915e-20
ENSMUSG00000009013.5	-1.96726	1.42336e-23	3.1225e-20
ENSMUSG00000079523.8	-1.84062	1.31936e-22	2.78303e-19
ENSMUSG00000019210.10	-1.94785	2.6779e-22	5.4395e-19
ENSMUSG00000020775.13	-2.30832	5.8749e-22	1.15072e-18
ENSMUSG00000024446.13	-2.25482	7.26818e-22	1.37454e-18
ENSMUSG00000036905.8	-2.22781	1.3297e-21	2.43086e-18
ENSMUSG00000021024.14	-1.96579	2.47316e-21	4.37542e-18
ENSMUSG00000025747.12	-1.86375	1.19761e-20	2.05255e-17
ENSMUSG00000036315.13	-2.35324	1.69933e-20	2.82418e-17
ENSMUSG00000086474.2	-1.93478	2.21628e-20	3.57498e-17
ENSMUSG00000033318.7	-2.36999	2.67955e-20	4.19878e-17
ENSMUSG00000096357.1	3.56017	3.25026e-20	4.95159e-17
ENSMUSG00000036672.5	-2.56462	6.66684e-20	9.88205e-17
ENSMUSG00000053063.11	-1.94885	8.65733e-20	1.24948e-16
ENSMUSG00000109809.1	-3.88438	1.87928e-19	2.64275e-16
ENSMUSG00000059278.9	-2.31786	1.94022e-19	2.66024e-16
ENSMUSG00000030603.16	-1.79582	2.32543e-19	3.11064e-16
ENSMUSG00000025794.9	-1.82948	4.98143e-19	6.5048e-16
ENSMUSG00000019791.12	-2.4143	5.56599e-19	7.09909e-16
ENSMUSG00000057863.6	-2.01708	7.88033e-19	9.82247e-16
ENSMUSG00000026202.13	-1.74169	9.67919e-19	1.17966e-15
ENSMUSG00000062997.6	-2.02151	1.35861e-18	1.61981e-15
ENSMUSG00000092805.2	1.51874	2.94475e-18	3.43621e-15
ENSMUSG00000091955.2	-2.28788	4.09018e-18	4.67337e-15
ENSMUSG00000030851.15	-2.81865	4.98465e-18	5.57915e-15
ENSMUSG00000095891.7	4.12977	8.8531e-18	9.71079e-15
ENSMUSG00000039330.4	-2.18129	9.30913e-18	1.00108e-14
ENSMUSG00000024875.4	-2.32461	9.80461e-18	1.03408e-14
ENSMUSG00000024208.15	-2.07373	1.50145e-17	1.52491e-14
ENSMUSG00000093610.7	-2.01987	1.48767e-17	1.52491e-14
ENSMUSG00000029223.12	-1.52061	1.56911e-17	1.56465e-14
ENSMUSG00000045128.9	-1.64816	2.27022e-17	2.18435e-14
ENSMUSG00000049932.3	-1.69047	2.23194e-17	2.18435e-14
ENSMUSG00000112698.1	-2.83526	2.42077e-17	2.28905e-14
ENSMUSG00000092276.2	-3.56729	2.5133e-17	2.33627e-14
ENSMUSG00000030189.15	-1.62149	2.61793e-17	2.39296e-14
ENSMUSG00000001642.18	-1.55545	2.69298e-17	2.42121e-14
ENSMUSG00000052212.6	-1.67229	5.20289e-17	4.60237e-14
ENSMUSG00000008348.9	-1.69659	7.36729e-17	6.41352e-14
ENSMUSG00000037742.14	-1.55358	7.57334e-17	6.48988e-14
ENSMUSG00000019738.15	-1.78611	7.98015e-17	6.73328e-14
ENSMUSG00000075002.2	-1.54123	8.26397e-17	6.86711e-14
ENSMUSG00000023904.10	-1.87901	1.26825e-16	1.03815e-13
ENSMUSG00000065145.1	1.74583	1.32021e-16	1.06478e-13
ENSMUSG00000030714.14	-1.67633	1.79636e-16	1.42782e-13
ENSMUSG00000110976.1	-2.29445	2.03234e-16	1.59231e-13
ENSMUSG00000026750.6	-1.74944	2.80271e-16	2.16495e-13
ENSMUSG00000004268.11	-1.56248	3.23196e-16	2.46185e-13
ENSMUSG00000026035.15	-1.9249	3.67662e-16	2.7622e-13
ENSMUSG00000034892.8	-1.69314	4.25516e-16	3.15365e-13
ENSMUSG00000032459.9	-1.58842	4.86375e-16	3.55663e-13
ENSMUSG00000064345.1	1.47112	7.27845e-16	5.25236e-13
ENSMUSG00000000184.12	-5.3974	8.38522e-16	5.97245e-13
ENSMUSG00000060461.5	-1.51455	8.51568e-16	5.98762e-13
ENSMUSG00000008668.15	-1.86243	1.11333e-15	7.72907e-13
ENSMUSG00000060992.9	-1.57917	1.26346e-15	8.66166e-13
ENSMUSG00000011267.8	-1.54597	1.33167e-15	9.01653e-13
ENSMUSG00000048758.14	-1.90522	1.40926e-15	9.42554e-13
ENSMUSG00000067338.6	-1.64217	1.61089e-15	1.06443e-12
ENSMUSG00000017778.14	-1.66257	1.68925e-15	1.09748e-12
ENSMUSG00000106285.1	-2.01855	1.70093e-15	1.09748e-12
ENSMUSG00000062797.13	-1.7429	3.3497e-15	2.13617e-12
ENSMUSG00000041571.9	-1.54191	3.84858e-15	2.42611e-12
ENSMUSG00000019373.11	-1.61087	4.02344e-15	2.50752e-12
ENSMUSG00000086411.1	2.53022	5.37091e-15	3.30969e-12
ENSMUSG00000059434.9	-1.70916	7.23238e-15	4.40725e-12
ENSMUSG00000034566.10	-1.5373	9.21639e-15	5.49417e-12
ENSMUSG00000064370.1	1.35737	9.16861e-15	5.49417e-12
ENSMUSG00000039001.12	-1.8347	9.8915e-15	5.83322e-12
ENSMUSG00000025163.6	-1.61537	1.02198e-14	5.96271e-12
ENSMUSG00000109402.1	-1.72652	1.3157e-14	7.59561e-12
ENSMUSG00000023004.8	-1.85852	1.59465e-14	9.11012e-12
ENSMUSG00000015668.13	-1.62606	2.04662e-14	1.15717e-11
ENSMUSG00000020633.14	-2.85514	2.20777e-14	1.23554e-11
ENSMUSG00000054320.16	-1.77099	2.24767e-14	1.24516e-11
ENSMUSG00000060636.14	-1.81414	2.47634e-14	1.35812e-11
ENSMUSG00000064363.1	1.36738	3.06298e-14	1.66323e-11
ENSMUSG00000039956.9	-1.90412	3.89808e-14	2.09595e-11
ENSMUSG00000028651.12	-1.87205	5.2166e-14	2.77766e-11
ENSMUSG00000095385.3	-2.38944	5.64132e-14	2.97493e-11
ENSMUSG00000064367.1	1.34044	5.82666e-14	3.0434e-11
ENSMUSG00000057322.12	-1.94963	6.07678e-14	3.1441e-11
ENSMUSG00000028378.6	-1.8036	6.73597e-14	3.45259e-11
ENSMUSG00000111713.1	-1.87625	7.43797e-14	3.77711e-11
ENSMUSG00000040824.3	-1.69158	8.03803e-14	4.00831e-11
ENSMUSG00000064360.1	1.55395	8.03943e-14	4.00831e-11
ENSMUSG00000026000.16	-1.43576	1.0066e-13	4.97353e-11
ENSMUSG00000020432.12	-1.7958	1.34626e-13	6.59236e-11
ENSMUSG00000024734.8	-1.3244	1.42016e-13	6.83219e-11
ENSMUSG00000027566.15	-1.37417	1.41922e-13	6.83219e-11
ENSMUSG00000031853.5	2.21235	2.78992e-13	1.33053e-10
ENSMUSG00000040128.9	-1.50899	3.47602e-13	1.64344e-10
ENSMUSG00000086462.1	-1.5234	3.8331e-13	1.787e-10
ENSMUSG00000108360.1	-2.97699	3.84484e-13	1.787e-10
ENSMUSG00000008682.13	-1.45695	4.01494e-13	1.85038e-10
ENSMUSG00000028398.8	-1.67289	4.13785e-13	1.89114e-10
ENSMUSG00000075229.11	-1.5202	4.78197e-13	2.16746e-10
ENSMUSG00000074060.10	-1.30393	4.92204e-13	2.21266e-10
ENSMUSG00000097327.7	-1.53617	7.28123e-13	3.2466e-10
ENSMUSG00000027761.4	-1.5053	7.45126e-13	3.29562e-10
ENSMUSG00000060938.14	-1.628	7.96803e-13	3.49599e-10
ENSMUSG00000070617.2	-1.4251	8.3692e-13	3.64286e-10
ENSMUSG00000024800.7	-1.64112	1.05047e-12	4.53637e-10
ENSMUSG00000018727.19	-1.28467	1.23267e-12	5.28161e-10
ENSMUSG00000022422.13	-1.73916	1.4988e-12	6.37211e-10
ENSMUSG00000050697.9	-1.51252	1.54669e-12	6.52513e-10
ENSMUSG00000030270.11	-1.44479	2.18435e-12	9.1449e-10
ENSMUSG00000038022.11	-1.73867	2.22272e-12	9.23508e-10
ENSMUSG00000102070.1	1.9621	2.34195e-12	9.65728e-10
ENSMUSG00000059070.16	-1.47843	2.54884e-12	1.0432e-09
ENSMUSG00000021998.16	-1.71574	2.82273e-12	1.14674e-09
ENSMUSG00000097312.1	3.66126	3.09559e-12	1.24834e-09
ENSMUSG00000043716.13	-1.47302	3.77834e-12	1.51255e-09
ENSMUSG00000032641.18	-1.84683	3.85035e-12	1.53021e-09
ENSMUSG00000021125.6	-1.32628	4.13109e-12	1.61833e-09
ENSMUSG00000034429.15	-2.54903	4.10631e-12	1.61833e-09
ENSMUSG00000012848.15	-1.36365	4.67439e-12	1.81817e-09
ENSMUSG00000079435.9	-1.75758	4.82034e-12	1.86174e-09
ENSMUSG00000021243.14	-1.35642	6.05779e-12	2.32331e-09
ENSMUSG00000024217.10	-1.54142	6.41224e-12	2.43138e-09
ENSMUSG00000029614.13	-1.42921	6.42822e-12	2.43138e-09
ENSMUSG00000024146.9	-1.4114	6.69039e-12	2.5132e-09
ENSMUSG00000041187.16	-1.51604	6.79521e-12	2.53521e-09
ENSMUSG00000045996.12	-1.63369	6.8519e-12	2.53909e-09
ENSMUSG00000026715.12	-1.32604	7.77272e-12	2.86099e-09
ENSMUSG00000003444.8	-1.96532	8.41961e-12	3.07843e-09
ENSMUSG00000065947.3	2.65126	8.8539e-12	3.21578e-09
ENSMUSG00000001525.10	-1.3172	1.03587e-11	3.71316e-09
ENSMUSG00000058147.1	-1.85518	1.03531e-11	3.71316e-09
ENSMUSG00000109333.1	-4.82092	1.05962e-11	3.77363e-09
ENSMUSG00000053565.10	-1.36904	1.07889e-11	3.81747e-09
ENSMUSG00000027456.8	-1.94718	1.1053e-11	3.88582e-09
ENSMUSG00000057534.13	-1.19187	1.12305e-11	3.92308e-09
ENSMUSG00000040963.15	-1.46562	1.1532e-11	4.00291e-09
ENSMUSG00000024944.5	-1.41214	1.18147e-11	4.04979e-09
ENSMUSG00000107112.1	-1.52437	1.18054e-11	4.04979e-09
ENSMUSG00000042498.16	-2.51987	1.22057e-11	4.1493e-09
ENSMUSG00000044285.8	-1.3081	1.22563e-11	4.1493e-09
ENSMUSG00000024953.16	-1.53181	1.5612e-11	5.2529e-09
ENSMUSG00000027170.12	-1.31944	1.81125e-11	6.05707e-09
ENSMUSG00000019897.8	-1.61406	1.85379e-11	6.16179e-09
ENSMUSG00000022193.7	-1.59437	2.20125e-11	7.27262e-09
ENSMUSG00000039563.6	-1.38478	2.27027e-11	7.45573e-09
ENSMUSG00000028221.3	-1.64703	2.69719e-11	8.80503e-09
ENSMUSG00000044566.15	-1.30763	2.75477e-11	8.9398e-09
ENSMUSG00000108654.1	-3.60232	2.77991e-11	8.96833e-09
ENSMUSG00000036845.12	-1.38115	2.88109e-11	9.24038e-09
ENSMUSG00000039183.6	-1.37883	3.10803e-11	9.91028e-09
ENSMUSG00000021640.6	-1.64549	3.25865e-11	1.03305e-08
ENSMUSG00000029587.16	-2.74763	3.54252e-11	1.11659e-08
ENSMUSG00000057417.7	-2.46467	3.98634e-11	1.2493e-08
ENSMUSG00000021376.11	-1.39839	5.44281e-11	1.69605e-08
ENSMUSG00000069972.6	-2.8047	5.48379e-11	1.69917e-08
ENSMUSG00000039640.7	-1.4706	5.63619e-11	1.73658e-08
ENSMUSG00000044937.15	-1.57418	5.9448e-11	1.82143e-08
ENSMUSG00000021114.9	-1.27941	6.4482e-11	1.95384e-08
ENSMUSG00000099250.1	1.31596	6.44441e-11	1.95384e-08
ENSMUSG00000029695.13	-1.2514	8.08819e-11	2.4373e-08
ENSMUSG00000023919.7	-1.26789	8.54673e-11	2.54905e-08
ENSMUSG00000062169.13	-1.49392	8.55198e-11	2.54905e-08
ENSMUSG00000022540.16	-2.03159	8.70233e-11	2.57984e-08
ENSMUSG00000002661.14	-1.32162	8.76462e-11	2.58434e-08
ENSMUSG00000079658.9	-1.18987	1.06873e-10	3.13442e-08
ENSMUSG00000062683.11	-1.46478	1.26543e-10	3.67201e-08
ENSMUSG00000103912.1	-2.01439	1.26154e-10	3.67201e-08
ENSMUSG00000024646.13	-1.21737	1.97411e-10	5.69832e-08
ENSMUSG00000027871.16	-3.71149	2.42073e-10	6.95091e-08
ENSMUSG00000064341.1	1.11455	2.6787e-10	7.65159e-08
ENSMUSG00000049950.6	-1.52299	2.74482e-10	7.79984e-08
ENSMUSG00000024500.18	-1.43044	2.89698e-10	8.18979e-08
ENSMUSG00000019806.13	-1.33928	3.28023e-10	9.2257e-08
ENSMUSG00000058546.8	-2.06807	3.51306e-10	9.83011e-08
ENSMUSG00000021368.15	-1.90407	3.78173e-10	1.05282e-07
ENSMUSG00000005779.12	-1.24202	4.37602e-10	1.20884e-07
ENSMUSG00000028567.8	-1.58204	4.38626e-10	1.20884e-07
ENSMUSG00000102189.1	1.49975	4.50837e-10	1.23628e-07
ENSMUSG00000036242.15	-2.71469	4.62665e-10	1.25616e-07
ENSMUSG00000057561.9	-2.84799	4.61964e-10	1.25616e-07
ENSMUSG00000061477.4	-1.18864	4.82854e-10	1.30451e-07
ENSMUSG00000087968.1	1.39858	4.927e-10	1.32459e-07
ENSMUSG00000079641.3	-1.33689	5.02521e-10	1.33788e-07
ENSMUSG00000113300.1	-1.32826	5.02264e-10	1.33788e-07
ENSMUSG00000047911.6	-1.12112	5.75035e-10	1.52354e-07
ENSMUSG00000039092.9	-2.12858	5.86657e-10	1.54686e-07
ENSMUSG00000005881.13	-1.26679	5.90367e-10	1.54801e-07
ENSMUSG00000060036.14	-1.47168	5.92738e-10	1.54801e-07
ENSMUSG00000022890.13	-1.5244	6.73246e-10	1.74993e-07
ENSMUSG00000003299.10	-1.26672	7.10955e-10	1.83923e-07
ENSMUSG00000022208.12	3.43226	7.54112e-10	1.94172e-07
ENSMUSG00000018565.17	-1.27549	7.61216e-10	1.94918e-07
ENSMUSG00000020332.7	-1.53873	7.64119e-10	1.94918e-07
ENSMUSG00000072109.11	-1.20015	7.80013e-10	1.98051e-07
ENSMUSG00000074397.4	-1.26395	7.90887e-10	1.99887e-07
ENSMUSG00000081664.1	-2.25553	8.1371e-10	2.04712e-07
ENSMUSG00000035177.8	-1.1157	8.43945e-10	2.11349e-07
ENSMUSG00000024346.5	-1.27703	8.55197e-10	2.13193e-07
ENSMUSG00000093992.1	3.92062	8.9999e-10	2.23344e-07
ENSMUSG00000023336.6	-2.28676	9.55073e-10	2.35946e-07
ENSMUSG00000027673.12	-1.356	1.09325e-09	2.68872e-07
ENSMUSG00000025545.10	-1.30992	1.10427e-09	2.70369e-07
ENSMUSG00000024947.16	-1.40021	1.20756e-09	2.94345e-07
ENSMUSG00000023939.7	-1.2775	1.23382e-09	2.99182e-07
ENSMUSG00000028495.14	-1.27965	1.23832e-09	2.99182e-07
ENSMUSG00000009092.5	-1.24543	1.27554e-09	3.06824e-07
ENSMUSG00000091803.7	-1.90699	1.28338e-09	3.07361e-07
ENSMUSG00000096145.2	-1.29132	1.29364e-09	3.08472e-07
ENSMUSG00000055839.6	-1.69541	1.36368e-09	3.23766e-07
ENSMUSG00000040253.15	-2.09395	1.41637e-09	3.34824e-07
ENSMUSG00000039977.16	-4.36216	1.44901e-09	3.41071e-07
ENSMUSG00000028843.8	-1.22677	1.45982e-09	3.42147e-07
ENSMUSG00000064368.1	1.09043	1.48424e-09	3.46391e-07
ENSMUSG00000069300.3	1.33938	1.62843e-09	3.7843e-07
ENSMUSG00000029797.13	7.4259	1.70752e-09	3.95135e-07
ENSMUSG00000091358.2	-1.11211	1.80122e-09	4.15067e-07
ENSMUSG00000018672.15	-2.22648	1.91193e-09	4.3818e-07
ENSMUSG00000031590.8	-1.44588	1.9175e-09	4.3818e-07
ENSMUSG00000020303.2	2.15816	2.08065e-09	4.73491e-07
ENSMUSG00000021607.9	-1.77571	2.26604e-09	5.13548e-07
ENSMUSG00000024383.9	-2.36982	2.41916e-09	5.45993e-07
ENSMUSG00000018554.13	-1.16483	2.62128e-09	5.89187e-07
ENSMUSG00000042572.12	-1.62963	2.94445e-09	6.59125e-07
ENSMUSG00000063882.12	-1.21212	2.96036e-09	6.59991e-07
ENSMUSG00000000399.10	-1.21562	3.02234e-09	6.71083e-07
ENSMUSG00000041453.12	-1.17948	3.12638e-09	6.91383e-07
ENSMUSG00000031400.10	-1.08253	3.24299e-09	7.14291e-07
ENSMUSG00000029451.14	-1.0798	3.31608e-09	7.27467e-07
ENSMUSG00000032346.7	-1.04837	3.34049e-09	7.29903e-07
ENSMUSG00000050786.8	-3.6199	3.37041e-09	7.33519e-07
ENSMUSG00000033916.5	-1.36368	3.41275e-09	7.39799e-07
ENSMUSG00000046721.11	-2.64924	3.47762e-09	7.50893e-07
ENSMUSG00000025939.17	-1.10182	4.35544e-09	9.36744e-07
ENSMUSG00000041841.8	-1.17835	4.43746e-09	9.50656e-07
ENSMUSG00000071658.4	-1.11083	4.58674e-09	9.78813e-07
ENSMUSG00000022174.8	-1.11042	4.72465e-09	1.00434e-06
ENSMUSG00000064358.1	2.03392	4.80378e-09	1.01721e-06
ENSMUSG00000096768.7	-2.3851	5.04233e-09	1.06362e-06
ENSMUSG00000058558.12	-1.09701	5.10163e-09	1.07201e-06
ENSMUSG00000020485.14	-1.33968	5.19232e-09	1.0869e-06
ENSMUSG00000047459.14	-1.15677	5.36644e-09	1.11908e-06
ENSMUSG00000064351.1	1.02445	5.40162e-09	1.12215e-06
ENSMUSG00000026238.14	-1.25049	5.54517e-09	1.14762e-06
ENSMUSG00000031221.7	-1.16272	5.61289e-09	1.15727e-06
ENSMUSG00000042476.12	-1.34483	5.72799e-09	1.17658e-06
ENSMUSG00000073538.10	-2.12402	5.86556e-09	1.20034e-06
ENSMUSG00000018171.9	-1.25324	5.95711e-09	1.21454e-06
ENSMUSG00000060098.11	-1.33136	6.14349e-09	1.2479e-06
ENSMUSG00000014294.4	-1.18331	6.22457e-09	1.25971e-06
ENSMUSG00000049539.3	1.16363	6.78184e-09	1.36744e-06
ENSMUSG00000041287.5	-1.59916	6.82167e-09	1.37043e-06
ENSMUSG00000037347.7	-1.35941	7.25409e-09	1.45198e-06
ENSMUSG00000054612.4	-2.07676	7.35836e-09	1.4675e-06
ENSMUSG00000027636.11	-1.37142	7.46731e-09	1.48383e-06
ENSMUSG00000016481.15	-1.31944	8.04353e-09	1.58683e-06
ENSMUSG00000026239.14	-1.10111	8.03581e-09	1.58683e-06
ENSMUSG00000102145.1	-2.71784	8.17692e-09	1.60737e-06
ENSMUSG00000041406.14	-1.22428	9.17508e-09	1.79714e-06
ENSMUSG00000081051.4	-2.18131	9.43189e-09	1.84086e-06
ENSMUSG00000030432.12	-1.18406	9.57496e-09	1.86216e-06
ENSMUSG00000036231.5	-1.49166	1.01812e-08	1.97306e-06
ENSMUSG00000106743.1	-1.43126	1.03267e-08	1.99421e-06
ENSMUSG00000105427.1	-3.22271	1.06291e-08	2.04541e-06
ENSMUSG00000082196.3	-4.04313	1.06831e-08	2.04862e-06
ENSMUSG00000094963.1	1.43533	1.11891e-08	2.13818e-06
ENSMUSG00000052926.16	-1.84196	1.1462e-08	2.18272e-06
ENSMUSG00000056917.12	-1.28245	1.18666e-08	2.25194e-06
ENSMUSG00000052819.6	-1.74803	1.39327e-08	2.63492e-06
ENSMUSG00000026187.8	-1.15342	1.40951e-08	2.65647e-06
ENSMUSG00000036438.13	-1.05572	1.41912e-08	2.66542e-06
ENSMUSG00000109734.1	-1.28865	1.61618e-08	3.02518e-06
ENSMUSG00000116752.1	-1.32052	1.62219e-08	3.0261e-06
ENSMUSG00000019837.8	-1.6902	1.66659e-08	3.09839e-06
ENSMUSG00000095972.1	1.85826	1.68128e-08	3.11514e-06
ENSMUSG00000104781.1	-1.14883	1.69572e-08	3.13132e-06
ENSMUSG00000033307.7	-1.24296	1.7065e-08	3.14064e-06
ENSMUSG00000043091.9	-1.09771	1.71255e-08	3.14124e-06
ENSMUSG00000097971.3	1.29895	1.72725e-08	3.15764e-06
ENSMUSG00000006442.10	-1.16761	1.73738e-08	3.16562e-06
ENSMUSG00000061315.14	-1.05116	1.74726e-08	3.17307e-06
ENSMUSG00000056763.16	-1.7359	2.03532e-08	3.684e-06
ENSMUSG00000047799.15	-1.00797	2.15877e-08	3.89459e-06
ENSMUSG00000079259.2	-1.1294	2.19481e-08	3.94663e-06
ENSMUSG00000021939.8	-1.17497	2.22321e-08	3.98464e-06
ENSMUSG00000032458.6	-1.0931	2.28094e-08	4.07479e-06
ENSMUSG00000065990.12	-1.18942	2.31366e-08	4.09324e-06
ENSMUSG00000089281.1	1.38232	2.29992e-08	4.09324e-06
ENSMUSG00000104956.1	-1.70682	2.31003e-08	4.09324e-06
ENSMUSG00000021255.17	-1.11236	2.36297e-08	4.16702e-06
ENSMUSG00000032348.6	-1.18984	2.41358e-08	4.24264e-06
ENSMUSG00000092607.9	-1.57401	2.43866e-08	4.27303e-06
ENSMUSG00000021494.9	-1.23473	2.46184e-08	4.29991e-06
ENSMUSG00000022283.15	-1.62349	2.48405e-08	4.31124e-06
ENSMUSG00000026420.16	-4.18904	2.47909e-08	4.31124e-06
ENSMUSG00000075918.1	1.36339	2.60938e-08	4.51447e-06
ENSMUSG00000034321.13	-1.15991	2.6689e-08	4.60293e-06
ENSMUSG00000026810.12	-1.34172	2.74867e-08	4.72565e-06
ENSMUSG00000007872.3	-2.28102	2.82772e-08	4.83709e-06
ENSMUSG00000032869.15	-1.04155	2.83113e-08	4.83709e-06
ENSMUSG00000113985.1	-1.76942	2.86101e-08	4.87296e-06
ENSMUSG00000082406.1	-1.75466	2.89527e-08	4.91605e-06
ENSMUSG00000091028.1	3.71873	3.02289e-08	5.1169e-06
ENSMUSG00000040813.16	-1.10872	3.21385e-08	5.4234e-06
ENSMUSG00000024738.6	-1.2777	3.53199e-08	5.94197e-06
ENSMUSG00000040276.15	-1.08295	3.59408e-08	6.02794e-06
ENSMUSG00000036299.4	-1.0793	3.61248e-08	6.04033e-06
ENSMUSG00000019179.10	-1.0576	3.69307e-08	6.15631e-06
ENSMUSG00000022487.14	-1.02829	3.71049e-08	6.16661e-06
ENSMUSG00000002984.17	-1.26249	3.76309e-08	6.23513e-06
ENSMUSG00000059956.14	-1.30988	3.86123e-08	6.37847e-06
ENSMUSG00000115453.1	-1.75428	3.87509e-08	6.38215e-06
ENSMUSG00000051177.16	-1.26626	3.98138e-08	6.53756e-06
ENSMUSG00000024608.10	-1.08558	4.35517e-08	7.12999e-06
ENSMUSG00000044792.7	-1.05806	4.37015e-08	7.13323e-06
ENSMUSG00000021079.16	-1.03472	4.4192e-08	7.19189e-06
ENSMUSG00000031157.10	-1.33758	4.75647e-08	7.71787e-06
ENSMUSG00000021771.14	-1.05515	4.8384e-08	7.82764e-06
ENSMUSG00000001134.9	-1.84731	4.91216e-08	7.9236e-06
ENSMUSG00000024181.8	-1.14887	4.94499e-08	7.95317e-06
ENSMUSG00000060073.9	-1.10756	5.01661e-08	8.04477e-06
ENSMUSG00000034211.14	-1.1255	5.10749e-08	8.16662e-06
ENSMUSG00000068011.4	-1.72231	5.12931e-08	8.17767e-06
ENSMUSG00000025142.18	-1.32532	5.63644e-08	8.93425e-06
ENSMUSG00000000563.17	-1.09783	5.85903e-08	9.26031e-06
ENSMUSG00000038803.7	-1.87605	6.05051e-08	9.53547e-06
ENSMUSG00000025400.11	-1.23967	6.38218e-08	1.00294e-05
ENSMUSG00000040043.16	-1.37268	6.89364e-08	1.08021e-05
ENSMUSG00000019888.16	-1.35718	6.94393e-08	1.08499e-05
ENSMUSG00000041126.16	-1.20781	7.28007e-08	1.13428e-05
ENSMUSG00000010406.12	-1.53425	7.45966e-08	1.15897e-05
ENSMUSG00000061126.4	-1.2248	8.13077e-08	1.25967e-05
ENSMUSG00000027131.3	-1.74484	8.26271e-08	1.27292e-05
ENSMUSG00000097047.2	-1.34371	8.25314e-08	1.27292e-05
ENSMUSG00000101000.1	-1.74755	8.29157e-08	1.27379e-05
ENSMUSG00000092746.2	1.64067	8.39867e-08	1.28664e-05
ENSMUSG00000025651.14	-2.2264	8.58428e-08	1.31141e-05
ENSMUSG00000049299.14	-1.32233	8.66075e-08	1.31942e-05
ENSMUSG00000063765.12	-1.5221	9.29837e-08	1.41263e-05
ENSMUSG00000079480.3	-1.53117	9.37554e-08	1.42042e-05
ENSMUSG00000054648.7	-1.7695	9.64044e-08	1.45653e-05
ENSMUSG00000056167.7	-1.17082	9.77653e-08	1.47303e-05
ENSMUSG00000040231.16	-2.44251	1.00457e-07	1.50944e-05
ENSMUSG00000048351.14	-1.28193	1.04334e-07	1.56341e-05
ENSMUSG00000022155.9	-1.35967	1.08142e-07	1.61606e-05
ENSMUSG00000103998.1	-1.24293	1.10197e-07	1.63784e-05
ENSMUSG00000054408.9	-2.16297	1.12554e-07	1.66835e-05
ENSMUSG00000024121.13	-1.00449	1.20544e-07	1.77718e-05
ENSMUSG00000030744.13	-1.24057	1.22066e-07	1.79479e-05
ENSMUSG00000103158.5	-1.19069	1.24518e-07	1.82595e-05
ENSMUSG00000031320.9	-1.02108	1.25226e-07	1.83144e-05
ENSMUSG00000027454.10	-1.1898	1.26407e-07	1.84379e-05
ENSMUSG00000031283.16	-2.80854	1.37867e-07	2.00031e-05
ENSMUSG00000002379.7	-1.2063	1.46592e-07	2.11571e-05
ENSMUSG00000034532.9	-1.719	1.46406e-07	2.11571e-05
ENSMUSG00000053624.3	-2.7208	1.56584e-07	2.25399e-05
ENSMUSG00000103799.1	-1.82847	1.57456e-07	2.2606e-05
ENSMUSG00000030738.11	-1.03429	1.64115e-07	2.35006e-05
ENSMUSG00000109190.1	-1.08968	1.64544e-07	2.35006e-05
ENSMUSG00000053367.15	-1.26562	1.71141e-07	2.43162e-05
ENSMUSG00000088185.1	2.09032	1.74306e-07	2.47019e-05
ENSMUSG00000001056.3	-1.15577	1.75657e-07	2.47654e-05
ENSMUSG00000052712.17	-1.08104	1.75325e-07	2.47654e-05
ENSMUSG00000032181.7	-1.03426	1.79272e-07	2.52103e-05
ENSMUSG00000038722.17	-1.00885	1.80087e-07	2.52601e-05
ENSMUSG00000096917.2	-1.07287	1.83028e-07	2.5607e-05
ENSMUSG00000052477.15	-1.64227	1.86147e-07	2.59772e-05
ENSMUSG00000087687.3	-2.51919	1.97868e-07	2.75428e-05
ENSMUSG00000028461.12	-1.28941	2.0768e-07	2.88355e-05
ENSMUSG00000064105.12	-1.12657	2.13247e-07	2.95336e-05
ENSMUSG00000028463.14	-1.03057	2.13985e-07	2.95536e-05
ENSMUSG00000024227.14	-1.13081	2.16124e-07	2.97071e-05
ENSMUSG00000096385.7	4.0688	2.22643e-07	3.04504e-05
ENSMUSG00000063179.13	-1.26923	2.24565e-07	3.06369e-05
ENSMUSG00000040722.7	-1.08255	2.2966e-07	3.12543e-05
ENSMUSG00000005054.7	-2.19624	2.3582e-07	3.20131e-05
ENSMUSG00000009927.9	-1.02481	2.47637e-07	3.34518e-05
ENSMUSG00000028523.14	-1.87251	2.51749e-07	3.39237e-05
ENSMUSG00000046364.14	-1.25176	2.5429e-07	3.41821e-05
ENSMUSG00000117231.1	-3.05148	2.56008e-07	3.43288e-05
ENSMUSG00000075467.4	-1.27825	2.62899e-07	3.51669e-05
ENSMUSG00000106738.1	-1.17914	2.637e-07	3.51882e-05
ENSMUSG00000071415.6	-1.01129	2.66625e-07	3.54922e-05
ENSMUSG00000116684.1	-2.15537	2.70481e-07	3.59183e-05
ENSMUSG00000036860.14	-1.1465	2.72016e-07	3.60349e-05
ENSMUSG00000029660.10	-1.06943	2.79241e-07	3.69029e-05
ENSMUSG00000009640.11	-1.05458	2.83008e-07	3.73108e-05
ENSMUSG00000088789.1	1.24152	2.90462e-07	3.82016e-05
ENSMUSG00000015605.6	-1.114	2.95171e-07	3.87281e-05
ENSMUSG00000021207.9	-1.86938	3.1505e-07	4.11395e-05
ENSMUSG00000027803.14	-1.62789	3.3405e-07	4.35169e-05
ENSMUSG00000031898.9	-1.81352	3.39883e-07	4.41718e-05
ENSMUSG00000092341.2	-1.43117	3.48924e-07	4.52396e-05
ENSMUSG00000009863.14	-1.14264	3.63334e-07	4.6997e-05
ENSMUSG00000061104.5	-1.06099	3.7409e-07	4.82743e-05
ENSMUSG00000016239.11	-1.08153	3.80284e-07	4.87388e-05
ENSMUSG00000023915.5	-1.47716	3.80585e-07	4.87388e-05
ENSMUSG00000024309.15	-1.33754	3.82133e-07	4.87388e-05
ENSMUSG00000029276.13	-1.03498	3.81842e-07	4.87388e-05
ENSMUSG00000096010.2	1.3918	3.79668e-07	4.87388e-05
ENSMUSG00000049517.8	-1.31306	3.86395e-07	4.9168e-05
ENSMUSG00000003970.9	-1.11669	3.90472e-07	4.95719e-05
ENSMUSG00000005981.11	-1.07395	4.38267e-07	5.53832e-05
ENSMUSG00000029304.14	2.52645	4.43845e-07	5.59591e-05
ENSMUSG00000028634.17	-1.19727	4.5103e-07	5.66647e-05
ENSMUSG00000113943.1	-2.21631	4.51507e-07	5.66647e-05
ENSMUSG00000002010.17	-1.23579	4.69681e-07	5.85436e-05
ENSMUSG00000030001.4	-1.10369	5.08525e-07	6.30985e-05
ENSMUSG00000024369.16	-1.07023	5.15051e-07	6.37029e-05
ENSMUSG00000024787.13	-1.19946	5.1657e-07	6.37029e-05
ENSMUSG00000112873.1	-2.92647	5.1688e-07	6.37029e-05
ENSMUSG00000034880.7	-1.03254	5.23518e-07	6.43762e-05
ENSMUSG00000040265.16	-1.22655	5.39373e-07	6.61775e-05
ENSMUSG00000032937.5	-4.64547	5.58134e-07	6.83265e-05
ENSMUSG00000105283.1	-3.21717	5.65643e-07	6.8938e-05
ENSMUSG00000034345.14	-1.01488	6.02575e-07	7.31143e-05
ENSMUSG00000032323.13	-2.96656	6.23379e-07	7.53053e-05
ENSMUSG00000041958.10	-1.14757	6.32491e-07	7.62381e-05
ENSMUSG00000049565.16	-1.04294	7.72419e-07	9.24946e-05
ENSMUSG00000048012.19	-1.07373	8.33772e-07	9.91917e-05
ENSMUSG00000031016.9	-1.18519	8.60503e-07	0.0001018
ENSMUSG00000047721.8	-1.34965	8.6122e-07	0.0001018
ENSMUSG00000073423.10	-1.57138	8.61268e-07	0.0001018
ENSMUSG00000090509.2	-1.26764	8.68153e-07	0.000102394
ENSMUSG00000003051.13	-1.27987	9.00149e-07	0.000105939
ENSMUSG00000021022.9	-1.0364	9.03952e-07	0.000106159
ENSMUSG00000025474.9	-1.16953	9.39242e-07	0.000110068
ENSMUSG00000032498.9	-1.59899	9.5043e-07	0.000111141
ENSMUSG00000050621.7	-4.80185	9.66504e-07	0.000112781
ENSMUSG00000062867.13	-2.04759	1.02297e-06	0.000118864
ENSMUSG00000042198.12	-1.15959	1.05221e-06	0.000122003
ENSMUSG00000056598.16	-1.80227	1.10475e-06	0.000127825
ENSMUSG00000085442.1	-4.75596	1.17102e-06	0.000135207
ENSMUSG00000005447.12	-1.20478	1.17865e-06	0.000135802
ENSMUSG00000100150.2	-2.72738	1.19207e-06	0.000136488
ENSMUSG00000114337.1	-1.08462	1.2594e-06	0.000143897
ENSMUSG00000048970.9	-1.13071	1.27056e-06	0.00014487
ENSMUSG00000063787.4	-1.29047	1.44027e-06	0.000162867
ENSMUSG00000018169.12	-1.30161	1.48778e-06	0.000167892
ENSMUSG00000022652.7	-1.26044	1.51823e-06	0.000170977
ENSMUSG00000031231.4	-1.07249	1.54862e-06	0.000173687
ENSMUSG00000070283.4	-1.1896	1.59405e-06	0.000178053
ENSMUSG00000020477.10	-1.00961	1.61922e-06	0.000180497
ENSMUSG00000056458.16	-1.02905	1.62357e-06	0.000180614
ENSMUSG00000081523.1	-1.13712	1.63967e-06	0.000182037
ENSMUSG00000028234.6	-1.04714	1.67634e-06	0.000185732
ENSMUSG00000113235.1	-1.14405	1.72542e-06	0.000190784
ENSMUSG00000114550.1	-1.37582	1.7339e-06	0.000191336
ENSMUSG00000030612.6	-1.12	1.78759e-06	0.000196864
ENSMUSG00000037772.13	-1.67452	1.87524e-06	0.000205487
ENSMUSG00000021520.4	-1.58238	1.93141e-06	0.000211009
ENSMUSG00000028545.13	-1.29784	2.04729e-06	0.000223223
ENSMUSG00000113955.1	-2.28998	2.08105e-06	0.000226006
ENSMUSG00000046330.10	-1.12027	2.09566e-06	0.000227143
ENSMUSG00000028163.17	1.38717	2.10656e-06	0.000227874
ENSMUSG00000009076.10	-1.32824	2.16385e-06	0.00023361
ENSMUSG00000071074.9	-1.09466	2.20074e-06	0.000237126
ENSMUSG00000030615.12	-1.41763	2.22455e-06	0.000239222
ENSMUSG00000022337.7	-1.2684	2.2476e-06	0.000241228
ENSMUSG00000036073.17	-1.7639	2.29538e-06	0.000245396
ENSMUSG00000073497.6	-1.04873	2.29225e-06	0.000245396
ENSMUSG00000071451.10	-1.18087	2.41091e-06	0.000257245
ENSMUSG00000027518.3	-1.59392	2.43406e-06	0.00025921
ENSMUSG00000004018.9	-1.69219	2.46941e-06	0.000262465
ENSMUSG00000085723.2	-2.02671	2.47731e-06	0.000262797
ENSMUSG00000012429.9	-3.19475	2.49332e-06	0.000263984
ENSMUSG00000026036.17	-1.17603	2.52461e-06	0.000265248
ENSMUSG00000033845.13	-1.18853	2.55815e-06	0.000267237
ENSMUSG00000040048.14	-1.09788	2.56641e-06	0.000267589
ENSMUSG00000104988.1	-2.32091	2.69908e-06	0.000280889
ENSMUSG00000027404.15	-1.34199	2.87759e-06	0.000298333
ENSMUSG00000037361.8	-1.38255	3.19522e-06	0.000328778
ENSMUSG00000015092.9	-1.06569	3.20451e-06	0.000329116
ENSMUSG00000080152.4	1.89714	3.21476e-06	0.000329552
ENSMUSG00000051483.9	-1.44886	3.23264e-06	0.000330669
ENSMUSG00000091189.1	-5.7187	3.24374e-06	0.000330669
ENSMUSG00000116287.1	-1.0072	3.31575e-06	0.000336757
ENSMUSG00000044854.7	-1.98545	3.32357e-06	0.000336928
ENSMUSG00000043289.12	-1.07181	3.3627e-06	0.000339015
ENSMUSG00000113265.1	-1.25002	3.6264e-06	0.000363595
ENSMUSG00000025264.12	-2.90246	3.65917e-06	0.000366211
ENSMUSG00000046909.9	-2.09398	3.72528e-06	0.000372148
ENSMUSG00000051518.8	-1.11712	3.81711e-06	0.000380629
ENSMUSG00000108976.1	-1.16583	4.03924e-06	0.00039915
ENSMUSG00000058443.5	-1.70256	4.08723e-06	0.000403166
ENSMUSG00000037152.11	-1.33464	4.16406e-06	0.000409271
ENSMUSG00000106258.1	-4.62787	4.51935e-06	0.000442606
ENSMUSG00000073460.5	-1.4879	4.60156e-06	0.000449854
ENSMUSG00000024868.8	-1.74989	4.72799e-06	0.000461391
ENSMUSG00000074890.4	-1.31986	4.85251e-06	0.000472701
ENSMUSG00000022956.11	-1.11956	4.95885e-06	0.000482205
ENSMUSG00000030450.11	-1.39906	5.07915e-06	0.000492157
ENSMUSG00000058600.13	-1.1996	5.07415e-06	0.000492157
ENSMUSG00000032398.7	-1.06504	5.11722e-06	0.000494527
ENSMUSG00000027080.6	-1.09166	5.26782e-06	0.000506857
ENSMUSG00000035528.4	-1.09644	5.288e-06	0.000507907
ENSMUSG00000027978.9	-1.23599	5.33618e-06	0.000511453
ENSMUSG00000039050.8	-1.15167	5.34356e-06	0.000511453
ENSMUSG00000057657.4	-4.02754	5.51184e-06	0.00052664
ENSMUSG00000029447.11	-1.79707	5.82402e-06	0.000551817
ENSMUSG00000068267.5	-3.43313	5.83571e-06	0.000551817
ENSMUSG00000030557.17	-1.77775	6.09178e-06	0.000575038
ENSMUSG00000064068.14	-1.21589	6.11478e-06	0.000576218
ENSMUSG00000037406.7	-1.06665	6.35867e-06	0.000594151
ENSMUSG00000100862.1	1.19779	6.3549e-06	0.000594151
ENSMUSG00000114654.1	-1.18792	6.37008e-06	0.000594151
ENSMUSG00000003283.14	-2.36172	6.41687e-06	0.000597499
ENSMUSG00000046675.7	-1.02568	6.43151e-06	0.000597847
ENSMUSG00000040688.16	-1.12006	6.46872e-06	0.000600288
ENSMUSG00000031085.16	-2.45243	6.50124e-06	0.000601271
ENSMUSG00000022752.9	-1.62832	6.84728e-06	0.000632209
ENSMUSG00000033216.9	-1.04126	6.87947e-06	0.000634114
ENSMUSG00000062054.7	-1.8523	7.28947e-06	0.000667419
ENSMUSG00000100164.1	-1.46955	7.47301e-06	0.000683083
ENSMUSG00000107614.1	-1.97481	7.60712e-06	0.000691882
ENSMUSG00000064357.1	1.45329	7.83389e-06	0.000711327
ENSMUSG00000072584.2	-1.93361	7.90898e-06	0.000715776
ENSMUSG00000094710.1	3.78648	7.99254e-06	0.000722146
ENSMUSG00000095684.1	-4.08852	8.06824e-06	0.000727787
ENSMUSG00000032078.17	-1.12888	8.28819e-06	0.000743957
ENSMUSG00000097554.1	-3.22937	8.47346e-06	0.000759344
ENSMUSG00000111149.1	-2.13125	8.64569e-06	0.000772254
ENSMUSG00000028861.13	-1.24578	8.73049e-06	0.000778561
ENSMUSG00000019470.12	-1.19895	8.90202e-06	0.000789733
ENSMUSG00000048310.8	1.11612	8.91337e-06	0.000789733
ENSMUSG00000058063.4	-1.80454	9.11266e-06	0.000806088
ENSMUSG00000100650.1	-2.55651	9.1314e-06	0.000806445
ENSMUSG00000026279.14	-1.01353	9.24856e-06	0.00081417
ENSMUSG00000001105.15	-1.2019	9.34008e-06	0.000820909
ENSMUSG00000059033.7	-5.56615	9.59058e-06	0.000841577
ENSMUSG00000042747.12	-1.60948	9.8706e-06	0.000863386
ENSMUSG00000004070.15	-1.03259	9.90683e-06	0.00086409
ENSMUSG00000097867.1	-2.22067	9.91015e-06	0.00086409
ENSMUSG00000025007.13	1.16437	1.01493e-05	0.000880374
ENSMUSG00000032583.7	-1.2561	1.01932e-05	0.000880374
ENSMUSG00000026411.17	-1.17705	1.03114e-05	0.000885002
ENSMUSG00000040957.15	-2.08378	1.03098e-05	0.000885002
ENSMUSG00000025375.15	6.44116	1.04487e-05	0.000895386
ENSMUSG00000038717.8	-1.25723	1.04852e-05	0.000897114
ENSMUSG00000044162.12	-1.65807	1.0607e-05	0.000904714
ENSMUSG00000086136.1	-2.5881	1.08292e-05	0.000920798
ENSMUSG00000091239.2	5.56072	1.10743e-05	0.000935837
ENSMUSG00000037196.6	-1.32611	1.13637e-05	0.000958816
ENSMUSG00000064137.6	-5.54975	1.18357e-05	0.000989509
ENSMUSG00000115938.1	-6.43749	1.18234e-05	0.000989509
ENSMUSG00000041153.9	-2.6543	1.1911e-05	0.00099429
ENSMUSG00000021714.15	-1.01795	1.21276e-05	0.00100929
ENSMUSG00000074922.1	-1.18871	1.21225e-05	0.00100929
ENSMUSG00000029486.13	-1.0753	1.24122e-05	0.00102803
ENSMUSG00000027654.2	1.0601	1.26928e-05	0.0010468
ENSMUSG00000109844.2	-1.18071	1.30994e-05	0.00107871
ENSMUSG00000075119.2	-2.68479	1.3383e-05	0.00110042
ENSMUSG00000030156.5	-1.27436	1.44048e-05	0.00117913
ENSMUSG00000098055.1	6.40148	1.45245e-05	0.00118716
ENSMUSG00000042708.12	1.27561	1.4934e-05	0.00121881
ENSMUSG00000049760.6	-1.27397	1.53826e-05	0.001248
ENSMUSG00000012422.14	-1.10682	1.54882e-05	0.00125471
ENSMUSG00000015943.11	-1.05584	1.60092e-05	0.00129119
ENSMUSG00000100294.6	-1.86349	1.64084e-05	0.00131564
ENSMUSG00000062353.6	-3.15983	1.65055e-05	0.0013215
ENSMUSG00000028557.10	-2.34777	1.66044e-05	0.00132748
ENSMUSG00000113390.1	-1.05875	1.6799e-05	0.00133913
ENSMUSG00000113321.1	-1.32359	1.84228e-05	0.00145378
ENSMUSG00000038644.14	-1.79274	1.94729e-05	0.00153341
ENSMUSG00000033781.7	-1.57929	2.13418e-05	0.00166705
ENSMUSG00000050121.8	-1.05876	2.16143e-05	0.00168144
ENSMUSG00000028952.12	-1.14273	2.40697e-05	0.00186189
ENSMUSG00000018882.12	-1.04497	2.51015e-05	0.00193487
ENSMUSG00000040583.8	-2.44859	2.5119e-05	0.00193487
ENSMUSG00000111545.1	-2.27903	2.64062e-05	0.00202832
ENSMUSG00000020526.12	-1.40737	2.74559e-05	0.0020951
ENSMUSG00000082332.2	-3.84851	2.74666e-05	0.0020951
ENSMUSG00000109227.1	-1.25026	2.83872e-05	0.00215932
ENSMUSG00000113260.1	-1.51084	2.9656e-05	0.00224959
ENSMUSG00000037922.13	-1.34289	3.00788e-05	0.00227851
ENSMUSG00000030922.12	-1.36335	3.01926e-05	0.00228109
ENSMUSG00000052305.6	6.24513	3.02271e-05	0.00228109
ENSMUSG00000079471.4	-2.28815	3.02874e-05	0.00228171
ENSMUSG00000020692.14	-1.82304	3.15263e-05	0.00236067
ENSMUSG00000029864.7	-1.69304	3.15508e-05	0.00236067
ENSMUSG00000114772.1	-1.3855	3.2137e-05	0.00239473
ENSMUSG00000098070.1	-1.65174	3.31717e-05	0.0024618
ENSMUSG00000074913.2	-1.26184	3.4e-05	0.00251307
ENSMUSG00000086161.1	-1.28832	3.45579e-05	0.00255087
ENSMUSG00000082665.1	3.49228	3.52028e-05	0.0025811
ENSMUSG00000107392.1	-3.70929	3.64976e-05	0.0026689
ENSMUSG00000096942.1	-3.7708	3.73897e-05	0.0027305
ENSMUSG00000030536.10	-1.04223	3.7755e-05	0.0027535
ENSMUSG00000027217.13	-1.69907	3.90516e-05	0.00284051
ENSMUSG00000000326.13	-1.79649	4.06521e-05	0.00294105
ENSMUSG00000059503.2	-6.18911	4.26467e-05	0.00306152
ENSMUSG00000087516.7	-1.15934	4.26483e-05	0.00306152
ENSMUSG00000047407.17	-1.52421	4.30514e-05	0.00308642
ENSMUSG00000113623.1	-1.17503	4.34286e-05	0.0031094
ENSMUSG00000015829.13	6.17937	4.35664e-05	0.00311519
ENSMUSG00000108529.1	-2.43801	4.63654e-05	0.00328111
ENSMUSG00000019579.13	-1.26278	4.70569e-05	0.0033197
ENSMUSG00000054457.5	-1.09581	4.88505e-05	0.00343042
ENSMUSG00000089876.3	-1.2831	4.90175e-05	0.00343774
ENSMUSG00000021071.16	4.91793	4.90856e-05	0.00343812
ENSMUSG00000033721.16	-1.3539	5.0202e-05	0.00349845
ENSMUSG00000009108.15	-1.29862	5.10967e-05	0.00355177
ENSMUSG00000019797.11	-1.23541	5.126e-05	0.00355182
ENSMUSG00000025893.8	-1.14269	5.12916e-05	0.00355182
ENSMUSG00000111830.1	-2.01324	5.11873e-05	0.00355182
ENSMUSG00000020133.8	-1.16195	5.16407e-05	0.00357148
ENSMUSG00000039089.15	1.26793	5.30256e-05	0.00363972
ENSMUSG00000036537.6	-2.05351	5.53409e-05	0.00377033
ENSMUSG00000028800.15	-1.58449	5.65392e-05	0.00383767
ENSMUSG00000058537.4	6.11855	5.7193e-05	0.00386768
ENSMUSG00000001229.9	-1.82173	5.73018e-05	0.00387027
ENSMUSG00000021749.6	-1.62232	5.85943e-05	0.0039527
ENSMUSG00000107503.1	-3.21635	5.94643e-05	0.00400646
ENSMUSG00000095186.1	3.44917	6.00849e-05	0.00404331
ENSMUSG00000032503.18	5.34323	6.15027e-05	0.0041185
ENSMUSG00000115680.1	-1.45492	6.19569e-05	0.00413881
ENSMUSG00000022370.13	-1.14509	6.23179e-05	0.00415709
ENSMUSG00000012640.16	-1.07517	6.26332e-05	0.00416876
ENSMUSG00000092518.9	6.10277	6.33335e-05	0.00421026
ENSMUSG00000032702.16	1.11368	6.49893e-05	0.00430221
ENSMUSG00000063556.5	-2.5838	6.50304e-05	0.00430221
ENSMUSG00000097863.1	-2.3129	7.19804e-05	0.00472864
ENSMUSG00000079009.8	-1.62608	7.34048e-05	0.00479835
ENSMUSG00000078182.4	-1.79542	7.3943e-05	0.00481631
ENSMUSG00000069743.5	1.16836	7.53593e-05	0.00489693
ENSMUSG00000113939.1	-1.46985	7.5616e-05	0.00490199
ENSMUSG00000090173.8	-1.62599	7.81643e-05	0.00504929
ENSMUSG00000095547.1	2.9122	7.88597e-05	0.00507627
ENSMUSG00000019863.7	-2.42348	7.98457e-05	0.0051217
ENSMUSG00000008855.17	4.85333	8.0202e-05	0.00513316
ENSMUSG00000046049.7	5.25315	8.02114e-05	0.00513316
ENSMUSG00000052909.8	-6.05811	8.0422e-05	0.00514063
ENSMUSG00000032968.4	-3.69843	8.16267e-05	0.00520551
ENSMUSG00000022905.12	-2.94758	8.26938e-05	0.00526132
ENSMUSG00000030789.9	6.03536	8.40356e-05	0.00531586
ENSMUSG00000054843.8	1.09568	8.57753e-05	0.00541966
ENSMUSG00000090102.1	-1.13941	8.60765e-05	0.00543243
ENSMUSG00000032423.12	-1.33084	8.88188e-05	0.00557982
ENSMUSG00000097283.1	-4.80024	8.98788e-05	0.00563167
ENSMUSG00000021959.16	2.37583	9.80147e-05	0.00608779
ENSMUSG00000108728.4	5.99158	9.94107e-05	0.00615359
ENSMUSG00000024334.8	-1.77144	0.000100549	0.00621005
ENSMUSG00000026836.15	1.14599	0.000102164	0.00629978
ENSMUSG00000047215.14	-1.99516	0.000104041	0.00638973
ENSMUSG00000091449.3	-2.90669	0.000104725	0.00642455
ENSMUSG00000054385.14	-1.13136	0.000106041	0.00648354
ENSMUSG00000079197.10	-1.23855	0.000107738	0.00657978
ENSMUSG00000114109.1	-1.70166	0.000107855	0.00657978
ENSMUSG00000031617.16	-1.11817	0.000111161	0.00674391
ENSMUSG00000113848.1	-2.79018	0.000112837	0.00681543
ENSMUSG00000087433.1	-2.14183	0.000114678	0.00690001
ENSMUSG00000103473.1	1.65677	0.00011474	0.00690001
ENSMUSG00000108166.1	-3.15373	0.000117659	0.00706003
ENSMUSG00000020328.10	-1.07268	0.000122766	0.00732613
ENSMUSG00000087246.1	-1.02661	0.000123933	0.00735729
ENSMUSG00000020154.10	-1.26423	0.000126825	0.00751145
ENSMUSG00000080921.4	-2.81049	0.000126753	0.00751145
ENSMUSG00000066629.2	-3.36195	0.000128341	0.0075767
ENSMUSG00000028763.17	3.61446	0.000132865	0.00781188
ENSMUSG00000117405.1	-2.98608	0.000134514	0.00789858
ENSMUSG00000040752.16	5.92298	0.000135352	0.00793083
ENSMUSG00000106173.1	-4.20638	0.000135511	0.00793167
ENSMUSG00000023966.8	-1.75859	0.000136939	0.00798965
ENSMUSG00000071713.6	5.92532	0.000136895	0.00798965
ENSMUSG00000058351.11	-1.9592	0.000138144	0.00805142
ENSMUSG00000029061.2	-1.65131	0.000139778	0.00812928
ENSMUSG00000105388.1	-2.58512	0.000139646	0.00812928
ENSMUSG00000035337.3	-1.6402	0.000141049	0.00818592
ENSMUSG00000028672.13	-2.23935	0.000141479	0.0082022
ENSMUSG00000091086.2	-1.96219	0.000141639	0.00820279
ENSMUSG00000063445.14	-1.13805	0.000144012	0.00830513
ENSMUSG00000029034.9	-1.26564	0.000145166	0.00835413
ENSMUSG00000008601.12	-1.51334	0.000150373	0.00863339
ENSMUSG00000110909.1	-2.0315	0.000155755	0.00890742
ENSMUSG00000042737.9	-1.89017	0.000156917	0.00896452
ENSMUSG00000108545.1	-1.58388	0.000157255	0.00897448
ENSMUSG00000020280.12	-1.4762	0.000157479	0.00897792
ENSMUSG00000028492.13	-1.76779	0.000161472	0.00912702
ENSMUSG00000095597.2	-1.77031	0.000161331	0.00912702
ENSMUSG00000051176.6	-2.88104	0.000162685	0.00916986
ENSMUSG00000109286.1	-1.12321	0.000165095	0.00929617
ENSMUSG00000031492.13	5.16329	0.000165596	0.00931481
ENSMUSG00000109166.1	-4.36895	0.000165943	0.00931763
ENSMUSG00000081382.1	-3.86243	0.000168397	0.00942406
ENSMUSG00000075701.9	-3.93955	0.00016961	0.00946768
ENSMUSG00000083621.1	-2.95922	0.000169954	0.00947252
ENSMUSG00000104623.1	-3.41578	0.000170292	0.00948172
ENSMUSG00000083228.1	-2.13712	0.000172334	0.00957597
ENSMUSG00000038903.13	-1.53142	0.000173576	0.0096352
ENSMUSG00000026333.14	-1.33887	0.000179058	0.00989946
ENSMUSG00000021477.9	-2.08775	0.000180084	0.00994612
ENSMUSG00000028051.10	5.84978	0.000181692	0.00999468
ENSMUSG00000079429.9	1.46811	0.000183522	0.0100752
ENSMUSG00000020758.15	-1.40465	0.000186403	0.0102231
ENSMUSG00000028145.9	-1.51765	0.000186637	0.0102257
ENSMUSG00000025527.9	-2.84312	0.000188021	0.0102912
ENSMUSG00000072761.10	-1.27466	0.000191068	0.0104476
ENSMUSG00000020867.13	5.83892	0.000192185	0.0104816
ENSMUSG00000030898.15	5.83949	0.000192516	0.0104816
ENSMUSG00000112249.1	-1.92776	0.000191909	0.0104816
ENSMUSG00000035275.14	-1.05219	0.00019284	0.0104818
ENSMUSG00000031148.14	-1.69275	0.000195724	0.010607
ENSMUSG00000113299.1	-3.22003	0.000197759	0.0107067
ENSMUSG00000049422.7	-1.16719	0.000199096	0.0107473
ENSMUSG00000062981.5	-1.05041	0.000202951	0.0109231
ENSMUSG00000081865.1	-1.38563	0.000204386	0.0109896
ENSMUSG00000035131.14	2.86064	0.000204873	0.0110049
ENSMUSG00000027079.15	-1.94774	0.000207661	0.0111201
ENSMUSG00000000120.6	5.83275	0.000209419	0.0111943
ENSMUSG00000043162.7	-1.18478	0.000212077	0.0112924
ENSMUSG00000020601.8	1.03153	0.000213514	0.0113359
ENSMUSG00000002825.8	-1.12128	0.000214147	0.0113475
ENSMUSG00000103222.1	-5.07913	0.000224413	0.0118003
ENSMUSG00000031442.20	1.32791	0.000227373	0.0119216
ENSMUSG00000040600.9	-1.20703	0.000231705	0.012114
ENSMUSG00000065270.1	2.57827	0.000233795	0.0122001
ENSMUSG00000061118.8	-1.18593	0.000235867	0.0122848
ENSMUSG00000089815.7	-1.03566	0.00023634	0.0122954
ENSMUSG00000022881.15	-1.15363	0.000237725	0.0123464
ENSMUSG00000113017.1	-1.09602	0.000240735	0.0124909
ENSMUSG00000066233.6	-1.14257	0.00024272	0.0125621
ENSMUSG00000113593.1	-1.1232	0.000247889	0.0127774
ENSMUSG00000038975.14	-1.02037	0.000249379	0.0128302
ENSMUSG00000028466.15	-1.42751	0.000251697	0.0129222
ENSMUSG00000115729.1	-1.32285	0.000251875	0.0129222
ENSMUSG00000108132.1	5.77269	0.0002548	0.0130478
ENSMUSG00000057068.15	-1.03348	0.0002585	0.0132126
ENSMUSG00000002257.8	-1.00323	0.000263652	0.0134384
ENSMUSG00000028289.12	1.30667	0.000271942	0.013746
ENSMUSG00000036502.14	1.52004	0.000278582	0.0140299
ENSMUSG00000021990.15	1.39372	0.000284505	0.0143019
ENSMUSG00000066720.7	-1.69568	0.00028478	0.0143026
ENSMUSG00000044633.4	-1.01147	0.000293343	0.0146655
ENSMUSG00000033233.17	3.12187	0.000293816	0.014673
ENSMUSG00000047502.14	-1.32609	0.000294027	0.014673
ENSMUSG00000036062.13	5.72202	0.000298573	0.0148593
ENSMUSG00000006728.12	-1.44615	0.000301302	0.0149139
ENSMUSG00000078954.9	-1.84944	0.000300843	0.0149139
ENSMUSG00000096727.2	5.72581	0.000300771	0.0149139
ENSMUSG00000030785.8	-1.03772	0.000302099	0.0149399
ENSMUSG00000007107.6	5.72117	0.000304814	0.015047
ENSMUSG00000035506.16	-1.01655	0.00030561	0.0150727
ENSMUSG00000024537.4	-2.88201	0.000316963	0.0155766
ENSMUSG00000026384.13	-1.28285	0.000324006	0.0158659
ENSMUSG00000090120.1	-5.71699	0.000327275	0.0159831
ENSMUSG00000039182.6	-1.52141	0.00032787	0.0159903
ENSMUSG00000042641.18	-1.26487	0.00032863	0.0160066
ENSMUSG00000092090.2	5.6935	0.000329308	0.0160254
ENSMUSG00000032109.15	5.68988	0.000332612	0.0161283
ENSMUSG00000106350.2	5.6897	0.000332894	0.0161283
ENSMUSG00000083337.1	-3.72823	0.000333657	0.0161367
ENSMUSG00000020308.6	-1.0354	0.000337822	0.0163094
ENSMUSG00000052253.6	-2.29514	0.000339659	0.0163693
ENSMUSG00000113101.1	-1.7756	0.000343116	0.0165214
ENSMUSG00000000791.9	5.67609	0.000346448	0.0166386
ENSMUSG00000062624.5	-2.39158	0.000346463	0.0166386
ENSMUSG00000103662.1	5.67295	0.000348896	0.0167117
ENSMUSG00000078080.6	-4.24148	0.000355937	0.0169748
ENSMUSG00000020022.17	-1.04834	0.000358475	0.0170513
ENSMUSG00000022098.10	4.58547	0.000372079	0.0175538
ENSMUSG00000030492.16	-1.26255	0.000373385	0.0175927
ENSMUSG00000044248.4	5.65226	0.000375997	0.0177006
ENSMUSG00000000416.16	1.10681	0.000376479	0.0177081
ENSMUSG00000022032.14	3.78459	0.000377554	0.0177434
ENSMUSG00000029186.12	-3.30995	0.000379355	0.0177975
ENSMUSG00000036256.13	-1.00988	0.00038681	0.0180594
ENSMUSG00000072772.3	-2.20778	0.000386679	0.0180594
ENSMUSG00000020926.16	5.64802	0.000387295	0.0180619
ENSMUSG00000110067.1	-2.52549	0.000389261	0.0181228
ENSMUSG00000041199.2	-1.29014	0.000392647	0.0182339
ENSMUSG00000066383.7	-1.4515	0.000394668	0.0182968
ENSMUSG00000113338.1	-1.70292	0.000396536	0.0183679
ENSMUSG00000009350.13	-1.82497	0.000400669	0.0185437
ENSMUSG00000027540.13	-1.19955	0.000406389	0.0187451
ENSMUSG00000074377.12	-1.10888	0.00040902	0.0188348
ENSMUSG00000024205.7	-2.83311	0.00041721	0.0191476
ENSMUSG00000027878.11	1.01051	0.000420684	0.0192267
ENSMUSG00000026778.13	4.95421	0.000430895	0.0196155
ENSMUSG00000071185.5	5.6138	0.000433272	0.0196795
ENSMUSG00000060038.14	-1.29793	0.000441294	0.0199032
ENSMUSG00000052562.15	-2.04416	0.00044286	0.0199268
ENSMUSG00000091491.2	5.60492	0.000443903	0.0199552
ENSMUSG00000090394.8	5.59838	0.000444425	0.0199623
ENSMUSG00000086509.2	5.59713	0.000454086	0.0203297
ENSMUSG00000032940.16	5.59409	0.000456703	0.0204135
ENSMUSG00000057411.8	-2.14692	0.000467139	0.0207112
ENSMUSG00000098274.7	3.74114	0.000470345	0.0207527
ENSMUSG00000115664.1	3.87662	0.000475644	0.0209192
ENSMUSG00000038540.14	4.95149	0.000479011	0.0209999
ENSMUSG00000037390.12	2.72266	0.000481686	0.0210835
ENSMUSG00000067736.2	2.14273	0.000483308	0.0211208
ENSMUSG00000051879.4	-1.52607	0.00048424	0.0211446
ENSMUSG00000026458.13	4.25247	0.000494368	0.0215013
ENSMUSG00000103685.1	5.56741	0.000499384	0.0217022
ENSMUSG00000044393.15	5.56219	0.000506206	0.0219813
ENSMUSG00000008976.16	-1.82486	0.000508557	0.0220262
ENSMUSG00000020674.17	4.9175	0.000508034	0.0220262
ENSMUSG00000032673.5	-1.42731	0.000526449	0.0226807
ENSMUSG00000098234.7	-1.03061	0.000531664	0.0228874
ENSMUSG00000006281.8	-1.04042	0.000538173	0.0231132
ENSMUSG00000075705.12	-1.65528	0.000539137	0.0231365
ENSMUSG00000030351.5	5.5262	0.000546662	0.0233862
ENSMUSG00000032526.11	-1.05284	0.000554799	0.0236605
ENSMUSG00000062729.11	-1.14193	0.000555895	0.0236888
ENSMUSG00000000355.13	-2.24714	0.000557551	0.0237409
ENSMUSG00000022449.14	4.87128	0.000561653	0.02386
ENSMUSG00000022359.10	-1.42076	0.000564071	0.0239442
ENSMUSG00000071715.12	5.52279	0.000584233	0.0247235
ENSMUSG00000002325.15	4.90043	0.000591709	0.0250206
ENSMUSG00000027177.14	1.04954	0.000594108	0.0250448
ENSMUSG00000057036.7	-1.52705	0.000592825	0.0250448
ENSMUSG00000078784.8	-1.15007	0.000598818	0.0252239
ENSMUSG00000091827.2	1.01001	0.000602784	0.0253521
ENSMUSG00000107288.1	-2.19379	0.000604298	0.0253574
ENSMUSG00000073966.3	5.49816	0.000609048	0.0255372
ENSMUSG00000041479.14	5.49382	0.00061628	0.0256444
ENSMUSG00000028339.17	5.48781	0.000625728	0.0259981
ENSMUSG00000060121.15	-1.58539	0.000653394	0.0269037
ENSMUSG00000085472.1	-1.12591	0.000653411	0.0269037
ENSMUSG00000021223.13	4.40732	0.0006562	0.0269915
ENSMUSG00000071531.3	4.46516	0.00066113	0.0271197
ENSMUSG00000006411.12	5.46528	0.000662991	0.0271757
ENSMUSG00000031144.15	5.46336	0.000678695	0.0277571
ENSMUSG00000060924.15	-1.1429	0.000685236	0.0279621
ENSMUSG00000003882.5	5.44282	0.000690287	0.0280847
ENSMUSG00000086494.1	-2.33114	0.000691782	0.0280858
ENSMUSG00000100198.1	-1.80353	0.000691143	0.0280858
ENSMUSG00000037705.13	4.80479	0.000696623	0.0282377
ENSMUSG00000047844.3	-2.72441	0.000697735	0.0282619
ENSMUSG00000024925.10	-1.00894	0.000699066	0.0282949
ENSMUSG00000021951.6	-1.91092	0.000700597	0.0283359
ENSMUSG00000024399.5	5.4488	0.000703812	0.028445
ENSMUSG00000048399.4	-1.28143	0.000707221	0.0285415
ENSMUSG00000068086.6	5.44512	0.000710447	0.0286263
ENSMUSG00000085539.1	-1.99997	0.000713549	0.0287116
ENSMUSG00000058006.12	-1.54625	0.000715663	0.0287755
ENSMUSG00000048440.15	5.44739	0.000720844	0.0289414
ENSMUSG00000032334.10	-1.70369	0.000730782	0.0292334
ENSMUSG00000078813.3	-1.16861	0.000732031	0.0292601
ENSMUSG00000000581.8	-1.40042	0.000743307	0.0295834
ENSMUSG00000018776.10	5.4266	0.000744637	0.0295902
ENSMUSG00000068706.3	-1.41979	0.000745514	0.0295902
ENSMUSG00000029844.9	2.5476	0.000749123	0.0297071
ENSMUSG00000056596.8	-1.18227	0.000761495	0.0300456
ENSMUSG00000115246.1	-2.61384	0.000762902	0.0300795
ENSMUSG00000021303.14	-1.31634	0.00076346	0.0300799
ENSMUSG00000021868.7	-1.15267	0.000765475	0.030116
ENSMUSG00000095377.2	5.41559	0.000780559	0.0305342
ENSMUSG00000084866.2	-1.88551	0.000796381	0.0310838
ENSMUSG00000006313.5	-2.17184	0.000814335	0.0314517
ENSMUSG00000028488.15	-1.20093	0.000813824	0.0314517
ENSMUSG00000090247.7	-1.5127	0.000835488	0.0322233
ENSMUSG00000094392.1	-1.60809	0.000860154	0.0330121
ENSMUSG00000025956.10	-4.36516	0.000867249	0.0332611
ENSMUSG00000107246.1	-1.14476	0.000882873	0.0337533
ENSMUSG00000113415.1	-1.82336	0.000905926	0.0345418
ENSMUSG00000074865.11	-1.56277	0.000909918	0.0346552
ENSMUSG00000059049.14	4.39771	0.000914717	0.0347656
ENSMUSG00000036907.9	5.3567	0.000919092	0.0348702
ENSMUSG00000081400.1	-1.91298	0.000918632	0.0348702
ENSMUSG00000031641.14	-1.28704	0.000922022	0.0349218
ENSMUSG00000027175.10	-1.02881	0.000929098	0.0351175
ENSMUSG00000085957.4	-1.70439	0.000938692	0.0354313
ENSMUSG00000112491.1	-4.77246	0.000947172	0.0357022
ENSMUSG00000029201.14	-1.28168	0.000949151	0.0357522
ENSMUSG00000110670.1	5.34221	0.000952211	0.0358429
ENSMUSG00000022747.17	-1.02455	0.000953627	0.0358606
ENSMUSG00000106767.1	5.35519	0.000965097	0.0362037
ENSMUSG00000094520.4	5.33031	0.000980091	0.0366408
ENSMUSG00000117476.1	-4.74144	0.000982103	0.0366465
ENSMUSG00000009246.14	4.77099	0.000987872	0.0368063
ENSMUSG00000074151.13	4.0499	0.000997764	0.0371496
ENSMUSG00000116930.1	-1.96542	0.0010004	0.0371971
ENSMUSG00000069633.12	-1.3816	0.00100286	0.0372634
ENSMUSG00000107029.1	1.3596	0.00100706	0.0373941
ENSMUSG00000002104.11	-1.1009	0.00102601	0.0379437
ENSMUSG00000023885.9	5.31951	0.00102591	0.0379437
ENSMUSG00000054036.6	5.32892	0.00102731	0.037966
ENSMUSG00000052642.3	-2.81494	0.00102808	0.0379689
ENSMUSG00000034872.6	5.32511	0.001036	0.0380837
ENSMUSG00000052316.9	5.31109	0.00104635	0.0383596
ENSMUSG00000079008.2	-1.46656	0.00104715	0.0383635
ENSMUSG00000105960.1	-1.69107	0.00105645	0.0386657
ENSMUSG00000041696.14	5.3062	0.00105861	0.0386799
ENSMUSG00000081999.3	-2.59701	0.00105982	0.0386938
ENSMUSG00000097195.9	-1.38019	0.00106937	0.0388917
ENSMUSG00000061802.6	-1.24788	0.00107473	0.0390347
ENSMUSG00000047875.6	4.75187	0.00108267	0.0392971
ENSMUSG00000090777.2	5.3008	0.00109678	0.0397305
ENSMUSG00000002769.9	-1.55343	0.00110066	0.0397967
ENSMUSG00000034757.15	-1.92079	0.00110079	0.0397967
ENSMUSG00000036251.16	5.28991	0.00110055	0.0397967
ENSMUSG00000100131.1	1.47513	0.00110317	0.0398567
ENSMUSG00000104211.1	2.31691	0.00110519	0.0399031
ENSMUSG00000114081.1	5.29719	0.00110611	0.0399103
ENSMUSG00000075093.3	5.28581	0.00111131	0.0400713
ENSMUSG00000073980.5	5.29418	0.00111255	0.0400897
ENSMUSG00000023906.3	-5.35086	0.00112198	0.0403283
ENSMUSG00000034793.15	-1.16377	0.00112211	0.0403283
ENSMUSG00000112009.1	-1.50615	0.00113157	0.040615
ENSMUSG00000103034.1	-1.37985	0.00113749	0.040748
ENSMUSG00000110676.1	1.10419	0.00113704	0.040748
ENSMUSG00000064140.3	-1.42517	0.00114565	0.0409863
ENSMUSG00000050017.11	-2.77284	0.00114794	0.0410149
ENSMUSG00000115656.1	-2.02411	0.00115294	0.041151
ENSMUSG00000098179.1	-5.3193	0.00115814	0.0412246
ENSMUSG00000024594.8	1.02321	0.00116208	0.0413048
ENSMUSG00000073052.3	5.26515	0.00116682	0.0414195
ENSMUSG00000042372.4	5.28386	0.00116774	0.0414251
ENSMUSG00000033327.16	3.82565	0.00117352	0.0415497
ENSMUSG00000086669.1	-2.98446	0.00118192	0.0417663
ENSMUSG00000109141.1	-2.15565	0.00119463	0.0421611
ENSMUSG00000024292.15	5.27208	0.00120058	0.0422948
ENSMUSG00000104268.1	5.24013	0.00121331	0.0425465
ENSMUSG00000044170.5	5.2541	0.00122164	0.042784
ENSMUSG00000034636.9	-1.11968	0.00122254	0.0427882
ENSMUSG00000109114.1	5.2526	0.00122528	0.0428294
ENSMUSG00000086800.1	-1.32276	0.00123882	0.0432202
ENSMUSG00000037482.2	5.24561	0.00126839	0.0440511
ENSMUSG00000045559.6	5.238	0.00126907	0.0440511
ENSMUSG00000100068.1	-1.2886	0.00127549	0.0441902
ENSMUSG00000086593.2	-5.27036	0.00128932	0.0445607
ENSMUSG00000097117.1	-4.2751	0.00129129	0.0445965
ENSMUSG00000026611.17	-1.57276	0.00129573	0.0446528
ENSMUSG00000084848.1	-1.21969	0.00129494	0.0446528
ENSMUSG00000035713.15	-1.71803	0.00130743	0.0449843
ENSMUSG00000024471.12	-1.46459	0.0013092	0.0450169
ENSMUSG00000049985.15	4.67701	0.00131815	0.045211
ENSMUSG00000104885.1	5.21857	0.00132013	0.0452506
ENSMUSG00000022102.13	5.21756	0.0013393	0.0457432
ENSMUSG00000024910.4	5.21467	0.00134818	0.0459238
ENSMUSG00000031204.3	-1.35313	0.00135173	0.0459238
ENSMUSG00000064356.3	1.98872	0.00135026	0.0459238
ENSMUSG00000013091.5	5.20989	0.001359	0.0459835
ENSMUSG00000036586.6	5.20989	0.001359	0.0459835
ENSMUSG00000071714.7	5.21008	0.00135864	0.0459835
ENSMUSG00000025650.13	2.71884	0.00136771	0.0462457
ENSMUSG00000047676.6	-3.2869	0.00136892	0.046258
ENSMUSG00000075209.3	5.20556	0.00137049	0.0462826
ENSMUSG00000094878.2	5.19705	0.00139344	0.0468845
ENSMUSG00000024069.14	-1.46903	0.00139455	0.0468878
ENSMUSG00000041700.9	-1.23541	0.0013961	0.0468878
ENSMUSG00000066372.6	4.64412	0.00139606	0.0468878
ENSMUSG00000030413.7	-1.05118	0.00142142	0.0475923
ENSMUSG00000038623.9	5.19427	0.00142064	0.0475923
ENSMUSG00000086989.3	-1.73315	0.00142251	0.0475998
ENSMUSG00000042249.11	5.19278	0.00142602	0.0476884
ENSMUSG00000111266.1	-1.11641	0.00142855	0.0477436
ENSMUSG00000052911.9	-1.18289	0.00144575	0.0482305
ENSMUSG00000038782.6	-1.1312	0.00145224	0.0483527
ENSMUSG00000084383.1	-2.31276	0.00145291	0.0483527
ENSMUSG00000064272.3	5.17418	0.00145557	0.0483815
ENSMUSG00000052951.5	5.17278	0.00146016	0.0485047
ENSMUSG00000023011.8	4.22449	0.00146243	0.0485506
ENSMUSG00000061186.15	3.19014	0.00146658	0.0485999
ENSMUSG00000020437.12	5.1743	0.00147682	0.0487625
ENSMUSG00000116010.1	5.17851	0.00148608	0.0490389
ENSMUSG00000070822.5	-1.16966	0.00148973	0.0491297
ENSMUSG00000021356.10	5.17477	0.00149677	0.0492581
ENSMUSG00000103081.2	5.18372	0.00149542	0.0492581
ENSMUSG00000062372.13	3.62144	0.00149872	0.0492739
ENSMUSG00000033837.5	5.15262	0.00151758	0.0496601
ENSMUSG00000067615.4	4.61279	0.00151745	0.0496601
ENSMUSG00000110027.1	5.15932	0.00151749	0.0496601
ENSMUSG00000050654.5	5.15698	0.00152423	0.0498479
ENSMUSG00000006462.6	5.15705	0.00152557	0.0498618

## Sheet: Gene RSEM+DESeq2 (batch 1+2)
Gene	log2 FoldChange	P value	FDR
ENSMUSG00000038010.9	-4.00824	4.99742e-36	4.25555e-32
ENSMUSG00000047237.13	-2.78699	4.48402e-36	4.25555e-32
ENSMUSG00000032518.6	-2.80377	1.52642e-27	6.49912e-24
ENSMUSG00000060938.14	-1.88657	1.25578e-27	6.49912e-24
ENSMUSG00000090862.3	-3.3708	7.97657e-27	2.71698e-23
ENSMUSG00000020843.15	-4.7598	1.58078e-26	3.86249e-23
ENSMUSG00000104674.1	2.96862	1.58754e-26	3.86249e-23
ENSMUSG00000064367.1	1.42355	2.11199e-25	4.49617e-22
ENSMUSG00000025899.14	2.8701	1.60571e-24	3.03853e-21
ENSMUSG00000048758.14	-1.895	8.13419e-23	1.38533e-19
ENSMUSG00000109206.1	4.10814	1.78127e-22	2.75789e-19
ENSMUSG00000021024.14	-1.97827	1.94784e-22	2.76447e-19
ENSMUSG00000026969.3	4.57345	3.99266e-22	5.2307e-19
ENSMUSG00000079523.8	-1.88918	8.60487e-22	1.04678e-18
ENSMUSG00000075002.2	-1.67203	1.21544e-21	1.38001e-18
ENSMUSG00000063457.14	-3.05386	2.41795e-21	2.44052e-18
ENSMUSG00000025362.6	-2.79818	2.43608e-21	2.44052e-18
ENSMUSG00000047911.6	-1.18142	2.0435e-20	1.93349e-17
ENSMUSG00000057863.6	-2.12484	3.78617e-20	3.3938e-17
ENSMUSG00000040952.16	-3.15382	1.94086e-19	1.65274e-16
ENSMUSG00000108360.1	-2.98511	3.21254e-19	2.60537e-16
ENSMUSG00000020460.15	-2.53632	4.94649e-19	3.82926e-16
ENSMUSG00000107954.1	3.98499	2.4703e-18	1.8292e-15
ENSMUSG00000059278.9	-2.1931	2.89755e-18	2.05617e-15
ENSMUSG00000037742.14	-1.51597	3.30226e-18	2.24963e-15
ENSMUSG00000090733.6	-3.50916	3.68435e-18	2.32401e-15
ENSMUSG00000061787.15	-3.01877	3.61062e-18	2.32401e-15
ENSMUSG00000049314.11	-2.17312	1.00989e-17	5.93083e-15
ENSMUSG00000054320.16	-1.98543	1.00955e-17	5.93083e-15
ENSMUSG00000020407.13	-2.14178	5.92656e-17	3.36451e-14
ENSMUSG00000030189.15	-1.62598	6.72406e-17	3.69411e-14
ENSMUSG00000026750.6	-1.5394	7.81312e-17	4.15829e-14
ENSMUSG00000075528.13	-2.60564	1.86147e-16	9.60687e-14
ENSMUSG00000052212.6	-1.62078	7.65e-16	3.83198e-13
ENSMUSG00000034566.10	-1.72507	9.29188e-16	4.52143e-13
ENSMUSG00000079478.8	-2.28106	1.46629e-15	6.93675e-13
ENSMUSG00000015668.13	-1.57347	2.01423e-15	9.02744e-13
ENSMUSG00000031221.7	-1.05219	1.97259e-15	9.02744e-13
ENSMUSG00000044566.15	-1.312	2.70522e-15	1.18135e-12
ENSMUSG00000062997.6	-2.10533	3.5651e-15	1.51793e-12
ENSMUSG00000028651.12	-1.79085	4.96789e-15	2.06361e-12
ENSMUSG00000034853.16	2.09464	9.65566e-15	3.91537e-12
ENSMUSG00000026238.14	-1.32157	1.07183e-14	4.24519e-12
ENSMUSG00000030911.7	-2.07602	1.45948e-14	5.6492e-12
ENSMUSG00000094724.8	-1.72733	1.54141e-14	5.83373e-12
ENSMUSG00000030714.14	-1.58103	1.80771e-14	6.61413e-12
ENSMUSG00000105832.1	2.24917	1.82528e-14	6.61413e-12
ENSMUSG00000064368.1	1.20149	2.91652e-14	1.03482e-11
ENSMUSG00000024446.13	-2.33001	3.87056e-14	1.3453e-11
ENSMUSG00000086583.3	-1.4206	4.74262e-14	1.61543e-11
ENSMUSG00000105361.1	-30	5.90234e-14	1.97103e-11
ENSMUSG00000030603.16	-1.74715	6.79871e-14	2.22671e-11
ENSMUSG00000025794.9	-1.70626	9.52567e-14	3.06097e-11
ENSMUSG00000057322.12	-2.66151	1.97796e-13	6.12484e-11
ENSMUSG00000022956.11	-1.66468	2.86537e-13	8.71432e-11
ENSMUSG00000008682.13	-2.08977	5.10361e-13	1.5249e-10
ENSMUSG00000024208.15	-2.38532	7.07628e-13	2.07787e-10
ENSMUSG00000032459.9	-1.57541	1.10264e-12	3.1829e-10
ENSMUSG00000009013.5	-1.86795	1.31789e-12	3.74084e-10
ENSMUSG00000060798.7	1.59647	2.01241e-12	5.6186e-10
ENSMUSG00000053063.11	-1.78131	2.08735e-12	5.73383e-10
ENSMUSG00000004948.12	-2.148	2.58786e-12	6.99584e-10
ENSMUSG00000009092.5	-1.24931	3.01671e-12	8.02774e-10
ENSMUSG00000036315.13	-2.43853	3.51161e-12	9.20096e-10
ENSMUSG00000029695.13	-1.12767	4.54782e-12	1.17354e-09
ENSMUSG00000055789.7	-2.36103	4.91101e-12	1.24835e-09
ENSMUSG00000039001.12	-2.05807	5.11406e-12	1.28085e-09
ENSMUSG00000091957.3	2.88062	6.24358e-12	1.54108e-09
ENSMUSG00000079435.9	-1.85663	6.81586e-12	1.63494e-09
ENSMUSG00000094950.2	1.70837	6.72827e-12	1.63494e-09
ENSMUSG00000029223.12	-1.55622	8.24574e-12	1.95046e-09
ENSMUSG00000008348.9	-1.70318	1.44693e-11	3.37571e-09
ENSMUSG00000084998.1	3.55784	1.64288e-11	3.78107e-09
ENSMUSG00000019897.8	-1.51839	1.84212e-11	4.18308e-09
ENSMUSG00000039330.4	-2.33807	1.91884e-11	4.29997e-09
ENSMUSG00000034892.8	-1.95092	2.56711e-11	5.67798e-09
ENSMUSG00000075229.11	-1.47415	2.96728e-11	6.47894e-09
ENSMUSG00000059434.9	-1.64729	4.11218e-11	8.86513e-09
ENSMUSG00000064363.1	1.49773	5.00098e-11	1.06465e-08
ENSMUSG00000036672.5	-2.4337	5.5352e-11	1.16383e-08
ENSMUSG00000037805.15	-2.60823	6.06128e-11	1.21938e-08
ENSMUSG00000020153.14	-2.25614	5.96631e-11	1.21938e-08
ENSMUSG00000016481.15	-1.25794	6.08578e-11	1.21938e-08
ENSMUSG00000019373.11	-1.55795	6.22764e-11	1.23329e-08
ENSMUSG00000049751.6	-1.40699	6.44998e-11	1.26264e-08
ENSMUSG00000042165.8	2.36127	8.34991e-11	1.59783e-08
ENSMUSG00000026035.15	-1.85968	9.32753e-11	1.76508e-08
ENSMUSG00000110976.1	-2.08677	9.68411e-11	1.81242e-08
ENSMUSG00000060636.14	-1.81166	1.0058e-10	1.86193e-08
ENSMUSG00000107176.1	-6.01832	1.04729e-10	1.90609e-08
ENSMUSG00000074060.10	-1.24641	1.05204e-10	1.90609e-08
ENSMUSG00000028378.6	-1.71928	1.14472e-10	2.05219e-08
ENSMUSG00000089785.2	4.18816	1.43883e-10	2.55257e-08
ENSMUSG00000081096.2	3.46249	1.83252e-10	3.21749e-08
ENSMUSG00000022422.13	-1.74353	1.88979e-10	3.28419e-08
ENSMUSG00000026000.16	-1.28743	1.96097e-10	3.37346e-08
ENSMUSG00000017778.14	-1.80966	2.61514e-10	4.45384e-08
ENSMUSG00000044937.15	-1.49317	3.1853e-10	5.31852e-08
ENSMUSG00000040963.15	-1.46252	3.17186e-10	5.31852e-08
ENSMUSG00000086474.2	-2.02256	3.9366e-10	6.50914e-08
ENSMUSG00000013846.10	-3.07054	5.16538e-10	8.45881e-08
ENSMUSG00000012848.15	-1.51036	5.60323e-10	9.08844e-08
ENSMUSG00000025747.12	-1.42768	6.43825e-10	1.03443e-07
ENSMUSG00000024734.8	-1.32556	6.62081e-10	1.05382e-07
ENSMUSG00000004268.11	-1.34356	7.47761e-10	1.17918e-07
ENSMUSG00000008668.15	-1.98611	8.37168e-10	1.30806e-07
ENSMUSG00000098274.7	-1.76034	9.48621e-10	1.46872e-07
ENSMUSG00000019738.15	-1.95966	1.17462e-09	1.78616e-07
ENSMUSG00000036905.8	-2.33851	1.34306e-09	2.00646e-07
ENSMUSG00000058603.10	-1.59609	1.40387e-09	2.07907e-07
ENSMUSG00000062797.13	-1.62371	1.52162e-09	2.23403e-07
ENSMUSG00000038690.15	-1.27309	1.68495e-09	2.45268e-07
ENSMUSG00000032458.6	-1.07029	1.73573e-09	2.50519e-07
ENSMUSG00000001642.18	-1.42765	2.13105e-09	3.04991e-07
ENSMUSG00000043716.13	-1.72272	2.18867e-09	3.09543e-07
ENSMUSG00000087513.1	2.2784	2.1992e-09	3.09543e-07
ENSMUSG00000018727.19	-1.28887	2.25497e-09	3.1479e-07
ENSMUSG00000070392.5	1.50731	2.39177e-09	3.31172e-07
ENSMUSG00000024875.4	-2.25141	2.61257e-09	3.58828e-07
ENSMUSG00000097360.8	-1.97074	3.06339e-09	4.17381e-07
ENSMUSG00000070343.3	-3.19054	3.20886e-09	4.33731e-07
ENSMUSG00000031590.8	-1.27393	3.33537e-09	4.47281e-07
ENSMUSG00000049950.6	-1.55624	3.65924e-09	4.8688e-07
ENSMUSG00000039563.6	-1.44498	4.28822e-09	5.66144e-07
ENSMUSG00000039956.9	-1.8594	4.50022e-09	5.89563e-07
ENSMUSG00000024217.10	-1.5819	4.91328e-09	6.38763e-07
ENSMUSG00000001525.10	-1.20802	5.77634e-09	7.45279e-07
ENSMUSG00000068950.3	3.83894	5.98149e-09	7.65946e-07
ENSMUSG00000052146.16	-1.24878	6.68163e-09	8.44577e-07
ENSMUSG00000021263.11	6.00978	6.72107e-09	8.44577e-07
ENSMUSG00000026126.15	-1.16031	7.91426e-09	9.69696e-07
ENSMUSG00000060036.14	-1.47319	8.39937e-09	1.01454e-06
ENSMUSG00000092674.2	1.96731	8.99409e-09	1.07872e-06
ENSMUSG00000037772.13	-2.2702	1.07295e-08	1.27786e-06
ENSMUSG00000092276.2	-4.06873	1.23511e-08	1.4507e-06
ENSMUSG00000023919.7	-1.19778	1.27455e-08	1.48677e-06
ENSMUSG00000091358.2	-1.18106	1.46657e-08	1.69912e-06
ENSMUSG00000096010.2	1.5969	1.49247e-08	1.71745e-06
ENSMUSG00000109394.2	1.02397	1.78545e-08	2.04081e-06
ENSMUSG00000058147.1	-1.8457	1.82842e-08	2.07009e-06
ENSMUSG00000064345.1	1.49536	1.87132e-08	2.09674e-06
ENSMUSG00000049280.4	4.78515	1.93976e-08	2.15922e-06
ENSMUSG00000019791.12	-2.2123	2.06842e-08	2.28749e-06
ENSMUSG00000019210.10	-1.79554	2.18667e-08	2.38726e-06
ENSMUSG00000060992.9	-1.56729	2.22636e-08	2.4151e-06
ENSMUSG00000103799.1	-2.24198	2.27969e-08	2.4573e-06
ENSMUSG00000024146.9	-1.41997	2.34722e-08	2.49847e-06
ENSMUSG00000041453.12	-1.19724	2.34317e-08	2.49847e-06
ENSMUSG00000023004.8	-1.95489	2.85167e-08	2.96138e-06
ENSMUSG00000097327.7	-1.5596	2.84191e-08	2.96138e-06
ENSMUSG00000031818.12	-1.18208	2.82329e-08	2.96138e-06
ENSMUSG00000069308.7	2.0264	2.98559e-08	3.08167e-06
ENSMUSG00000045132.3	-2.04593	3.07362e-08	3.15342e-06
ENSMUSG00000020775.13	-2.30851	3.29247e-08	3.35773e-06
ENSMUSG00000022652.7	-1.17177	3.35449e-08	3.40062e-06
ENSMUSG00000009076.10	-1.35789	3.87912e-08	3.90919e-06
ENSMUSG00000039671.18	1.18315	3.93749e-08	3.94467e-06
ENSMUSG00000025545.10	-1.25766	4.03105e-08	4.01479e-06
ENSMUSG00000061315.14	-1.09803	4.06015e-08	4.02026e-06
ENSMUSG00000057036.7	-2.05344	4.2759e-08	4.20067e-06
ENSMUSG00000033318.7	-1.89255	4.39778e-08	4.2556e-06
ENSMUSG00000064220.6	1.9625	4.3822e-08	4.2556e-06
ENSMUSG00000049932.3	-1.42427	4.48588e-08	4.297e-06
ENSMUSG00000095280.1	4.45967	4.49103e-08	4.297e-06
ENSMUSG00000041571.9	-1.5592	4.57785e-08	4.3556e-06
ENSMUSG00000027566.15	-1.45104	4.65511e-08	4.40451e-06
ENSMUSG00000033916.5	-1.46444	4.73515e-08	4.45549e-06
ENSMUSG00000021376.11	-1.1358	5.4405e-08	5.09105e-06
ENSMUSG00000072813.5	-1.07007	5.5257e-08	5.14252e-06
ENSMUSG00000025163.6	-1.66047	5.57055e-08	5.15608e-06
ENSMUSG00000055088.5	3.23211	6.06994e-08	5.58795e-06
ENSMUSG00000072707.3	-1.72165	6.59493e-08	6.03861e-06
ENSMUSG00000000184.12	-5.64459	6.86746e-08	6.25453e-06
ENSMUSG00000108596.1	3.06019	7.01485e-08	6.35479e-06
ENSMUSG00000021640.6	-1.71002	7.17173e-08	6.46253e-06
ENSMUSG00000024500.18	-1.26743	7.65767e-08	6.86409e-06
ENSMUSG00000036845.12	-1.31661	7.8335e-08	6.98494e-06
ENSMUSG00000108654.1	-3.96041	8.24819e-08	7.2785e-06
ENSMUSG00000031320.9	-1.19413	8.42944e-08	7.40009e-06
ENSMUSG00000024947.16	-1.35805	9.07822e-08	7.88833e-06
ENSMUSG00000107511.1	7.61295	9.64807e-08	8.34093e-06
ENSMUSG00000074397.4	-1.30306	9.76514e-08	8.3995e-06
ENSMUSG00000093283.1	1.86195	1.04469e-07	8.94074e-06
ENSMUSG00000055839.6	-2.03539	1.05244e-07	8.96206e-06
ENSMUSG00000021520.4	-1.96536	1.06619e-07	9.034e-06
ENSMUSG00000003444.8	-1.81019	1.10402e-07	9.21691e-06
ENSMUSG00000031157.10	-1.33104	1.10113e-07	9.21691e-06
ENSMUSG00000041187.16	-1.417	1.13201e-07	9.40452e-06
ENSMUSG00000063787.4	-1.62935	1.17491e-07	9.66664e-06
ENSMUSG00000058600.13	-1.52406	1.43482e-07	1.16921e-05
ENSMUSG00000028398.8	-1.59504	1.49355e-07	1.21127e-05
ENSMUSG00000042476.12	-1.28514	1.52499e-07	1.23091e-05
ENSMUSG00000026715.12	-1.15913	1.56505e-07	1.25728e-05
ENSMUSG00000019806.13	-1.23751	1.60213e-07	1.28103e-05
ENSMUSG00000094921.2	5.81456	1.67142e-07	1.324e-05
ENSMUSG00000031898.9	-2.31564	1.69483e-07	1.32826e-05
ENSMUSG00000079480.3	-1.49492	1.7002e-07	1.32826e-05
ENSMUSG00000086462.1	-1.06563	1.69082e-07	1.32826e-05
ENSMUSG00000023904.10	-1.90721	1.7124e-07	1.33169e-05
ENSMUSG00000005054.7	-2.4039	1.75232e-07	1.35653e-05
ENSMUSG00000105427.1	-3.64424	1.86248e-07	1.43529e-05
ENSMUSG00000063882.12	-1.51725	2.02627e-07	1.55448e-05
ENSMUSG00000031400.10	-1.03474	2.03596e-07	1.55491e-05
ENSMUSG00000098463.1	-6.19132	2.11316e-07	1.60666e-05
ENSMUSG00000027673.12	-1.43533	2.13703e-07	1.61759e-05
ENSMUSG00000078249.5	2.94369	2.184e-07	1.63857e-05
ENSMUSG00000060098.11	-1.21989	2.24726e-07	1.67441e-05
ENSMUSG00000075014.1	4.5284	2.25143e-07	1.67441e-05
ENSMUSG00000091014.2	2.13461	2.26858e-07	1.67584e-05
ENSMUSG00000097000.2	2.32794	2.27303e-07	1.67584e-05
ENSMUSG00000058546.8	-1.42305	2.29357e-07	1.6837e-05
ENSMUSG00000107112.1	-1.47481	2.33623e-07	1.70765e-05
ENSMUSG00000116885.1	6.38612	2.37082e-07	1.71819e-05
ENSMUSG00000097047.2	-1.63239	2.41771e-07	1.74474e-05
ENSMUSG00000031258.4	5.43926	2.46319e-07	1.77006e-05
ENSMUSG00000024181.8	-1.22477	2.49967e-07	1.77676e-05
ENSMUSG00000099250.1	1.60112	2.50381e-07	1.77676e-05
ENSMUSG00000099021.1	1.60112	2.50381e-07	1.77676e-05
ENSMUSG00000039183.6	-1.42384	2.61176e-07	1.84568e-05
ENSMUSG00000109402.1	-1.60932	2.63591e-07	1.85505e-05
ENSMUSG00000028495.14	-1.21167	2.65195e-07	1.85866e-05
ENSMUSG00000021243.14	-1.50167	2.95527e-07	2.06276e-05
ENSMUSG00000040824.3	-1.43704	3.20144e-07	2.21641e-05
ENSMUSG00000105578.1	4.90628	3.28418e-07	2.26449e-05
ENSMUSG00000027803.14	-1.74315	3.3293e-07	2.26805e-05
ENSMUSG00000047459.14	-1.20324	3.66297e-07	2.48542e-05
ENSMUSG00000024309.15	-1.18912	4.06887e-07	2.71753e-05
ENSMUSG00000035177.8	-1.03341	4.14131e-07	2.74438e-05
ENSMUSG00000019837.8	-1.47504	4.18363e-07	2.76169e-05
ENSMUSG00000039640.7	-1.24078	4.35991e-07	2.84659e-05
ENSMUSG00000097312.1	4.49059	4.36239e-07	2.84659e-05
ENSMUSG00000105283.1	-5.89729	4.49915e-07	2.9135e-05
ENSMUSG00000095385.3	-2.28552	4.90508e-07	3.14054e-05
ENSMUSG00000107690.1	1.13164	4.92789e-07	3.14333e-05
ENSMUSG00000026202.13	-1.23227	5.03912e-07	3.20229e-05
ENSMUSG00000095186.1	4.3423	5.14941e-07	3.24503e-05
ENSMUSG00000020485.14	-1.5292	5.6013e-07	3.46894e-05
ENSMUSG00000097743.1	2.45127	5.63294e-07	3.47589e-05
ENSMUSG00000021975.8	-1.09607	5.98767e-07	3.68145e-05
ENSMUSG00000103912.1	-2.15218	6.02916e-07	3.69362e-05
ENSMUSG00000040048.14	-1.23376	6.05678e-07	3.69724e-05
ENSMUSG00000052712.17	-1.00892	6.68501e-07	4.03732e-05
ENSMUSG00000005881.13	-1.28445	6.83222e-07	4.08279e-05
ENSMUSG00000088185.1	2.46397	7.2671e-07	4.32748e-05
ENSMUSG00000023939.7	-1.42691	7.65698e-07	4.51232e-05
ENSMUSG00000040043.16	-1.31219	7.80357e-07	4.5663e-05
ENSMUSG00000060461.5	-1.54512	7.92731e-07	4.60785e-05
ENSMUSG00000109105.1	-2.03105	7.9953e-07	4.63157e-05
ENSMUSG00000066878.5	1.34208	8.11518e-07	4.68507e-05
ENSMUSG00000036438.13	-1.09128	8.61625e-07	4.95755e-05
ENSMUSG00000010538.14	-1.64706	8.81561e-07	5.03821e-05
ENSMUSG00000022155.9	-1.52982	8.81529e-07	5.03821e-05
ENSMUSG00000047799.15	-1.02095	8.87543e-07	5.05543e-05
ENSMUSG00000054428.12	-1.49551	9.36324e-07	5.31551e-05
ENSMUSG00000106738.1	-1.41824	9.96928e-07	5.62208e-05
ENSMUSG00000116518.1	1.34902	1.03044e-06	5.77285e-05
ENSMUSG00000073423.10	-1.8745	1.03905e-06	5.80201e-05
ENSMUSG00000108713.1	1.89745	1.04559e-06	5.81943e-05
ENSMUSG00000090509.2	-1.45508	1.16873e-06	6.40018e-05
ENSMUSG00000095687.2	-1.15833	1.17909e-06	6.43624e-05
ENSMUSG00000093989.1	-2.11794	1.23167e-06	6.70177e-05
ENSMUSG00000025939.17	-1.04391	1.26958e-06	6.88604e-05
ENSMUSG00000104022.1	1.27726	1.36942e-06	7.35728e-05
ENSMUSG00000050697.9	-1.40175	1.37551e-06	7.36677e-05
ENSMUSG00000116045.1	-1.25074	1.38378e-06	7.38783e-05
ENSMUSG00000026187.8	-1.16003	1.42526e-06	7.56185e-05
ENSMUSG00000044103.4	-3.02025	1.47661e-06	7.81001e-05
ENSMUSG00000022890.13	-1.53815	1.49044e-06	7.8587e-05
ENSMUSG00000027170.12	-1.1939	1.50075e-06	7.88868e-05
ENSMUSG00000067951.5	3.04213	1.50553e-06	7.88943e-05
ENSMUSG00000024066.9	-1.54086	1.95197e-06	9.98317e-05
ENSMUSG00000064370.1	1.44539	2.01155e-06	0.000102482
ENSMUSG00000054702.14	2.48282	2.01582e-06	0.000102482
ENSMUSG00000094488.2	4.99001	2.20511e-06	0.000111771
ENSMUSG00000102824.1	-5.76969	2.28377e-06	0.000115415
ENSMUSG00000011267.8	-1.52932	2.3177e-06	0.000116784
ENSMUSG00000067870.5	-2.94382	2.32484e-06	0.000116797
ENSMUSG00000027871.16	-4.67335	2.33554e-06	0.00011699
ENSMUSG00000036231.5	-1.70521	2.36739e-06	0.000117892
ENSMUSG00000112095.1	4.34315	2.388e-06	0.000118572
ENSMUSG00000044258.10	6.58632	2.42636e-06	0.000120126
ENSMUSG00000009292.18	1.02136	2.49767e-06	0.000122942
ENSMUSG00000030231.11	1.05579	2.49628e-06	0.000122942
ENSMUSG00000040128.9	-1.53944	2.55223e-06	0.000125028
ENSMUSG00000000399.10	-1.11524	2.63675e-06	0.000128304
ENSMUSG00000070617.2	-1.45034	2.65254e-06	0.000128705
ENSMUSG00000094772.2	2.74516	2.69502e-06	0.000130395
ENSMUSG00000109096.1	-1.34758	2.77504e-06	0.000133886
ENSMUSG00000083380.1	-1.42436	2.89242e-06	0.000138571
ENSMUSG00000028461.12	-1.40636	2.88917e-06	0.000138571
ENSMUSG00000036299.4	-1.1799	2.89656e-06	0.000138571
ENSMUSG00000003970.9	-1.28577	3.11646e-06	0.000148258
ENSMUSG00000113893.1	4.09283	3.13093e-06	0.000148531
ENSMUSG00000097839.1	1.06666	3.14995e-06	0.000148606
ENSMUSG00000113523.1	4.29651	3.14562e-06	0.000148606
ENSMUSG00000104988.1	-1.95024	3.23249e-06	0.000152079
ENSMUSG00000093610.7	-1.8919	3.34741e-06	0.000157052
ENSMUSG00000109333.1	-5.03833	3.39186e-06	0.000158404
ENSMUSG00000021125.6	-1.23295	3.44606e-06	0.000160355
ENSMUSG00000024608.10	-1.19	3.50746e-06	0.000162767
ENSMUSG00000078442.3	-1.26891	3.57099e-06	0.000164372
ENSMUSG00000021255.17	-1.02642	3.56298e-06	0.000164372
ENSMUSG00000026810.12	-1.36592	3.62817e-06	0.000166125
ENSMUSG00000003299.10	-1.25168	3.62859e-06	0.000166125
ENSMUSG00000045128.9	-1.33714	3.67443e-06	0.000167307
ENSMUSG00000021114.9	-1.1485	3.68388e-06	0.000167307
ENSMUSG00000024944.5	-1.45868	3.77381e-06	0.000170688
ENSMUSG00000010406.12	-1.54568	3.7935e-06	0.000170918
ENSMUSG00000101906.1	6.14768	3.84387e-06	0.000172604
ENSMUSG00000044792.7	-1.06822	3.91317e-06	0.000174872
ENSMUSG00000097589.9	1.30607	3.92233e-06	0.000174872
ENSMUSG00000045996.12	-1.25369	4.06418e-06	0.000180253
ENSMUSG00000049011.2	-4.01841	4.11177e-06	0.000181875
ENSMUSG00000056458.16	-1.14493	4.12211e-06	0.000181875
ENSMUSG00000059070.16	-1.5901	4.17455e-06	0.000183712
ENSMUSG00000039349.5	-6.72739	4.42509e-06	0.000192746
ENSMUSG00000018554.13	-1.21311	4.72779e-06	0.000204883
ENSMUSG00000075467.4	-1.13978	4.80154e-06	0.000207551
ENSMUSG00000026626.11	-1.66235	5.13671e-06	0.000221477
ENSMUSG00000061126.4	-1.00639	5.42375e-06	0.00023209
ENSMUSG00000096145.2	-1.30733	5.55882e-06	0.000235503
ENSMUSG00000115690.1	3.75085	5.54732e-06	0.000235503
ENSMUSG00000039092.9	-1.9158	5.66437e-06	0.000239379
ENSMUSG00000038803.7	-1.63509	6.07799e-06	0.000255367
ENSMUSG00000109190.1	-1.01505	6.08765e-06	0.000255367
ENSMUSG00000042498.16	-2.42431	6.12942e-06	0.000256487
ENSMUSG00000114654.1	-1.5034	6.22086e-06	0.000259675
ENSMUSG00000075081.6	4.37504	6.25113e-06	0.000260143
ENSMUSG00000113395.1	5.0621	6.28771e-06	0.00026055
ENSMUSG00000067736.2	1.5449	6.61618e-06	0.000272833
ENSMUSG00000103034.1	-1.28112	6.78454e-06	0.0002791
ENSMUSG00000053565.10	-1.40849	6.90033e-06	0.00028318
ENSMUSG00000107068.1	-4.01087	7.13884e-06	0.00028948
ENSMUSG00000022193.7	-1.58881	7.10795e-06	0.00028948
ENSMUSG00000049539.3	1.20218	7.09087e-06	0.00028948
ENSMUSG00000097911.2	4.08661	7.12716e-06	0.00028948
ENSMUSG00000018171.9	-1.11596	7.30985e-06	0.00029571
ENSMUSG00000079641.3	-1.32971	7.43273e-06	0.000299337
ENSMUSG00000108249.1	-2.07075	7.49326e-06	0.000300985
ENSMUSG00000022129.4	1.11977	7.597e-06	0.000304434
ENSMUSG00000112580.1	4.12547	7.77832e-06	0.000310968
ENSMUSG00000080268.3	-1.0825	7.9772e-06	0.000318173
ENSMUSG00000111713.1	-1.9866	8.12785e-06	0.000322221
ENSMUSG00000114772.1	-1.5546	8.34439e-06	0.000329729
ENSMUSG00000042572.12	-1.52267	8.48173e-06	0.000334381
ENSMUSG00000115453.1	-1.87109	8.59614e-06	0.000336554
ENSMUSG00000062981.5	-1.20599	8.80113e-06	0.000342219
ENSMUSG00000086607.7	5.30184	8.76759e-06	0.000342219
ENSMUSG00000100037.1	1.44378	8.91033e-06	0.00034489
ENSMUSG00000106190.1	1.09917	8.96412e-06	0.000346186
ENSMUSG00000099608.1	6.59814	9.19886e-06	0.000353647
ENSMUSG00000024738.6	-1.39862	9.73389e-06	0.000371699
ENSMUSG00000051177.16	-1.1428	9.92685e-06	0.00037822
ENSMUSG00000032348.6	-1.29155	1.00735e-05	0.000382949
ENSMUSG00000061477.4	-1.0394	1.0182e-05	0.000386214
ENSMUSG00000056600.4	3.86562	1.04924e-05	0.000394004
ENSMUSG00000009075.2	4.44782	1.05064e-05	0.000394004
ENSMUSG00000100967.1	1.46974	1.06951e-05	0.000399449
ENSMUSG00000021368.15	-1.90674	1.09346e-05	0.000405785
ENSMUSG00000038022.11	-1.51864	1.08977e-05	0.000405785
ENSMUSG00000041377.12	-1.11952	1.11484e-05	0.000412758
ENSMUSG00000006281.8	-1.05369	1.1446e-05	0.000420123
ENSMUSG00000067780.3	3.81533	1.16998e-05	0.000425769
ENSMUSG00000117335.1	-1.12346	1.20222e-05	0.000436568
ENSMUSG00000113684.1	3.83301	1.21106e-05	0.000438842
ENSMUSG00000059762.4	3.92928	1.28228e-05	0.00045976
ENSMUSG00000009640.11	-1.11562	1.33962e-05	0.000479308
ENSMUSG00000072476.6	2.64075	1.35035e-05	0.000482133
ENSMUSG00000060002.14	1.10147	1.4307e-05	0.000508688
ENSMUSG00000022540.16	-2.02126	1.45635e-05	0.000513521
ENSMUSG00000073460.5	-1.47513	1.48646e-05	0.000520903
ENSMUSG00000113427.1	4.21893	1.65616e-05	0.00057681
ENSMUSG00000033475.15	-1.28846	1.67106e-05	0.000578308
ENSMUSG00000019505.7	-1.1353	1.67404e-05	0.000578308
ENSMUSG00000054612.4	-1.92104	1.72347e-05	0.000588226
ENSMUSG00000020332.7	-1.53915	1.72201e-05	0.000588226
ENSMUSG00000113623.1	-1.29845	1.72214e-05	0.000588226
ENSMUSG00000096201.1	4.27955	1.71222e-05	0.000588226
ENSMUSG00000051095.7	4.63419	1.71547e-05	0.000588226
ENSMUSG00000056167.7	-1.05116	1.78633e-05	0.000604832
ENSMUSG00000092622.8	-1.08902	1.8305e-05	0.000614896
ENSMUSG00000021494.9	-1.20609	1.87753e-05	0.000623317
ENSMUSG00000020432.12	-1.83219	1.8871e-05	0.000625275
ENSMUSG00000030615.12	-1.54856	1.90593e-05	0.000630289
ENSMUSG00000001870.16	4.30381	1.91792e-05	0.000632467
ENSMUSG00000095891.7	4.38346	1.99202e-05	0.000654945
ENSMUSG00000002661.14	-1.16586	2.0057e-05	0.000658171
ENSMUSG00000057417.7	-2.59711	2.05284e-05	0.000668488
ENSMUSG00000085539.1	-2.361	2.05025e-05	0.000668488
ENSMUSG00000089948.1	-1.41684	2.10235e-05	0.000680706
ENSMUSG00000043310.4	4.46242	2.14208e-05	0.000690377
ENSMUSG00000050786.8	-3.75765	2.18712e-05	0.000701484
ENSMUSG00000072772.3	-2.23918	2.19857e-05	0.000703832
ENSMUSG00000069300.3	1.33038	2.2207e-05	0.000708253
ENSMUSG00000105476.1	4.15866	2.24962e-05	0.000716137
ENSMUSG00000097163.2	1.20852	2.285e-05	0.000726042
ENSMUSG00000103835.1	-2.90235	2.39805e-05	0.00075542
ENSMUSG00000117434.1	5.18344	2.39964e-05	0.00075542
ENSMUSG00000112576.1	3.72243	2.42983e-05	0.000763512
ENSMUSG00000024800.7	-1.56614	2.45172e-05	0.000768972
ENSMUSG00000064259.2	-1.41105	2.465e-05	0.000770918
ENSMUSG00000112142.1	3.90979	2.4715e-05	0.000770918
ENSMUSG00000085070.1	-2.58652	2.53589e-05	0.000787284
ENSMUSG00000111777.1	4.01004	2.54026e-05	0.000787284
ENSMUSG00000052926.16	-1.73861	2.56665e-05	0.000793332
ENSMUSG00000030270.11	-1.33424	2.61942e-05	0.000806714
ENSMUSG00000091955.2	1.67426	2.64871e-05	0.000812796
ENSMUSG00000006442.10	-1.13489	2.77803e-05	0.000836801
ENSMUSG00000018986.10	3.60247	2.76928e-05	0.000836801
ENSMUSG00000069892.9	3.71887	2.78099e-05	0.000836801
ENSMUSG00000051160.4	6.24587	2.76331e-05	0.000836801
ENSMUSG00000074564.3	5.13472	2.85787e-05	0.000855401
ENSMUSG00000027364.14	-1.21166	2.96717e-05	0.000885008
ENSMUSG00000035699.8	3.70362	3.01833e-05	0.00089673
ENSMUSG00000028163.17	1.48773	3.03434e-05	0.000897627
ENSMUSG00000078808.5	3.71795	3.08271e-05	0.000909907
ENSMUSG00000009863.14	-1.19238	3.09189e-05	0.000911037
ENSMUSG00000116684.1	-2.55201	3.14544e-05	0.000914036
ENSMUSG00000028567.8	-1.62495	3.12178e-05	0.000914036
ENSMUSG00000028221.3	-1.49994	3.13925e-05	0.000914036
ENSMUSG00000087662.2	2.80834	3.14046e-05	0.000914036
ENSMUSG00000064356.3	1.34449	3.16088e-05	0.000915525
ENSMUSG00000064341.1	1.23205	3.18262e-05	0.000920257
ENSMUSG00000078440.10	-2.36599	3.20842e-05	0.000926146
ENSMUSG00000113663.1	5.1337	3.23654e-05	0.000932683
ENSMUSG00000086907.1	-1.45849	3.27332e-05	0.000941094
ENSMUSG00000113290.1	5.0816	3.36521e-05	0.000961626
ENSMUSG00000065990.12	-1.06583	3.41905e-05	0.000971876
ENSMUSG00000115783.1	-3.22427	3.46049e-05	0.000978995
ENSMUSG00000062169.13	-1.29731	3.48423e-05	0.00098245
ENSMUSG00000109196.1	3.92904	3.51395e-05	0.000989193
ENSMUSG00000040813.16	-1.1175	3.55102e-05	0.000996334
ENSMUSG00000091803.7	-1.26668	3.55759e-05	0.000996535
ENSMUSG00000020526.12	-1.23797	3.72866e-05	0.00103724
ENSMUSG00000028861.13	-1.32877	3.80806e-05	0.00105627
ENSMUSG00000034429.15	-2.48195	3.85944e-05	0.00106705
ENSMUSG00000024953.16	-1.1789	3.9114e-05	0.00107966
ENSMUSG00000093577.1	2.3546	3.92251e-05	0.00108098
ENSMUSG00000100755.1	-4.91614	3.98483e-05	0.00109284
ENSMUSG00000078624.4	4.37409	4.10055e-05	0.00111917
ENSMUSG00000048620.6	3.74896	4.18316e-05	0.00113264
ENSMUSG00000108803.1	4.10855	4.23424e-05	0.00114284
ENSMUSG00000114970.1	3.56571	4.30668e-05	0.00115604
ENSMUSG00000040253.15	-2.11481	4.3195e-05	0.00115669
ENSMUSG00000100164.1	-1.57918	4.33443e-05	0.00115742
ENSMUSG00000087168.1	-1.57733	4.34262e-05	0.00115742
ENSMUSG00000113216.1	5.58481	4.33596e-05	0.00115742
ENSMUSG00000052819.6	-1.98406	4.43578e-05	0.00117375
ENSMUSG00000001666.8	-1.18055	4.43053e-05	0.00117375
ENSMUSG00000057534.13	-1.03191	4.45214e-05	0.00117375
ENSMUSG00000097445.1	1.66114	4.41828e-05	0.00117375
ENSMUSG00000085950.1	2.97993	4.4413e-05	0.00117375
ENSMUSG00000103580.1	5.09845	4.46646e-05	0.00117571
ENSMUSG00000108545.1	-1.64609	4.50461e-05	0.00118138
ENSMUSG00000052477.15	-1.03182	4.5088e-05	0.00118138
ENSMUSG00000013822.7	-1.06127	4.63416e-05	0.00120679
ENSMUSG00000111481.1	-1.52683	4.65419e-05	0.00120832
ENSMUSG00000022639.14	4.17079	4.72246e-05	0.00122417
ENSMUSG00000105454.1	4.57674	4.73214e-05	0.00122482
ENSMUSG00000037347.7	-1.29287	4.85575e-05	0.00125491
ENSMUSG00000108857.1	3.64158	4.96099e-05	0.00127437
ENSMUSG00000097695.1	3.30744	4.99908e-05	0.00128029
ENSMUSG00000113667.1	4.12016	5.18243e-05	0.00131623
ENSMUSG00000108845.1	8.40556	5.18578e-05	0.00131623
ENSMUSG00000020831.18	-1.22661	5.21659e-05	0.00132164
ENSMUSG00000024346.5	-1.0656	5.22393e-05	0.00132164
ENSMUSG00000043331.6	-1.49962	5.246e-05	0.00132167
ENSMUSG00000089996.6	-3.07002	5.30794e-05	0.0013353
ENSMUSG00000113517.1	3.05567	5.43335e-05	0.00136052
ENSMUSG00000083594.1	4.86213	5.42629e-05	0.00136052
ENSMUSG00000052305.6	5.13418	5.63023e-05	0.00140393
ENSMUSG00000115423.2	-1.21679	5.662e-05	0.00140979
ENSMUSG00000108956.1	3.73326	5.68055e-05	0.00141234
ENSMUSG00000109461.1	3.91278	5.84648e-05	0.00144516
ENSMUSG00000091985.1	4.01134	5.8561e-05	0.00144544
ENSMUSG00000034880.7	-1.11564	5.86742e-05	0.00144614
ENSMUSG00000114960.1	4.28532	5.9378e-05	0.00146137
ENSMUSG00000073973.4	3.56042	6.03885e-05	0.00148195
ENSMUSG00000085656.1	-1.51805	6.07316e-05	0.00148497
ENSMUSG00000106408.1	4.07835	6.07956e-05	0.00148497
ENSMUSG00000089719.1	-1.32877	6.1178e-05	0.00148846
ENSMUSG00000075028.11	3.65847	6.22493e-05	0.00151021
ENSMUSG00000095547.1	4.28196	6.28197e-05	0.00152024
ENSMUSG00000020547.5	-1.52523	6.42004e-05	0.00154872
ENSMUSG00000066362.5	-3.24795	6.49871e-05	0.00156548
ENSMUSG00000115144.1	3.10596	6.53265e-05	0.00157143
ENSMUSG00000002010.17	-1.29832	6.7092e-05	0.00160709
ENSMUSG00000041126.16	-1.06097	6.80645e-05	0.00162644
ENSMUSG00000025264.12	-2.78582	6.92219e-05	0.00164884
ENSMUSG00000085840.1	-1.21358	7.04978e-05	0.00167688
ENSMUSG00000074865.11	-1.02481	7.12987e-05	0.00169121
ENSMUSG00000102425.1	3.17559	7.12022e-05	0.00169121
ENSMUSG00000059772.12	-1.66737	7.17676e-05	0.00169996
ENSMUSG00000115447.1	4.49298	7.34583e-05	0.00173519
ENSMUSG00000034532.9	-1.79777	7.38018e-05	0.00173608
ENSMUSG00000096220.2	5.4245	7.37223e-05	0.00173608
ENSMUSG00000095954.4	-4.526	7.39281e-05	0.00173665
ENSMUSG00000060419.8	-1.07957	7.48716e-05	0.00175156
ENSMUSG00000113069.1	3.69563	7.56786e-05	0.00176801
ENSMUSG00000019179.10	-1.0517	7.58435e-05	0.00176944
ENSMUSG00000004610.4	-1.11166	7.712e-05	0.00178698
ENSMUSG00000093183.2	1.90166	7.75737e-05	0.00179261
ENSMUSG00000025400.11	-1.26895	7.91254e-05	0.00181318
ENSMUSG00000042708.12	1.30565	7.89883e-05	0.00181318
ENSMUSG00000021514.18	3.41654	7.90557e-05	0.00181318
ENSMUSG00000025651.14	-2.46938	8.01237e-05	0.00182921
ENSMUSG00000097381.2	1.67896	8.00699e-05	0.00182921
ENSMUSG00000005779.12	-1.07036	8.09086e-05	0.00184283
ENSMUSG00000081471.1	4.8708	8.09703e-05	0.00184283
ENSMUSG00000113943.1	-2.3912	8.22306e-05	0.00186481
ENSMUSG00000085478.1	-1.2833	8.29247e-05	0.00187306
ENSMUSG00000103422.1	4.24689	8.62005e-05	0.00194448
ENSMUSG00000015092.9	-1.15231	8.68174e-05	0.0019558
ENSMUSG00000092607.9	-1.39923	8.73217e-05	0.00196457
ENSMUSG00000028545.13	-1.20959	8.87733e-05	0.00198934
ENSMUSG00000113566.1	-1.54255	9.02086e-05	0.00201355
ENSMUSG00000000563.17	-1.17192	9.01534e-05	0.00201355
ENSMUSG00000000318.16	-1.00074	9.12395e-05	0.0020339
ENSMUSG00000071451.10	-1.38513	9.19798e-05	0.00204772
ENSMUSG00000100862.1	1.48617	9.37787e-05	0.00208504
ENSMUSG00000106671.1	-1.55517	9.48336e-05	0.00210028
ENSMUSG00000062867.13	-1.98853	9.69266e-05	0.00213846
ENSMUSG00000114134.1	4.38398	9.71213e-05	0.00213927
ENSMUSG00000032702.16	1.28478	9.91939e-05	0.00217143
ENSMUSG00000096385.7	4.5559	9.96702e-05	0.00217905
ENSMUSG00000075078.5	4.33986	0.000101635	0.00221065
ENSMUSG00000106285.1	-1.73007	0.000102349	0.00222051
ENSMUSG00000109122.1	4.36306	0.000103658	0.00224035
ENSMUSG00000109809.1	-3.93229	0.000104365	0.0022503
ENSMUSG00000081604.5	-2.53539	0.000108073	0.00229931
ENSMUSG00000073640.3	-2.53539	0.000108073	0.00229931
ENSMUSG00000025474.9	-1.09109	0.000107666	0.00229931
ENSMUSG00000062006.12	-1.007	0.00010751	0.00229931
ENSMUSG00000102718.1	5.44242	0.000109886	0.0023248
ENSMUSG00000029322.12	-1.05995	0.000110419	0.00233109
ENSMUSG00000066383.7	-1.59806	0.00011183	0.00235659
ENSMUSG00000085635.1	3.18077	0.000112723	0.00236718
ENSMUSG00000081664.1	-1.93732	0.000115734	0.00241865
ENSMUSG00000081234.3	5.10003	0.000117029	0.00243759
ENSMUSG00000094747.3	3.15733	0.000119739	0.00247485
ENSMUSG00000044519.8	3.67201	0.000121552	0.00250321
ENSMUSG00000111585.1	3.13696	0.000122007	0.00250651
ENSMUSG00000108350.1	4.48185	0.000122242	0.00250832
ENSMUSG00000113343.1	3.80376	0.000124203	0.00254549
ENSMUSG00000103657.1	3.99986	0.000126915	0.00259794
ENSMUSG00000086455.1	-1.28093	0.000127862	0.00261105
ENSMUSG00000089789.1	4.84982	0.00012873	0.00261935
ENSMUSG00000071662.3	-1.05613	0.000130171	0.00263922
ENSMUSG00000020377.15	-1.23126	0.000130456	0.00264184
ENSMUSG00000033307.7	-1.45113	0.00013368	0.00268797
ENSMUSG00000096768.7	-2.40776	0.000134155	0.00269433
ENSMUSG00000050621.7	-5.1164	0.000135362	0.00270718
ENSMUSG00000058360.5	-1.67136	0.000135431	0.00270718
ENSMUSG00000109844.2	-1.37625	0.000135147	0.00270718
ENSMUSG00000001134.9	-1.8226	0.000136493	0.00272202
ENSMUSG00000113889.1	4.86036	0.000137183	0.00273259
ENSMUSG00000075015.3	4.38846	0.000137486	0.00273544
ENSMUSG00000103158.5	-1.26774	0.000139699	0.00276905
ENSMUSG00000113235.1	-1.31744	0.00014048	0.00277876
ENSMUSG00000005983.15	3.48992	0.000141889	0.00280339
ENSMUSG00000019797.11	-1.04941	0.00014312	0.00282226
ENSMUSG00000106788.1	-1.62172	0.000146247	0.0028662
ENSMUSG00000087968.1	1.59834	0.000146132	0.0028662
ENSMUSG00000074922.1	-1.14622	0.000147081	0.00287925
ENSMUSG00000103672.1	1.21954	0.000151561	0.00294998
ENSMUSG00000114625.1	-1.64574	0.000152626	0.00296732
ENSMUSG00000027086.16	1.08017	0.000154296	0.00298615
ENSMUSG00000002804.4	1.00217	0.000154986	0.00299295
ENSMUSG00000113380.1	6.07238	0.000154999	0.00299295
ENSMUSG00000056917.12	-1.22902	0.000156552	0.0030161
ENSMUSG00000112731.1	3.34741	0.000157115	0.00302353
ENSMUSG00000023336.6	-2.371	0.000158192	0.00304081
ENSMUSG00000112622.1	3.46532	0.000159464	0.00306181
ENSMUSG00000016833.14	-1.29435	0.000160244	0.00307332
ENSMUSG00000090619.2	3.46549	0.000162905	0.00310687
ENSMUSG00000060503.6	3.82506	0.000162695	0.00310687
ENSMUSG00000060550.16	3.0312	0.000163944	0.00311969
ENSMUSG00000064307.13	-2.18374	0.000165759	0.0031472
ENSMUSG00000090247.7	-1.36007	0.000169432	0.00320979
ENSMUSG00000109162.1	3.87446	0.000170254	0.00321921
ENSMUSG00000027518.3	-2.03477	0.000171555	0.00322846
ENSMUSG00000111485.1	3.40129	0.000171269	0.00322846
ENSMUSG00000115329.1	3.54195	0.000172339	0.00323963
ENSMUSG00000018169.12	-1.36553	0.000173114	0.00324345
ENSMUSG00000049299.14	-1.34924	0.000173969	0.0032559
ENSMUSG00000024646.13	-1.06853	0.000182462	0.00339618
ENSMUSG00000066122.6	3.42124	0.000183353	0.00340905
ENSMUSG00000097863.1	-2.14766	0.000185453	0.00343309
ENSMUSG00000102858.1	4.02728	0.00018601	0.00343594
ENSMUSG00000117490.1	-1.19747	0.000190849	0.00350607
ENSMUSG00000041958.10	-1.12429	0.000191042	0.00350607
ENSMUSG00000109764.1	-1.75556	0.000192549	0.00352993
ENSMUSG00000115030.1	5.73976	0.000193403	0.00353796
ENSMUSG00000111928.1	3.53167	0.000196063	0.00357894
ENSMUSG00000036826.14	-5.98338	0.00019678	0.00358818
ENSMUSG00000078193.2	-2.07744	0.000200497	0.00363648
ENSMUSG00000101609.2	2.62173	0.000200999	0.00364172
ENSMUSG00000091076.2	3.96981	0.000203205	0.00367386
ENSMUSG00000025007.13	1.23796	0.000203995	0.00368034
ENSMUSG00000018565.17	-1.24433	0.000208406	0.003748
ENSMUSG00000002984.17	-1.02505	0.000209497	0.00376365
ENSMUSG00000115246.1	-4.11483	0.000209947	0.00376777
ENSMUSG00000024787.13	-1.13619	0.000216474	0.00386859
ENSMUSG00000064357.1	1.20409	0.00021801	0.00387976
ENSMUSG00000059429.3	3.80001	0.000217936	0.00387976
ENSMUSG00000032641.18	-1.86458	0.000219078	0.00389064
ENSMUSG00000039616.10	-1.07684	0.000218988	0.00389064
ENSMUSG00000030922.12	-1.31363	0.00022027	0.00390774
ENSMUSG00000103168.1	1.81186	0.000222393	0.00393718
ENSMUSG00000105549.1	3.92657	0.000223458	0.00395193
ENSMUSG00000027454.10	-1.21704	0.00022522	0.00397897
ENSMUSG00000034321.13	-1.023	0.000226155	0.00398308
ENSMUSG00000110511.1	4.28513	0.000228843	0.00401797
ENSMUSG00000109378.1	1.71465	0.000230284	0.0040308
ENSMUSG00000022354.4	-1.01637	0.000234376	0.00409401
ENSMUSG00000027978.9	-1.0425	0.000235163	0.00410129
ENSMUSG00000085817.1	-1.00017	0.000235275	0.00410129
ENSMUSG00000107614.1	-2.46875	0.000244145	0.00422995
ENSMUSG00000103318.1	5.53521	0.000246735	0.00426613
ENSMUSG00000022283.15	-1.59988	0.000253321	0.00435349
ENSMUSG00000092702.2	1.54983	0.000255955	0.00438548
ENSMUSG00000022174.8	-1.16994	0.000257588	0.00440018
ENSMUSG00000063445.14	-1.10056	0.000257372	0.00440018
ENSMUSG00000113265.1	-1.35681	0.000260807	0.00444324
ENSMUSG00000112947.1	3.54616	0.000260891	0.00444324
ENSMUSG00000102326.1	4.20098	0.00026242	0.00445734
ENSMUSG00000107331.1	1.03638	0.000267433	0.00452749
ENSMUSG00000109168.1	-1.52789	0.000276621	0.00465186
ENSMUSG00000089940.1	2.98622	0.000277238	0.00465186
ENSMUSG00000108500.1	3.32058	0.000276746	0.00465186
ENSMUSG00000112788.1	3.89104	0.000276967	0.00465186
ENSMUSG00000018672.15	-2.27626	0.000280328	0.00468985
ENSMUSG00000037196.6	-1.34346	0.000289361	0.00482202
ENSMUSG00000106918.3	-1.36655	0.000293503	0.00486377
ENSMUSG00000040265.16	-1.1308	0.000293355	0.00486377
ENSMUSG00000087299.1	1.32999	0.000293558	0.00486377
ENSMUSG00000091945.2	3.03345	0.000293109	0.00486377
ENSMUSG00000032078.17	-1.04013	0.000295638	0.00488362
ENSMUSG00000104331.1	5.41536	0.000295289	0.00488362
ENSMUSG00000109887.1	2.11409	0.000299423	0.00492227
ENSMUSG00000112226.1	3.61254	0.000299186	0.00492227
ENSMUSG00000091028.1	3.88035	0.000301514	0.00495187
ENSMUSG00000054457.5	-1.0266	0.000301965	0.00495449
ENSMUSG00000115027.1	3.12988	0.000304676	0.00499417
ENSMUSG00000022361.14	1.06664	0.000309017	0.00505073
ENSMUSG00000045378.5	1.10782	0.000313026	0.00510646
ENSMUSG00000111854.1	2.03584	0.000314768	0.00512997
ENSMUSG00000112689.1	3.33989	0.000317216	0.00515998
ENSMUSG00000105601.1	-2.06505	0.000320765	0.00520777
ENSMUSG00000059743.12	-1.54382	0.00032459	0.00524986
ENSMUSG00000113961.1	3.89267	0.000331799	0.00534728
ENSMUSG00000112707.1	4.58331	0.00033187	0.00534728
ENSMUSG00000030001.4	-1.09474	0.000333269	0.00535968
ENSMUSG00000050856.16	-1.08847	0.000336479	0.00539202
ENSMUSG00000064351.1	1.07721	0.000337732	0.00540085
ENSMUSG00000112319.1	3.82274	0.000340605	0.00544169
ENSMUSG00000023737.14	3.18883	0.000350432	0.00555183
ENSMUSG00000027217.13	-1.28613	0.000354233	0.00559944
ENSMUSG00000097620.7	-2.05386	0.000359737	0.0056672
ENSMUSG00000064354.1	1.29296	0.000367964	0.00577679
ENSMUSG00000100294.6	-1.83056	0.00037173	0.00581887
ENSMUSG00000112392.1	3.04031	0.000373566	0.00583154
ENSMUSG00000021939.8	-1.08185	0.000375523	0.00584601
ENSMUSG00000115088.1	2.9068	0.000375116	0.00584601
ENSMUSG00000095401.2	3.40164	0.000375472	0.00584601
ENSMUSG00000103070.1	4.02523	0.000379713	0.005876
ENSMUSG00000028557.10	-2.10377	0.000381921	0.0058971
ENSMUSG00000112034.1	3.53404	0.000385134	0.00592597
ENSMUSG00000073915.5	4.58052	0.000385256	0.00592597
ENSMUSG00000113593.1	-1.36769	0.000385977	0.00592748
ENSMUSG00000001105.15	-1.1837	0.000393073	0.00602017
ENSMUSG00000030775.10	3.4992	0.000393867	0.00602691
ENSMUSG00000048424.17	2.75205	0.000394264	0.00602757
ENSMUSG00000108166.1	-1.92931	0.000398036	0.00606889
ENSMUSG00000088789.1	1.29514	0.000401517	0.00611102
ENSMUSG00000048351.14	-1.15184	0.000402148	0.00611516
ENSMUSG00000107050.1	1.07424	0.00040617	0.00617082
ENSMUSG00000112557.1	3.46208	0.000416148	0.00629434
ENSMUSG00000039977.16	-3.86065	0.000424185	0.00639318
ENSMUSG00000037152.11	-1.17601	0.000433606	0.00649893
ENSMUSG00000102145.1	-1.07135	0.000434119	0.00649893
ENSMUSG00000044086.8	-1.9925	0.000440661	0.00656466
ENSMUSG00000002379.7	-1.23139	0.00044173	0.00656466
ENSMUSG00000006315.9	-1.11724	0.000441437	0.00656466
ENSMUSG00000039221.10	-1.07834	0.000446883	0.00662967
ENSMUSG00000027761.4	-1.44347	0.000450885	0.00666825
ENSMUSG00000051483.9	-1.31058	0.000450323	0.00666825
ENSMUSG00000046245.13	2.97301	0.000450535	0.00666825
ENSMUSG00000054408.9	-1.90179	0.000453081	0.00668667
ENSMUSG00000005447.12	-1.3453	0.000454899	0.0067077
ENSMUSG00000053291.15	-1.14824	0.000461627	0.00678927
ENSMUSG00000047594.4	5.16328	0.000473724	0.00692532
ENSMUSG00000022337.7	-1.31156	0.000475401	0.00694387
ENSMUSG00000063087.15	2.29046	0.000475982	0.0069464
ENSMUSG00000106411.1	3.48384	0.000483918	0.00705013
ENSMUSG00000109166.1	-1.99474	0.000485058	0.0070607
ENSMUSG00000116287.1	-1.09213	0.000486422	0.00707451
ENSMUSG00000021207.9	-1.81272	0.000488933	0.00710496
ENSMUSG00000062826.7	2.28156	0.000490662	0.00711794
ENSMUSG00000048080.2	4.82748	0.000491389	0.00712242
ENSMUSG00000022089.9	1.018	0.000500607	0.00722705
ENSMUSG00000035929.11	4.88155	0.000502273	0.0072432
ENSMUSG00000028634.17	-1.02822	0.000508276	0.00732356
ENSMUSG00000032526.11	-1.00624	0.000513551	0.00737461
ENSMUSG00000049760.6	-1.18661	0.000516338	0.00740838
ENSMUSG00000100798.1	-1.49926	0.000519585	0.00743647
ENSMUSG00000110047.1	3.57953	0.000526177	0.00749901
ENSMUSG00000063730.13	4.17425	0.000530892	0.00755989
ENSMUSG00000085134.1	-2.60511	0.0005331	0.00757378
ENSMUSG00000027177.14	1.12626	0.000533202	0.00757378
ENSMUSG00000091239.2	2.45388	0.000534523	0.00758622
ENSMUSG00000081523.1	-1.09441	0.000534982	0.00758641
ENSMUSG00000030059.15	-1.34404	0.000536233	0.00759151
ENSMUSG00000105270.1	2.59204	0.000536047	0.00759151
ENSMUSG00000096463.1	3.64066	0.000545226	0.00769962
ENSMUSG00000105663.1	4.04964	0.0005457	0.00769993
ENSMUSG00000042501.12	3.18057	0.000547398	0.00771112
ENSMUSG00000112009.1	-2.26793	0.000552736	0.00776703
ENSMUSG00000047721.8	-1.17577	0.000556254	0.00779813
ENSMUSG00000037406.7	-1.03636	0.000558891	0.00781286
ENSMUSG00000107584.1	2.82443	0.000558686	0.00781286
ENSMUSG00000114290.1	2.24291	0.00056078	0.0078284
ENSMUSG00000015943.11	-1.0085	0.000562657	0.00784817
ENSMUSG00000095448.3	3.51978	0.000564015	0.00785424
ENSMUSG00000104149.1	3.65798	0.000563734	0.00785424
ENSMUSG00000104956.1	-1.45018	0.000565703	0.00786924
ENSMUSG00000057580.4	1.75506	0.00057071	0.00792157
ENSMUSG00000113386.1	3.83425	0.000571499	0.00792605
ENSMUSG00000114676.1	3.32859	0.000572012	0.00792671
ENSMUSG00000112013.1	3.02111	0.000579547	0.00801157
ENSMUSG00000108194.1	-2.52106	0.00058618	0.00809669
ENSMUSG00000032583.7	-1.27494	0.00060136	0.00824673
ENSMUSG00000043091.9	-1.08197	0.000601399	0.00824673
ENSMUSG00000116975.1	2.94371	0.000600733	0.00824673
ENSMUSG00000030851.15	-2.88475	0.000602782	0.00825462
ENSMUSG00000029864.7	-1.64702	0.000602944	0.00825462
ENSMUSG00000022816.11	-1.15141	0.000606296	0.00829383
ENSMUSG00000059136.4	2.09883	0.00060946	0.00831707
ENSMUSG00000104661.1	3.43949	0.000608992	0.00831707
ENSMUSG00000110529.1	-1.52924	0.000611911	0.00833716
ENSMUSG00000053367.15	-1.24583	0.000615139	0.00837174
ENSMUSG00000051118.9	1.5832	0.000615432	0.00837174
ENSMUSG00000103234.1	3.66652	0.000616592	0.00838083
ENSMUSG00000079197.10	-1.40624	0.000618323	0.00838428
ENSMUSG00000074890.4	-1.15237	0.000617463	0.00838428
ENSMUSG00000079681.3	-3.74584	0.000622875	0.00843929
ENSMUSG00000084336.2	2.89671	0.000623846	0.00844553
ENSMUSG00000023089.12	-1.0522	0.000642252	0.00864679
ENSMUSG00000060724.2	5.47422	0.000645654	0.00867915
ENSMUSG00000028463.14	-1.0176	0.000652845	0.00874791
ENSMUSG00000106037.1	-1.60124	0.000654492	0.00876309
ENSMUSG00000106279.1	2.01453	0.000657327	0.00877631
ENSMUSG00000105398.1	2.01453	0.000657327	0.00877631
ENSMUSG00000104690.1	2.01453	0.000657327	0.00877631
ENSMUSG00000104592.1	5.36784	0.000664942	0.00886814
ENSMUSG00000114585.1	3.14963	0.000673585	0.00896937
ENSMUSG00000096370.8	-1.02774	0.00067456	0.00897533
ENSMUSG00000096002.2	2.94781	0.00068781	0.00913024
ENSMUSG00000112096.1	1.2111	0.000692116	0.00916596
ENSMUSG00000086740.1	1.41553	0.00069432	0.00917531
ENSMUSG00000086648.1	-3.17642	0.000697251	0.00920533
ENSMUSG00000107117.1	4.8273	0.000707895	0.00932418
ENSMUSG00000109097.1	4.26067	0.000710309	0.00934152
ENSMUSG00000092032.2	3.31155	0.00072554	0.00952711
ENSMUSG00000058126.7	2.4802	0.000731491	0.00959047
ENSMUSG00000022671.13	-1.06729	0.000732855	0.00959359
ENSMUSG00000031853.5	2.29547	0.000732532	0.00959359
ENSMUSG00000075705.12	-1.62008	0.000734069	0.00959472
ENSMUSG00000106631.1	2.65796	0.000756322	0.00981778
ENSMUSG00000068011.4	-1.49397	0.000762502	0.00983807
ENSMUSG00000095961.2	3.31692	0.000762032	0.00983807
ENSMUSG00000116450.1	3.55631	0.000767656	0.00989701
ENSMUSG00000062683.11	-1.55369	0.000776688	0.00998323
ENSMUSG00000038213.7	1.01693	0.000777973	0.00999219
ENSMUSG00000058351.11	-1.96585	0.000790159	0.0101258
ENSMUSG00000095928.3	3.52827	0.000792212	0.0101445
ENSMUSG00000095959.2	-1.86165	0.000794375	0.0101493
ENSMUSG00000042737.9	-2.07981	0.000803273	0.0102476
ENSMUSG00000072244.11	1.07748	0.000804658	0.0102576
ENSMUSG00000097055.2	1.13551	0.000806242	0.0102636
ENSMUSG00000063623.3	-1.23698	0.000812542	0.0103349
ENSMUSG00000097452.2	2.86899	0.000814935	0.0103576
ENSMUSG00000063765.12	-1.3068	0.000823324	0.0104331
ENSMUSG00000057561.9	-2.58063	0.000825494	0.0104528
ENSMUSG00000029633.9	-2.13173	0.000856926	0.0107707
ENSMUSG00000109125.1	3.88367	0.000861328	0.0108181
ENSMUSG00000105247.1	3.40426	0.000862843	0.0108291
ENSMUSG00000066233.6	-1.18147	0.000872138	0.0109136
ENSMUSG00000096405.3	4.30411	0.000871761	0.0109136
ENSMUSG00000109787.1	5.15332	0.000871782	0.0109136
ENSMUSG00000027654.2	1.16493	0.000881155	0.0110102
ENSMUSG00000114118.1	5.04114	0.000891084	0.0111261
ENSMUSG00000102746.1	3.87153	0.000896221	0.0111657
ENSMUSG00000102383.1	3.83768	0.000897547	0.0111659
ENSMUSG00000115816.1	3.59502	0.00090065	0.0111825
ENSMUSG00000059729.2	3.70826	0.000900597	0.0111825
ENSMUSG00000007021.5	-1.01493	0.000906681	0.0112299
ENSMUSG00000026478.14	1.01698	0.000907731	0.0112299
ENSMUSG00000112149.1	3.31281	0.000906667	0.0112299
ENSMUSG00000114816.1	-1.01959	0.000910068	0.0112396
ENSMUSG00000050799.3	1.29133	0.000909555	0.0112396
ENSMUSG00000104060.1	3.17021	0.000918689	0.0113227
ENSMUSG00000049041.6	4.49936	0.000922848	0.011358
ENSMUSG00000097285.1	4.67692	0.000927124	0.0113842
ENSMUSG00000112563.1	3.95005	0.00092949	0.011405
ENSMUSG00000112122.1	3.38402	0.00093175	0.0114245
ENSMUSG00000111939.1	3.05612	0.000933594	0.0114306
ENSMUSG00000106173.1	-1.6732	0.000934265	0.0114307
ENSMUSG00000091879.2	3.43002	0.000939635	0.0114881
ENSMUSG00000117599.1	3.39308	0.000942769	0.0115039
ENSMUSG00000048697.4	3.69213	0.000942956	0.0115039
ENSMUSG00000102649.1	-2.48559	0.000947615	0.0115442
ENSMUSG00000022788.16	1.35309	0.000961666	0.0116987
ENSMUSG00000086414.2	1.87102	0.000963415	0.0117076
ENSMUSG00000034573.14	1.04399	0.00098247	0.0119037
ENSMUSG00000112038.1	3.10868	0.000989425	0.011968
ENSMUSG00000031016.9	-1.12787	0.000995488	0.0120169
ENSMUSG00000059956.14	-1.34929	0.00100083	0.0120631
ENSMUSG00000032498.9	-1.57532	0.00100397	0.0120689
ENSMUSG00000113985.1	-1.55333	0.00100407	0.0120689
ENSMUSG00000059910.4	4.21893	0.00100486	0.0120689
ENSMUSG00000086450.1	3.27053	0.00100699	0.0120861
ENSMUSG00000027710.14	1.75291	0.00100824	0.0120925
ENSMUSG00000037361.8	-1.26704	0.0010098	0.0121026
ENSMUSG00000030492.16	-1.29663	0.00101261	0.0121191
ENSMUSG00000096822.2	3.66827	0.00101652	0.0121446
ENSMUSG00000113388.1	3.66759	0.00103103	0.012288
ENSMUSG00000025793.16	-1.23202	0.00104145	0.0123775
ENSMUSG00000064068.14	-1.26344	0.00106851	0.0126533
ENSMUSG00000019888.16	-1.11545	0.00106912	0.0126533
ENSMUSG00000054021.6	-1.14485	0.00107274	0.0126786
ENSMUSG00000106107.1	4.38235	0.00108016	0.0127485
ENSMUSG00000056596.8	-1.36561	0.00108236	0.0127657
ENSMUSG00000025527.9	-2.97027	0.00111755	0.0131081
ENSMUSG00000074377.12	-1.30319	0.00111639	0.0131081
ENSMUSG00000079177.4	3.02699	0.00111545	0.0131081
ENSMUSG00000099508.1	-2.08679	0.00112379	0.0131723
ENSMUSG00000047155.13	2.34504	0.00112472	0.0131741
ENSMUSG00000114550.1	-1.31453	0.001126	0.01318
ENSMUSG00000022463.8	1.00883	0.00113566	0.0132657
ENSMUSG00000110519.2	3.80176	0.00114109	0.01332
ENSMUSG00000106603.1	2.55355	0.00114789	0.0133902
ENSMUSG00000040231.16	-2.46895	0.0011509	0.0134162
ENSMUSG00000066382.4	-1.0603	0.00115702	0.0134598
ENSMUSG00000101480.3	3.4324	0.00116778	0.0135388
ENSMUSG00000016494.9	3.54266	0.00118428	0.0136743
ENSMUSG00000103810.1	5.88159	0.00119074	0.0137394
ENSMUSG00000052911.9	-1.22662	0.00119419	0.0137514
ENSMUSG00000115701.1	3.20374	0.00119714	0.013776
ENSMUSG00000115267.1	2.54659	0.00120386	0.013816
ENSMUSG00000108756.1	3.90436	0.0012143	0.0138983
ENSMUSG00000002257.8	-1.04686	0.00123591	0.0141169
ENSMUSG00000051518.8	-1.1562	0.00124129	0.0141378
ENSMUSG00000016239.11	-1.08036	0.00124132	0.0141378
ENSMUSG00000114345.1	5.21506	0.00124186	0.0141378
ENSMUSG00000115020.1	2.78401	0.00125026	0.014186
ENSMUSG00000111327.1	3.31069	0.00125635	0.0142361
ENSMUSG00000102610.1	5.79526	0.00126039	0.0142603
ENSMUSG00000106948.1	3.2949	0.00126256	0.0142686
ENSMUSG00000105753.1	3.90739	0.00127016	0.0143448
ENSMUSG00000102780.1	4.13438	0.00127341	0.0143605
ENSMUSG00000109643.1	3.55424	0.00128941	0.0144854
ENSMUSG00000024578.2	-2.03692	0.00129227	0.0144938
ENSMUSG00000079550.9	1.93039	0.00129259	0.0144938
ENSMUSG00000021959.16	2.477	0.00129441	0.0144938
ENSMUSG00000103748.1	5.38937	0.00129308	0.0144938
ENSMUSG00000079009.8	-1.5578	0.0013081	0.0146183
ENSMUSG00000113321.1	-1.49628	0.00130762	0.0146183
ENSMUSG00000040957.15	-2.27731	0.00131686	0.0146968
ENSMUSG00000109141.1	-2.16804	0.0013358	0.0148693
ENSMUSG00000056281.4	3.25385	0.00133955	0.0148906
ENSMUSG00000110266.1	4.44722	0.00133977	0.0148906
ENSMUSG00000088835.1	2.79892	0.00134857	0.0149528
ENSMUSG00000113203.1	-1.73668	0.0013558	0.0150218
ENSMUSG00000072109.11	-1.01231	0.00136164	0.0150487
ENSMUSG00000040600.9	-1.20613	0.00137196	0.0151431
ENSMUSG00000102805.5	1.60622	0.00137626	0.0151807
ENSMUSG00000104377.1	3.47825	0.00137965	0.0152083
ENSMUSG00000107094.1	3.42547	0.00138271	0.0152322
ENSMUSG00000098358.1	-1.12557	0.00139342	0.015296
ENSMUSG00000021951.6	-2.48961	0.00139519	0.0153004
ENSMUSG00000091631.2	2.82618	0.00140543	0.0153829
ENSMUSG00000022454.17	-3.753	0.00142238	0.0155299
ENSMUSG00000000416.16	1.17623	0.00142433	0.0155299
ENSMUSG00000102013.1	-1.52775	0.00142897	0.0155524
ENSMUSG00000036109.17	1.1998	0.00143178	0.0155524
ENSMUSG00000117238.1	3.37778	0.00143008	0.0155524
ENSMUSG00000111544.1	2.48571	0.0014485	0.015713
ENSMUSG00000027131.3	-1.62032	0.00144998	0.015719
ENSMUSG00000104329.1	3.14729	0.00145571	0.0157611
ENSMUSG00000090173.8	-1.93053	0.00145677	0.0157625
ENSMUSG00000108976.1	-1.06746	0.00146431	0.0158257
ENSMUSG00000091382.2	3.15126	0.00146446	0.0158257
ENSMUSG00000027456.8	-1.90918	0.00148895	0.0160394
ENSMUSG00000115680.1	-1.41314	0.00148992	0.0160397
ENSMUSG00000056598.16	-1.17427	0.00151068	0.0162324
ENSMUSG00000090304.4	2.51133	0.00151426	0.0162504
ENSMUSG00000108884.1	2.95518	0.00152598	0.0163521
ENSMUSG00000024079.4	2.96643	0.00152662	0.0163521
ENSMUSG00000019579.13	-1.10926	0.00154151	0.0164701
ENSMUSG00000073538.10	-1.01607	0.00158352	0.0168451
ENSMUSG00000098343.1	1.31855	0.00159263	0.0168937
ENSMUSG00000112917.1	3.54291	0.00159306	0.0168937
ENSMUSG00000104080.1	4.2538	0.00159115	0.0168937
ENSMUSG00000035528.4	-1.12458	0.00159777	0.0169332
ENSMUSG00000102443.1	3.69294	0.00161623	0.0170545
ENSMUSG00000003206.7	-2.91695	0.00162927	0.0171708
ENSMUSG00000113601.1	1.0133	0.00163572	0.0172175
ENSMUSG00000110910.1	3.51603	0.0016514	0.0173397
ENSMUSG00000096736.1	4.86116	0.00165565	0.0173576
ENSMUSG00000100586.2	3.36189	0.00166239	0.0174122
ENSMUSG00000112522.1	3.11221	0.00166993	0.0174803
ENSMUSG00000109195.1	3.81934	0.0016765	0.0175276
ENSMUSG00000090362.2	2.99228	0.00168001	0.0175536
ENSMUSG00000101578.2	2.6614	0.00169242	0.0176291
ENSMUSG00000075383.4	4.47994	0.00170332	0.0177102
ENSMUSG00000023118.15	1.0633	0.00171323	0.017759
ENSMUSG00000105990.1	4.04303	0.00171269	0.017759
ENSMUSG00000032323.13	-2.4068	0.00171937	0.0178118
ENSMUSG00000070855.8	3.59556	0.00172445	0.0178427
ENSMUSG00000081551.1	-1.65885	0.0017379	0.0179486
ENSMUSG00000112478.1	3.47398	0.00175964	0.0181275
ENSMUSG00000102289.1	3.24448	0.00178992	0.018375
ENSMUSG00000083049.1	-4.27422	0.00179621	0.0184285
ENSMUSG00000114407.1	3.8269	0.00180398	0.018497
ENSMUSG00000063179.13	-1.31438	0.00181083	0.0185561
ENSMUSG00000057068.15	-1.31058	0.00181659	0.0186039
ENSMUSG00000107288.1	-2.69881	0.00184592	0.0188723
ENSMUSG00000103464.1	2.05179	0.00184612	0.0188723
ENSMUSG00000112342.1	3.76109	0.00185135	0.0189031
ENSMUSG00000112667.1	3.73456	0.00185306	0.0189092
ENSMUSG00000037994.14	1.6615	0.00185922	0.0189607
ENSMUSG00000103630.1	3.33675	0.00186039	0.0189613
ENSMUSG00000096044.4	-1.03313	0.00188624	0.0191445
ENSMUSG00000095187.2	4.02061	0.00188867	0.0191578
ENSMUSG00000102782.1	2.13947	0.00189851	0.0192347
ENSMUSG00000113032.1	3.00728	0.00189826	0.0192347
ENSMUSG00000028843.8	-1.20622	0.00190985	0.019338
ENSMUSG00000036242.15	-1.83917	0.00191901	0.0194077
ENSMUSG00000090353.2	3.38536	0.00196052	0.0197222
ENSMUSG00000052783.16	2.21281	0.00197274	0.0198333
ENSMUSG00000021607.9	-1.91003	0.0019817	0.0198999
ENSMUSG00000050121.8	-1.02888	0.0019845	0.0199163
ENSMUSG00000034108.5	-1.15009	0.00198581	0.0199178
ENSMUSG00000104043.1	-2.10951	0.00200526	0.0200773
ENSMUSG00000025266.11	-1.09916	0.0020131	0.0201322
ENSMUSG00000089281.1	1.36298	0.00201797	0.020169
ENSMUSG00000112049.1	2.94583	0.00203491	0.0203145
ENSMUSG00000073403.11	1.37098	0.00203985	0.0203366
ENSMUSG00000057981.5	4.59864	0.00203987	0.0203366
ENSMUSG00000114212.1	2.34816	0.00204821	0.0203994
ENSMUSG00000108847.1	2.12379	0.00208362	0.0206983
ENSMUSG00000039050.8	-1.15682	0.00208841	0.0207271
ENSMUSG00000112400.1	4.19605	0.00209707	0.0207767
ENSMUSG00000043483.4	-4.51209	0.00209903	0.0207841
ENSMUSG00000028289.12	1.32941	0.00211384	0.0209186
ENSMUSG00000020312.12	-1.98669	0.00211795	0.0209281
ENSMUSG00000054648.7	-1.64322	0.00211972	0.0209281
ENSMUSG00000093942.3	3.22701	0.0021363	0.021043
ENSMUSG00000040372.2	1.24844	0.00214584	0.0211247
ENSMUSG00000020308.6	-1.08069	0.00215494	0.0212021
ENSMUSG00000085234.1	3.51679	0.00217252	0.021338
ENSMUSG00000108173.1	-1.18609	0.00217781	0.0213777
ENSMUSG00000041827.15	-1.16063	0.00220406	0.0215731
ENSMUSG00000102578.1	3.29411	0.00221955	0.0216998
ENSMUSG00000027404.15	-1.42853	0.00223955	0.0218452
ENSMUSG00000062054.7	-1.59173	0.00224568	0.0218925
ENSMUSG00000049871.14	1.00811	0.00225615	0.0219776
ENSMUSG00000087334.1	-1.09828	0.0022849	0.0221438
ENSMUSG00000113795.1	2.97092	0.00229053	0.0221774
ENSMUSG00000112241.1	-3.69968	0.00229657	0.022198
ENSMUSG00000106637.1	5.0326	0.00229652	0.022198
ENSMUSG00000115129.1	3.55133	0.00229915	0.0222103
ENSMUSG00000063316.13	-1.04813	0.00231231	0.0222996
ENSMUSG00000111729.1	-1.28931	0.00231586	0.0223211
ENSMUSG00000075119.2	-2.84632	0.0023319	0.0223996
ENSMUSG00000020601.8	1.07885	0.00233123	0.0223996
ENSMUSG00000100768.1	3.68264	0.00233393	0.0224065
ENSMUSG00000085126.1	-1.79263	0.00233541	0.0224081
ENSMUSG00000029186.12	-4.94262	0.0023415	0.0224412
ENSMUSG00000026420.16	-3.64161	0.00236418	0.0226204
ENSMUSG00000087516.7	-1.11308	0.00236394	0.0226204
ENSMUSG00000107336.1	1.16078	0.00238737	0.0227783
ENSMUSG00000075113.2	5.35129	0.0023865	0.0227783
ENSMUSG00000102659.1	3.61042	0.00239544	0.0228297
ENSMUSG00000108092.1	3.2073	0.00240668	0.0229241
ENSMUSG00000113924.1	3.5028	0.00244291	0.0232172
ENSMUSG00000036504.6	-1.18668	0.00244995	0.0232566
ENSMUSG00000051606.5	-1.11053	0.00247493	0.0234368
ENSMUSG00000115111.1	-1.61274	0.00250335	0.0236596
ENSMUSG00000021057.15	-1.333	0.00250227	0.0236596
ENSMUSG00000058174.7	-1.62892	0.00251834	0.0237749
ENSMUSG00000056763.16	-1.62258	0.00252384	0.0237872
ENSMUSG00000041684.11	1.02151	0.00252294	0.0237872
ENSMUSG00000104121.1	1.05335	0.00253269	0.0238179
ENSMUSG00000056870.9	-1.00902	0.00253476	0.0238213
ENSMUSG00000111590.2	2.07428	0.00254224	0.0238539
ENSMUSG00000024227.14	-1.07107	0.0025521	0.0239212
ENSMUSG00000048399.4	-1.47396	0.00256344	0.0239747
ENSMUSG00000054843.8	1.15434	0.00256338	0.0239747
ENSMUSG00000113847.1	2.21763	0.00263636	0.0244819
ENSMUSG00000082110.1	-2.16005	0.00265593	0.0246368
ENSMUSG00000002825.8	-1.18632	0.00266683	0.0246975
ENSMUSG00000115105.1	2.79398	0.00267123	0.0247248
ENSMUSG00000089815.7	-1.07558	0.00268799	0.0248529
ENSMUSG00000031392.18	1.07044	0.00270707	0.0249887
ENSMUSG00000020692.14	-1.56731	0.00273827	0.0252083
ENSMUSG00000033781.7	-1.59774	0.00277112	0.0254832
ENSMUSG00000086494.1	-2.36699	0.0027852	0.0255575
ENSMUSG00000104641.1	2.91176	0.00278932	0.0255815
ENSMUSG00000070283.4	-1.01839	0.00282088	0.0257462
ENSMUSG00000086735.1	2.0648	0.00282329	0.0257544
ENSMUSG00000111023.1	3.18468	0.00282834	0.0257795
ENSMUSG00000042747.12	-1.49656	0.002837	0.0258379
ENSMUSG00000115386.1	2.80111	0.00286683	0.0260539
ENSMUSG00000081948.4	2.63673	0.00287147	0.0260821
ENSMUSG00000110368.1	2.50414	0.00287738	0.0261219
ENSMUSG00000041199.2	-1.57581	0.00288437	0.0261575
ENSMUSG00000085426.1	-1.40348	0.00290558	0.0263078
ENSMUSG00000066269.7	2.15814	0.00292601	0.026462
ENSMUSG00000012126.16	3.1068	0.00293272	0.0264971
ENSMUSG00000105506.1	1.3357	0.00296137	0.0266852
ENSMUSG00000106819.1	3.73744	0.00296389	0.0266938
ENSMUSG00000116995.1	3.35447	0.00297367	0.0267394
ENSMUSG00000027540.13	-1.02217	0.00301851	0.0270987
ENSMUSG00000097195.9	-1.05191	0.00302921	0.0271528
ENSMUSG00000078599.9	4.39798	0.00305072	0.0273029
ENSMUSG00000047215.14	-2.09543	0.00305918	0.0273352
ENSMUSG00000105657.1	4.13182	0.00306151	0.0273375
ENSMUSG00000043282.3	2.00923	0.00306655	0.0273437
ENSMUSG00000058063.4	-1.93531	0.00308846	0.0274672
ENSMUSG00000081344.5	-2.71086	0.0030908	0.0274703
ENSMUSG00000026177.11	2.37642	0.00309733	0.027503
ENSMUSG00000104205.1	3.59961	0.00310377	0.0275457
ENSMUSG00000091531.2	3.57854	0.00311174	0.0276021
ENSMUSG00000020633.14	-1.78679	0.00312527	0.0277077
ENSMUSG00000075141.5	4.15994	0.00317134	0.0279705
ENSMUSG00000075701.9	-4.72775	0.00317668	0.0279886
ENSMUSG00000114413.1	4.81297	0.0031814	0.0280012
ENSMUSG00000111830.1	-1.86345	0.00318568	0.02801
ENSMUSG00000046678.6	2.93596	0.00320861	0.0281534
ENSMUSG00000021477.9	-1.425	0.00322974	0.0283
ENSMUSG00000110141.1	4.09396	0.00326918	0.0285379
ENSMUSG00000103839.1	1.17557	0.0032806	0.0285936
ENSMUSG00000115814.1	4.49729	0.00328788	0.0286135
ENSMUSG00000106001.1	1.05464	0.00331589	0.0288205
ENSMUSG00000107632.1	3.05154	0.00332189	0.0288501
ENSMUSG00000093931.2	-1.38262	0.0033344	0.0289293
ENSMUSG00000046210.7	4.17576	0.00333968	0.0289603
ENSMUSG00000085328.2	4.01508	0.00334361	0.0289796
ENSMUSG00000113390.1	-1.17526	0.00334633	0.0289885
ENSMUSG00000078784.8	-1.27419	0.00335165	0.0290071
ENSMUSG00000050017.11	-3.7545	0.00336846	0.0291263
ENSMUSG00000021314.12	-2.09269	0.00346882	0.0298371
ENSMUSG00000095917.2	3.26028	0.00347537	0.0298711
ENSMUSG00000102827.1	-1.95454	0.00355609	0.0303882
ENSMUSG00000021179.8	-1.24245	0.00357681	0.0305347
ENSMUSG00000104174.1	4.21812	0.0036197	0.030762
ENSMUSG00000090751.2	1.2601	0.00370007	0.0313512
ENSMUSG00000091845.1	-2.56385	0.00372845	0.0314976
ENSMUSG00000075144.5	3.14387	0.00372693	0.0314976
ENSMUSG00000113942.1	-1.54336	0.00375684	0.031706
ENSMUSG00000091086.2	-1.97282	0.00378108	0.0318608
ENSMUSG00000087433.1	-2.30279	0.00381311	0.0320222
ENSMUSG00000094472.1	3.12369	0.0038561	0.0323036
ENSMUSG00000104136.1	3.45889	0.00385913	0.0323131
ENSMUSG00000021749.6	-1.7818	0.00387841	0.0324267
ENSMUSG00000107962.1	1.51713	0.00392631	0.0327308
ENSMUSG00000048520.16	-1.65708	0.00399084	0.0331389
ENSMUSG00000081974.3	4.06602	0.00401178	0.0332966
ENSMUSG00000062624.5	-2.44644	0.00404537	0.033506
ENSMUSG00000112158.1	5.56591	0.00404684	0.033506
ENSMUSG00000097864.1	-2.41491	0.00406303	0.033546
ENSMUSG00000112516.1	3.36859	0.0040635	0.033546
ENSMUSG00000020303.2	2.10458	0.00411343	0.0338434
ENSMUSG00000094595.1	-3.36565	0.00412448	0.0339179
ENSMUSG00000113890.1	-1.25239	0.0041457	0.034067
ENSMUSG00000113978.1	3.61493	0.00414661	0.034067
ENSMUSG00000114091.1	3.94574	0.00416769	0.0342196
ENSMUSG00000092111.2	2.1762	0.0041715	0.034222
ENSMUSG00000024866.9	-2.04039	0.00419269	0.0342572
ENSMUSG00000107881.1	2.04596	0.0041939	0.0342572
ENSMUSG00000112249.1	-1.68343	0.00423803	0.0344789
ENSMUSG00000035131.14	2.6948	0.00423338	0.0344789
ENSMUSG00000043939.15	3.27778	0.00423925	0.0344789
ENSMUSG00000047407.17	-1.37271	0.00424792	0.0345164
ENSMUSG00000031442.20	1.39908	0.00425029	0.034519
ENSMUSG00000046650.4	4.38414	0.00426634	0.0345506
ENSMUSG00000025142.18	-1.24056	0.0042692	0.0345574
ENSMUSG00000061331.5	3.0288	0.00430259	0.0347451
ENSMUSG00000110717.1	-1.27825	0.00431509	0.0347801
ENSMUSG00000103473.1	1.52776	0.00432729	0.0348619
ENSMUSG00000024038.16	-1.06604	0.00433753	0.0349114
ENSMUSG00000114353.1	-1.61673	0.00435893	0.0350154
ENSMUSG00000034793.15	-1.21459	0.00438069	0.0351094
ENSMUSG00000111696.1	3.73836	0.00445358	0.0356433
ENSMUSG00000057098.14	-1.4274	0.00447235	0.0357431
ENSMUSG00000040583.8	-2.78795	0.00449363	0.0358654
ENSMUSG00000114836.1	-1.20227	0.00450916	0.0359529
ENSMUSG00000030770.15	4.04013	0.0045715	0.0362801
ENSMUSG00000105065.1	2.49669	0.00457686	0.0363058
ENSMUSG00000111269.1	3.2276	0.00458696	0.0363614
ENSMUSG00000068647.2	3.42232	0.00459027	0.0363614
ENSMUSG00000071078.6	-1.09046	0.00459554	0.0363861
ENSMUSG00000047844.3	-2.70108	0.00460725	0.0364619
ENSMUSG00000022752.9	-1.63306	0.00462732	0.0365698
ENSMUSG00000052005.8	-1.30312	0.00468104	0.0369065
ENSMUSG00000090966.2	4.22068	0.00470654	0.0370723
ENSMUSG00000040125.4	4.408	0.00473293	0.0371973
ENSMUSG00000012429.9	-2.14251	0.00476747	0.0373997
ENSMUSG00000094520.4	2.94384	0.00479502	0.0375639
ENSMUSG00000092390.1	-1.14509	0.00479769	0.0375676
ENSMUSG00000071281.12	3.78084	0.00486758	0.0380624
ENSMUSG00000113146.1	3.82308	0.00489033	0.0382227
ENSMUSG00000063522.5	4.15742	0.00489827	0.0382672
ENSMUSG00000020440.13	1.00515	0.00490424	0.0382872
ENSMUSG00000081945.4	2.36805	0.00490533	0.0382872
ENSMUSG00000112074.1	3.71686	0.00494671	0.0385572
ENSMUSG00000113226.1	2.4991	0.00497471	0.0387045
ENSMUSG00000044162.12	-1.39433	0.00498674	0.0387469
ENSMUSG00000112043.1	4.21948	0.00498826	0.0387469
ENSMUSG00000082894.1	4.7769	0.00498925	0.0387469
ENSMUSG00000105145.1	1.88296	0.0049963	0.0387839
ENSMUSG00000096967.3	2.32669	0.00500776	0.0388532
ENSMUSG00000046101.16	3.76188	0.00500978	0.0388532
ENSMUSG00000000355.13	-2.03231	0.00504003	0.03907
ENSMUSG00000110225.1	3.59524	0.00507864	0.0392978
ENSMUSG00000094030.1	4.39033	0.00508254	0.0393101
ENSMUSG00000085168.2	-1.11865	0.00511061	0.0394913
ENSMUSG00000046909.9	-1.9423	0.00518337	0.0398661
ENSMUSG00000004018.9	-1.51477	0.00518661	0.0398661
ENSMUSG00000092746.2	1.0515	0.0051829	0.0398661
ENSMUSG00000027030.15	-1.12405	0.00520382	0.0399398
ENSMUSG00000096519.1	3.8947	0.00522997	0.0400682
ENSMUSG00000039089.15	1.23136	0.00525069	0.0401547
ENSMUSG00000056025.12	-1.88531	0.00526371	0.0402362
ENSMUSG00000112388.1	-1.38447	0.00527515	0.0403056
ENSMUSG00000022148.16	1.43539	0.00534202	0.0406901
ENSMUSG00000100394.1	1.38462	0.00534487	0.0406922
ENSMUSG00000051003.2	3.37678	0.00538027	0.0408158
ENSMUSG00000106860.1	3.76551	0.00540577	0.0409181
ENSMUSG00000087077.1	4.72111	0.00542	0.0410076
ENSMUSG00000041153.9	-2.32464	0.00544516	0.0411431
ENSMUSG00000073394.4	-2.46401	0.00545387	0.0411531
ENSMUSG00000041702.7	1.06166	0.005457	0.0411531
ENSMUSG00000085566.1	1.08189	0.0054749	0.041258
ENSMUSG00000117426.1	-1.07197	0.00548629	0.0413255
ENSMUSG00000091780.3	-2.04441	0.00551082	0.0414553
ENSMUSG00000114458.1	1.11839	0.00552119	0.0414697
ENSMUSG00000063188.4	3.73539	0.00551609	0.0414697
ENSMUSG00000112855.1	3.80971	0.00552248	0.0414697
ENSMUSG00000047502.14	-1.39719	0.00553143	0.0415004
ENSMUSG00000116597.1	3.1004	0.00557383	0.0417633
ENSMUSG00000089876.3	-1.182	0.00564319	0.0421531
ENSMUSG00000026180.8	1.29918	0.00564187	0.0421531
ENSMUSG00000113848.1	-2.93252	0.00564846	0.042174
ENSMUSG00000115373.1	1.50601	0.00570118	0.0424746
ENSMUSG00000086710.1	-1.10086	0.00570712	0.0425002
ENSMUSG00000055033.4	4.11724	0.00577264	0.0428756
ENSMUSG00000100033.1	-1.76592	0.00577839	0.0428996
ENSMUSG00000100650.1	-2.99904	0.00579297	0.0429844
ENSMUSG00000067010.4	1.10545	0.00582378	0.0431506
ENSMUSG00000112998.1	3.41522	0.00582486	0.0431506
ENSMUSG00000074783.10	-1.47974	0.00585274	0.0433194
ENSMUSG00000038903.13	-1.4443	0.00586491	0.043353
ENSMUSG00000047655.2	4.16022	0.00587756	0.0434276
ENSMUSG00000020717.19	-1.07783	0.00595579	0.0439295
ENSMUSG00000028492.13	-1.73624	0.00601458	0.0442579
ENSMUSG00000085180.1	2.27492	0.00601592	0.0442579
ENSMUSG00000027249.15	-1.05879	0.00601898	0.0442613
ENSMUSG00000113257.1	-2.42356	0.00603748	0.0443591
ENSMUSG00000019909.4	-1.41436	0.00606241	0.044523
ENSMUSG00000083622.1	-2.34801	0.00609401	0.044678
ENSMUSG00000024869.10	2.64906	0.00611188	0.0447851
ENSMUSG00000003051.13	-1.3392	0.00612937	0.0448492
ENSMUSG00000102478.1	1.08931	0.00614157	0.0448915
ENSMUSG00000109982.1	3.01771	0.00616814	0.0450663
ENSMUSG00000068219.8	-3.40677	0.00618141	0.0451069
ENSMUSG00000114268.1	2.94358	0.00623371	0.0453315
ENSMUSG00000019863.7	-3.00211	0.00625021	0.0454127
ENSMUSG00000034636.9	-1.00239	0.00626761	0.0454616
ENSMUSG00000048310.8	1.15137	0.00628953	0.0455817
ENSMUSG00000085957.4	-1.69221	0.00629584	0.045608
ENSMUSG00000114214.1	3.5233	0.00632856	0.045806
ENSMUSG00000105287.1	3.65913	0.00634098	0.0458765
ENSMUSG00000100009.6	3.25613	0.00645603	0.0465507
ENSMUSG00000100600.6	1.62785	0.00646626	0.0466047
ENSMUSG00000074829.10	-1.34858	0.00650831	0.0468087
ENSMUSG00000102647.1	3.56291	0.00650573	0.0468087
ENSMUSG00000091304.2	1.08363	0.0065217	0.0468852
ENSMUSG00000103544.2	4.39265	0.00653663	0.0469331
ENSMUSG00000091259.2	2.06543	0.0065508	0.0469952
ENSMUSG00000110382.1	2.60373	0.00657032	0.0470943
ENSMUSG00000073894.1	-2.68854	0.00663229	0.0474002
ENSMUSG00000045540.5	2.87801	0.00669587	0.0477944
ENSMUSG00000086161.1	-1.23753	0.00670772	0.0478389
ENSMUSG00000027824.5	2.41667	0.00676977	0.0481805
ENSMUSG00000107392.1	-2.17885	0.00677659	0.0482089
ENSMUSG00000099478.1	2.58111	0.00678613	0.0482337
ENSMUSG00000092341.2	-1.26854	0.00681315	0.0483277
ENSMUSG00000113712.1	-1.64775	0.00686554	0.0485174
ENSMUSG00000038782.6	-1.17627	0.00690419	0.0487414
ENSMUSG00000095664.2	3.07235	0.00690832	0.0487414
ENSMUSG00000097073.7	-1.95302	0.006946	0.0489528
ENSMUSG00000093445.7	-1.27066	0.0069497	0.0489528
ENSMUSG00000106150.2	3.53727	0.00695014	0.0489528
ENSMUSG00000002104.11	-1.19868	0.00697198	0.049066
ENSMUSG00000030259.12	1.12533	0.00699412	0.0491725
ENSMUSG00000101000.1	-1.7221	0.00703697	0.0493602
ENSMUSG00000020988.9	-1.68683	0.00707198	0.049565
ENSMUSG00000042198.12	-1.08122	0.0071049	0.0496935
ENSMUSG00000031273.16	-1.47061	0.00714245	0.0498333
ENSMUSG00000044122.14	-1.23641	0.00714036	0.0498333
ENSMUSG00000105855.1	4.12418	0.00713791	0.0498333
ENSMUSG00000116692.1	-1.15153	0.00715891	0.0499072
ENSMUSG00000020280.12	-1.49166	0.00718245	0.0499895

## Sheet: Gene RSEM+DESeq2 (batch 1)
Gene	log2 FoldChange	P value	FDR
ENSMUSG00000047237.13	-2.82962	5.97169e-51	1.13815e-46
ENSMUSG00000025899.14	2.83202	6.46567e-48	6.16146e-44
ENSMUSG00000026969.3	4.54108	1.83426e-43	1.16531e-39
ENSMUSG00000038010.9	-4.05214	5.08116e-35	2.42105e-31
ENSMUSG00000104674.1	2.92897	5.94005e-33	2.26423e-29
ENSMUSG00000061787.15	-3.05915	8.20685e-32	2.60691e-28
ENSMUSG00000109206.1	4.06605	8.3283e-31	2.26756e-27
ENSMUSG00000063457.14	-3.10024	3.09838e-30	7.3815e-27
ENSMUSG00000037742.14	-1.56083	5.14834e-28	1.09025e-24
ENSMUSG00000032518.6	-2.85221	1.5375e-27	2.93033e-24
ENSMUSG00000075002.2	-1.71539	7.74578e-27	1.34206e-23
ENSMUSG00000040952.16	-3.20291	1.37702e-26	2.18705e-23
ENSMUSG00000090862.3	-3.41803	5.03678e-26	7.38431e-23
ENSMUSG00000020775.13	-2.35075	5.92954e-26	8.07222e-23
ENSMUSG00000025362.6	-2.84214	1.23689e-24	1.57159e-21
ENSMUSG00000079523.8	-1.93556	3.01692e-24	3.59372e-21
ENSMUSG00000060938.14	-1.93142	1.06144e-23	1.19e-20
ENSMUSG00000105361.1	-30	1.69583e-23	1.79561e-20
ENSMUSG00000021024.14	-2.02289	3.61892e-23	3.63016e-20
ENSMUSG00000037805.15	-2.65637	8.45012e-23	8.05254e-20
ENSMUSG00000097743.1	2.41829	1.00059e-22	9.08108e-20
ENSMUSG00000024208.15	-2.43132	1.31366e-22	1.08857e-19
ENSMUSG00000048758.14	-1.94065	1.30661e-22	1.08857e-19
ENSMUSG00000020460.15	-2.58392	2.15297e-22	1.70973e-19
ENSMUSG00000026750.6	-1.58534	5.49353e-22	4.18805e-19
ENSMUSG00000004948.12	-2.19422	6.5714e-22	4.81709e-19
ENSMUSG00000108360.1	-3.02994	8.28135e-22	5.84571e-19
ENSMUSG00000060798.7	1.55194	1.01772e-21	6.92743e-19
ENSMUSG00000008668.15	-2.03136	1.26004e-21	8.28105e-19
ENSMUSG00000020407.13	-2.18868	2.12315e-21	1.34883e-18
ENSMUSG00000024875.4	-2.29555	2.2185e-21	1.36395e-18
ENSMUSG00000021975.8	-1.14001	2.46094e-21	1.46572e-18
ENSMUSG00000057863.6	-2.16975	6.05955e-21	3.49967e-18
ENSMUSG00000020843.15	-4.80226	1.01521e-20	5.69084e-18
ENSMUSG00000107954.1	3.94308	2.31463e-20	1.26041e-17
ENSMUSG00000034566.10	-1.77244	2.68541e-20	1.4217e-17
ENSMUSG00000036672.5	-2.48724	3.42994e-20	1.76371e-17
ENSMUSG00000064345.1	1.45153	3.51649e-20	1.76371e-17
ENSMUSG00000015668.13	-1.61731	4.89522e-20	2.39225e-17
ENSMUSG00000091957.3	2.83276	5.38457e-20	2.56561e-17
ENSMUSG00000030714.14	-1.62701	5.62513e-20	2.61486e-17
ENSMUSG00000084998.1	3.52552	6.6135e-20	3.00111e-17
ENSMUSG00000062997.6	-2.15311	2.73313e-19	1.21141e-16
ENSMUSG00000086474.2	-2.07187	3.4578e-19	1.49778e-16
ENSMUSG00000094724.8	-1.77372	4.04918e-19	1.67768e-16
ENSMUSG00000064367.1	1.38018	4.00786e-19	1.67768e-16
ENSMUSG00000052212.6	-1.66495	9.85574e-19	3.99661e-16
ENSMUSG00000019210.10	-1.84226	1.16047e-18	4.60777e-16
ENSMUSG00000105832.1	2.20738	1.50531e-18	5.85504e-16
ENSMUSG00000049314.11	-2.21602	2.90846e-18	1.10865e-15
ENSMUSG00000026000.16	-1.33126	3.5199e-18	1.31541e-15
ENSMUSG00000034853.16	2.05213	3.6401e-18	1.33417e-15
ENSMUSG00000047911.6	-1.22481	4.11271e-18	1.47895e-15
ENSMUSG00000089785.2	4.19679	5.42545e-18	1.91488e-15
ENSMUSG00000028651.12	-1.83603	5.85412e-18	2.02861e-15
ENSMUSG00000023004.8	-1.99735	6.28781e-18	2.13999e-15
ENSMUSG00000086583.3	-1.46397	8.95303e-18	2.99361e-15
ENSMUSG00000054320.16	-2.03024	1.04266e-17	3.42622e-15
ENSMUSG00000064363.1	1.45411	1.56868e-17	5.06738e-15
ENSMUSG00000029223.12	-1.60228	1.61576e-17	5.13247e-15
ENSMUSG00000026238.14	-1.36385	1.91226e-17	5.97472e-15
ENSMUSG00000094950.2	1.66729	2.49019e-17	7.65492e-15
ENSMUSG00000090733.6	-3.55317	3.9237e-17	1.18701e-14
ENSMUSG00000059278.9	-2.23728	5.57414e-17	1.65996e-14
ENSMUSG00000031400.10	-1.07942	1.56044e-16	4.57544e-14
ENSMUSG00000043716.13	-1.76751	1.73198e-16	5.00149e-14
ENSMUSG00000098274.7	-1.80795	1.83784e-16	5.16698e-14
ENSMUSG00000039563.6	-1.48964	1.84351e-16	5.16698e-14
ENSMUSG00000001525.10	-1.25335	2.59159e-16	7.15842e-14
ENSMUSG00000029695.13	-1.17107	3.24511e-16	8.83551e-14
ENSMUSG00000055789.7	-2.40505	3.67783e-16	9.87264e-14
ENSMUSG00000008682.13	-2.13478	3.99443e-16	1.05736e-13
ENSMUSG00000013846.10	-3.12575	6.24105e-16	1.62943e-13
ENSMUSG00000036315.13	-2.48615	6.48265e-16	1.66963e-13
ENSMUSG00000030189.15	-1.67167	7.16982e-16	1.82199e-13
ENSMUSG00000019738.15	-2.00656	8.44019e-16	2.1166e-13
ENSMUSG00000079478.8	-2.32819	8.57508e-16	2.1225e-13
ENSMUSG00000020153.14	-2.30367	1.5387e-15	3.75976e-13
ENSMUSG00000064368.1	1.15842	1.63254e-15	3.93855e-13
ENSMUSG00000075229.11	-1.52156	1.69388e-15	4.03546e-13
ENSMUSG00000012848.15	-1.55677	1.93484e-15	4.55261e-13
ENSMUSG00000030603.16	-1.79586	2.15626e-15	5.01172e-13
ENSMUSG00000060992.9	-1.61473	2.34744e-15	5.39034e-13
ENSMUSG00000025163.6	-1.70326	2.50026e-15	5.67291e-13
ENSMUSG00000078249.5	2.91323	3.30421e-15	7.40882e-13
ENSMUSG00000110976.1	-2.13503	3.68803e-15	8.17328e-13
ENSMUSG00000008348.9	-1.74923	3.83196e-15	8.30159e-13
ENSMUSG00000031221.7	-1.0955	3.83305e-15	8.30159e-13
ENSMUSG00000009092.5	-1.29437	5.58347e-15	1.19568e-12
ENSMUSG00000075528.13	-2.64879	5.83346e-15	1.23533e-12
ENSMUSG00000039001.12	-2.10252	8.34362e-15	1.74748e-12
ENSMUSG00000053063.11	-1.82735	9.06796e-15	1.87855e-12
ENSMUSG00000030270.11	-1.38049	1.12354e-14	2.30254e-12
ENSMUSG00000057322.12	-2.70798	3.71693e-14	7.46926e-12
ENSMUSG00000030911.7	-2.12003	3.72307e-14	7.46926e-12
ENSMUSG00000044937.15	-1.54221	4.14568e-14	8.23047e-12
ENSMUSG00000025794.9	-1.75231	4.35067e-14	8.5484e-12
ENSMUSG00000044566.15	-1.35679	4.93656e-14	9.60059e-12
ENSMUSG00000108596.1	3.02515	5.42495e-14	1.04439e-11
ENSMUSG00000060636.14	-1.85773	6.04887e-14	1.15285e-11
ENSMUSG00000022193.7	-1.63547	6.84553e-14	1.29177e-11
ENSMUSG00000011267.8	-1.57647	7.9838e-14	1.4918e-11
ENSMUSG00000032459.9	-1.62024	1.04775e-13	1.93875e-11
ENSMUSG00000009013.5	-1.91325	1.36179e-13	2.48071e-11
ENSMUSG00000026035.15	-1.90703	1.36668e-13	2.48071e-11
ENSMUSG00000042165.8	2.31023	1.39748e-13	2.51269e-11
ENSMUSG00000022956.11	-1.71116	1.53353e-13	2.73154e-11
ENSMUSG00000021243.14	-1.5485	1.55451e-13	2.74327e-11
ENSMUSG00000022422.13	-1.78795	1.63617e-13	2.8609e-11
ENSMUSG00000019373.11	-1.60377	2.06242e-13	3.55561e-11
ENSMUSG00000049932.3	-1.47186	2.0708e-13	3.55561e-11
ENSMUSG00000035699.8	3.61538	4.30882e-13	7.3323e-11
ENSMUSG00000036231.5	-1.75001	6.10028e-13	1.0289e-10
ENSMUSG00000024734.8	-1.37044	7.20666e-13	1.20484e-10
ENSMUSG00000049751.6	-1.45422	7.62531e-13	1.26375e-10
ENSMUSG00000081096.2	3.41944	8.82273e-13	1.44959e-10
ENSMUSG00000019791.12	-2.2618	9.14367e-13	1.48948e-10
ENSMUSG00000045132.3	-2.08901	1.03578e-12	1.67296e-10
ENSMUSG00000000399.10	-1.16071	1.08485e-12	1.73749e-10
ENSMUSG00000024944.5	-1.50541	1.12087e-12	1.78022e-10
ENSMUSG00000023939.7	-1.47356	1.20186e-12	1.89307e-10
ENSMUSG00000079435.9	-1.89919	1.43562e-12	2.24275e-10
ENSMUSG00000028378.6	-1.7644	1.53651e-12	2.38084e-10
ENSMUSG00000026126.15	-1.20773	1.84117e-12	2.82991e-10
ENSMUSG00000024446.13	-2.37509	2.11835e-12	3.22989e-10
ENSMUSG00000021255.17	-1.07022	2.82926e-12	4.27959e-10
ENSMUSG00000059434.9	-1.69487	2.88398e-12	4.32802e-10
ENSMUSG00000049565.16	-1.01852	3.0534e-12	4.54647e-10
ENSMUSG00000040813.16	-1.16531	3.14314e-12	4.6438e-10
ENSMUSG00000027472.14	-1.02393	3.74839e-12	5.49543e-10
ENSMUSG00000005981.11	-1.02885	4.04686e-12	5.88772e-10
ENSMUSG00000023904.10	-1.9547	6.56138e-12	9.4025e-10
ENSMUSG00000020432.12	-1.87593	6.70234e-12	9.53283e-10
ENSMUSG00000064354.1	1.24734	6.8836e-12	9.71812e-10
ENSMUSG00000018727.19	-1.33499	7.28318e-12	1.02066e-09
ENSMUSG00000072813.5	-1.11582	8.28755e-12	1.14458e-09
ENSMUSG00000041453.12	-1.24286	9.90921e-12	1.3587e-09
ENSMUSG00000057036.7	-2.09974	1.04601e-11	1.424e-09
ENSMUSG00000109764.1	-1.79666	1.05665e-11	1.42827e-09
ENSMUSG00000031818.12	-1.22819	1.1417e-11	1.53237e-09
ENSMUSG00000058147.1	-1.89227	1.15677e-11	1.54174e-09
ENSMUSG00000001642.18	-1.474	1.18046e-11	1.56239e-09
ENSMUSG00000087513.1	2.22862	1.6527e-11	2.17233e-09
ENSMUSG00000017778.14	-1.85607	1.78411e-11	2.32899e-09
ENSMUSG00000060036.14	-1.51742	1.85513e-11	2.40524e-09
ENSMUSG00000034892.8	-1.99561	1.90533e-11	2.45363e-09
ENSMUSG00000027086.16	1.03153	1.97044e-11	2.52044e-09
ENSMUSG00000032458.6	-1.1119	2.04454e-11	2.5978e-09
ENSMUSG00000097360.8	-2.0126	2.11729e-11	2.67241e-09
ENSMUSG00000058546.8	-1.46603	2.22908e-11	2.795e-09
ENSMUSG00000016481.15	-1.30291	2.32697e-11	2.89867e-09
ENSMUSG00000028495.14	-1.25611	2.45908e-11	3.04336e-09
ENSMUSG00000108654.1	-3.99967	2.65578e-11	3.26558e-09
ENSMUSG00000062683.11	-1.59987	2.72863e-11	3.33366e-09
ENSMUSG00000031320.9	-1.23922	2.99437e-11	3.63501e-09
ENSMUSG00000039330.4	-2.38541	3.46332e-11	4.17768e-09
ENSMUSG00000041406.14	-1.03992	3.49189e-11	4.18566e-09
ENSMUSG00000053565.10	-1.45563	3.66558e-11	4.36639e-09
ENSMUSG00000019897.8	-1.56231	3.74455e-11	4.43276e-09
ENSMUSG00000042476.12	-1.32794	3.83411e-11	4.51076e-09
ENSMUSG00000039956.9	-1.90545	4.27701e-11	5.00095e-09
ENSMUSG00000024738.6	-1.44654	5.22211e-11	6.03201e-09
ENSMUSG00000096768.7	-2.4566	5.3705e-11	6.16604e-09
ENSMUSG00000038690.15	-1.31919	5.68283e-11	6.48557e-09
ENSMUSG00000061315.14	-1.14355	5.88261e-11	6.67362e-09
ENSMUSG00000059772.12	-1.70888	5.92714e-11	6.68434e-09
ENSMUSG00000023919.7	-1.2428	6.92994e-11	7.76928e-09
ENSMUSG00000024217.10	-1.62871	7.06559e-11	7.87503e-09
ENSMUSG00000006442.10	-1.17935	7.22934e-11	8.01069e-09
ENSMUSG00000090509.2	-1.5013	7.43134e-11	8.18693e-09
ENSMUSG00000052146.16	-1.29536	7.69688e-11	8.43074e-09
ENSMUSG00000036905.8	-2.38641	8.96312e-11	9.7616e-09
ENSMUSG00000028545.13	-1.25652	1.06977e-10	1.15845e-08
ENSMUSG00000003363.15	-1.00223	1.13384e-10	1.21403e-08
ENSMUSG00000090381.2	-3.19976	1.26439e-10	1.34626e-08
ENSMUSG00000036845.12	-1.36255	1.54916e-10	1.63124e-08
ENSMUSG00000037772.13	-2.31835	1.5655e-10	1.63939e-08
ENSMUSG00000027566.15	-1.49769	1.69356e-10	1.7638e-08
ENSMUSG00000091780.3	-2.1041	1.75021e-10	1.81289e-08
ENSMUSG00000054428.12	-1.54056	1.82308e-10	1.87816e-08
ENSMUSG00000042498.16	-2.46122	2.20645e-10	2.24881e-08
ENSMUSG00000024146.9	-1.46636	2.50427e-10	2.53877e-08
ENSMUSG00000062797.13	-1.66895	2.52983e-10	2.55111e-08
ENSMUSG00000038022.11	-1.56454	2.56178e-10	2.56974e-08
ENSMUSG00000032641.18	-1.91075	2.63897e-10	2.63331e-08
ENSMUSG00000021263.11	5.9651	2.7666e-10	2.74629e-08
ENSMUSG00000100862.1	1.44017	2.78414e-10	2.74937e-08
ENSMUSG00000060098.11	-1.26122	3.02178e-10	2.96867e-08
ENSMUSG00000058603.10	-1.64004	3.04375e-10	2.97491e-08
ENSMUSG00000091358.2	-1.22607	3.07657e-10	2.99165e-08
ENSMUSG00000072707.3	-1.76661	3.4535e-10	3.34113e-08
ENSMUSG00000097000.2	2.28376	3.76383e-10	3.62297e-08
ENSMUSG00000021368.15	-1.9581	4.35444e-10	4.17042e-08
ENSMUSG00000004268.11	-1.38976	4.7173e-10	4.49535e-08
ENSMUSG00000064220.6	1.91624	5.14359e-10	4.8772e-08
ENSMUSG00000092674.2	1.92012	5.33406e-10	5.03276e-08
ENSMUSG00000108249.1	-2.114	5.53159e-10	5.19343e-08
ENSMUSG00000021640.6	-1.75639	6.45511e-10	6.03078e-08
ENSMUSG00000107176.1	-6.05195	6.91112e-10	6.39413e-08
ENSMUSG00000064370.1	1.40095	7.18522e-10	6.5838e-08
ENSMUSG00000063882.12	-1.56406	7.60274e-10	6.93304e-08
ENSMUSG00000103034.1	-1.32668	7.71161e-10	6.99884e-08
ENSMUSG00000093989.1	-2.16702	8.70805e-10	7.86572e-08
ENSMUSG00000025545.10	-1.3056	9.86977e-10	8.87301e-08
ENSMUSG00000092276.2	-4.10756	1.01425e-09	9.07543e-08
ENSMUSG00000003299.10	-1.29856	1.1114e-09	9.85215e-08
ENSMUSG00000027871.16	-4.731	1.39062e-09	1.22702e-07
ENSMUSG00000027673.12	-1.48023	1.43483e-09	1.2602e-07
ENSMUSG00000026202.13	-1.27887	1.53827e-09	1.34485e-07
ENSMUSG00000025747.12	-1.47279	1.60408e-09	1.39599e-07
ENSMUSG00000022540.16	-2.07697	1.70292e-09	1.47527e-07
ENSMUSG00000026715.12	-1.20269	1.86197e-09	1.60576e-07
ENSMUSG00000054612.4	-1.96823	1.90824e-09	1.63825e-07
ENSMUSG00000022652.7	-1.21708	2.1899e-09	1.86341e-07
ENSMUSG00000092622.8	-1.13213	2.19006e-09	1.86341e-07
ENSMUSG00000083380.1	-1.46981	2.25489e-09	1.90159e-07
ENSMUSG00000007021.5	-1.05902	2.25328e-09	1.90159e-07
ENSMUSG00000024346.5	-1.1123	2.28118e-09	1.91528e-07
ENSMUSG00000111713.1	-2.03193	2.49334e-09	2.06611e-07
ENSMUSG00000009863.14	-1.23939	2.55903e-09	2.10227e-07
ENSMUSG00000106738.1	-1.46245	2.62103e-09	2.14395e-07
ENSMUSG00000021939.8	-1.12661	2.74647e-09	2.23696e-07
ENSMUSG00000040963.15	-1.50589	2.86011e-09	2.28995e-07
ENSMUSG00000027761.4	-1.49041	2.8716e-09	2.28995e-07
ENSMUSG00000074397.4	-1.34912	2.8627e-09	2.28995e-07
ENSMUSG00000072772.3	-2.28019	2.93969e-09	2.31049e-07
ENSMUSG00000100164.1	-1.62238	2.91444e-09	2.31049e-07
ENSMUSG00000058443.5	1.66113	2.92907e-09	2.31049e-07
ENSMUSG00000091014.2	2.09267	2.94584e-09	2.31049e-07
ENSMUSG00000070617.2	-1.49666	2.96661e-09	2.31724e-07
ENSMUSG00000018565.17	-1.29156	3.00645e-09	2.331e-07
ENSMUSG00000021494.9	-1.25215	3.00869e-09	2.331e-07
ENSMUSG00000027518.3	-2.08881	3.0762e-09	2.37366e-07
ENSMUSG00000012126.16	3.05437	3.51914e-09	2.69363e-07
ENSMUSG00000026187.8	-1.20443	3.60553e-09	2.74871e-07
ENSMUSG00000067870.5	-2.98382	3.70434e-09	2.80438e-07
ENSMUSG00000074060.10	-1.29011	3.70798e-09	2.80438e-07
ENSMUSG00000062169.13	-1.34627	3.90488e-09	2.94163e-07
ENSMUSG00000024787.13	-1.18578	4.09952e-09	3.07609e-07
ENSMUSG00000041571.9	-1.60621	4.35439e-09	3.2292e-07
ENSMUSG00000035177.8	-1.07807	4.3718e-09	3.22954e-07
ENSMUSG00000005779.12	-1.11728	4.43925e-09	3.2667e-07
ENSMUSG00000022155.9	-1.577	4.50799e-09	3.29556e-07
ENSMUSG00000070343.3	-3.23438	4.73638e-09	3.43235e-07
ENSMUSG00000028398.8	-1.6431	5.27259e-09	3.80645e-07
ENSMUSG00000103912.1	-2.19623	5.31584e-09	3.82319e-07
ENSMUSG00000079197.10	-1.45324	5.5028e-09	3.94278e-07
ENSMUSG00000033318.7	-1.9378	5.98597e-09	4.27291e-07
ENSMUSG00000047459.14	-1.25035	6.3656e-09	4.51011e-07
ENSMUSG00000021376.11	-1.18162	6.57572e-09	4.58996e-07
ENSMUSG00000109378.1	1.67978	6.59871e-09	4.58996e-07
ENSMUSG00000057417.7	-2.63621	6.97636e-09	4.83499e-07
ENSMUSG00000099250.1	1.55456	7.11631e-09	4.89638e-07
ENSMUSG00000099021.1	1.55456	7.11631e-09	4.89638e-07
ENSMUSG00000042572.12	-1.57141	7.26541e-09	4.98099e-07
ENSMUSG00000021114.9	-1.19457	7.49884e-09	5.1226e-07
ENSMUSG00000062981.5	-1.25029	8.14712e-09	5.54557e-07
ENSMUSG00000025939.17	-1.08856	8.25878e-09	5.60157e-07
ENSMUSG00000052926.16	-1.7815	8.98591e-09	6.07314e-07
ENSMUSG00000073423.10	-1.92154	9.27309e-09	6.24508e-07
ENSMUSG00000094772.2	2.70075	9.31706e-09	6.2526e-07
ENSMUSG00000005054.7	-2.44342	9.81787e-09	6.56557e-07
ENSMUSG00000079641.3	-1.37546	1.0115e-08	6.74065e-07
ENSMUSG00000073460.5	-1.52283	1.0462e-08	6.94759e-07
ENSMUSG00000049950.6	-1.60339	1.09007e-08	7.21379e-07
ENSMUSG00000021125.6	-1.27835	1.27068e-08	8.3799e-07
ENSMUSG00000066362.5	-3.309	1.28563e-08	8.44924e-07
ENSMUSG00000031898.9	-2.36534	1.29056e-08	8.45252e-07
ENSMUSG00000097327.7	-1.60806	1.3328e-08	8.69923e-07
ENSMUSG00000024121.13	-1.01697	1.34885e-08	8.77398e-07
ENSMUSG00000026810.12	-1.4096	1.54319e-08	1.0004e-06
ENSMUSG00000024947.16	-1.40337	1.75417e-08	1.12568e-06
ENSMUSG00000055088.5	3.18895	1.98965e-08	1.26032e-06
ENSMUSG00000052712.17	-1.05543	2.06726e-08	1.30463e-06
ENSMUSG00000107112.1	-1.51848	2.15181e-08	1.35351e-06
ENSMUSG00000024500.18	-1.31012	2.18457e-08	1.36959e-06
ENSMUSG00000009076.10	-1.40449	2.2523e-08	1.40743e-06
ENSMUSG00000020332.7	-1.58756	2.37751e-08	1.48081e-06
ENSMUSG00000095385.3	-2.33057	2.43862e-08	1.51393e-06
ENSMUSG00000064105.12	-1.03409	2.49661e-08	1.5449e-06
ENSMUSG00000003970.9	-1.33245	2.54814e-08	1.57091e-06
ENSMUSG00000025142.18	-1.28521	2.55513e-08	1.57091e-06
ENSMUSG00000114625.1	-1.68772	2.57634e-08	1.5765e-06
ENSMUSG00000045996.12	-1.29993	2.59249e-08	1.5765e-06
ENSMUSG00000040048.14	-1.28101	2.59424e-08	1.5765e-06
ENSMUSG00000113390.1	-1.22035	2.62437e-08	1.58787e-06
ENSMUSG00000036299.4	-1.22688	2.79449e-08	1.68545e-06
ENSMUSG00000068011.4	-1.54114	2.85456e-08	1.71625e-06
ENSMUSG00000069308.7	1.98115	2.99975e-08	1.79787e-06
ENSMUSG00000040824.3	-1.48518	3.10876e-08	1.85531e-06
ENSMUSG00000039183.6	-1.47025	3.11506e-08	1.85531e-06
ENSMUSG00000071451.10	-1.43352	3.19358e-08	1.89615e-06
ENSMUSG00000093283.1	1.81612	3.25411e-08	1.92609e-06
ENSMUSG00000019837.8	-1.52007	3.28992e-08	1.94126e-06
ENSMUSG00000091955.2	1.62818	3.30984e-08	1.94698e-06
ENSMUSG00000025651.14	-2.51699	3.3409e-08	1.95921e-06
ENSMUSG00000098463.1	-6.22921	3.36649e-08	1.96815e-06
ENSMUSG00000095687.2	-1.20567	3.44034e-08	2.00518e-06
ENSMUSG00000005881.13	-1.32986	3.522e-08	2.04652e-06
ENSMUSG00000027803.14	-1.78881	3.55916e-08	2.06182e-06
ENSMUSG00000052819.6	-2.02586	3.77635e-08	2.18101e-06
ENSMUSG00000003444.8	-1.85773	3.87215e-08	2.22958e-06
ENSMUSG00000063787.4	-1.67725	3.97967e-08	2.2846e-06
ENSMUSG00000018169.12	-1.40436	4.01741e-08	2.29933e-06
ENSMUSG00000105283.1	-5.94427	4.26445e-08	2.43342e-06
ENSMUSG00000031157.10	-1.37663	4.36488e-08	2.48329e-06
ENSMUSG00000055839.6	-2.07854	4.43282e-08	2.50697e-06
ENSMUSG00000105578.1	4.84884	4.50585e-08	2.53324e-06
ENSMUSG00000031258.4	5.39152	4.49644e-08	2.53324e-06
ENSMUSG00000019179.10	-1.09854	4.62538e-08	2.5928e-06
ENSMUSG00000035248.9	-1.43749	4.74495e-08	2.64427e-06
ENSMUSG00000078193.2	-2.10891	5.13531e-08	2.83693e-06
ENSMUSG00000039640.7	-1.28745	5.12079e-08	2.83693e-06
ENSMUSG00000041958.10	-1.16286	5.20584e-08	2.85931e-06
ENSMUSG00000021607.9	-1.95337	5.49878e-08	3.01153e-06
ENSMUSG00000021520.4	-2.01026	5.58161e-08	3.04814e-06
ENSMUSG00000097047.2	-1.67827	5.77514e-08	3.13585e-06
ENSMUSG00000096010.2	1.55474	5.97764e-08	3.23659e-06
ENSMUSG00000056458.16	-1.1917	6.10714e-08	3.28802e-06
ENSMUSG00000049011.2	-4.04873	6.85621e-08	3.66029e-06
ENSMUSG00000028461.12	-1.45484	6.90834e-08	3.67782e-06
ENSMUSG00000020831.18	-1.27495	6.97038e-08	3.70051e-06
ENSMUSG00000009075.2	4.39332	7.29798e-08	3.86367e-06
ENSMUSG00000115453.1	-1.91358	7.35519e-08	3.8752e-06
ENSMUSG00000044258.10	6.5344	7.36041e-08	3.8752e-06
ENSMUSG00000033916.5	-1.51083	7.75193e-08	4.0589e-06
ENSMUSG00000079480.3	-1.53974	7.78039e-08	4.06264e-06
ENSMUSG00000049539.3	1.15737	8.54537e-08	4.4499e-06
ENSMUSG00000044103.4	-3.06056	8.94891e-08	4.63471e-06
ENSMUSG00000045128.9	-1.38424	9.34156e-08	4.82495e-06
ENSMUSG00000040128.9	-1.58625	9.76498e-08	5.03002e-06
ENSMUSG00000024181.8	-1.27258	1.00775e-07	5.177e-06
ENSMUSG00000031590.8	-1.31749	1.03108e-07	5.28261e-06
ENSMUSG00000019505.7	-1.18121	1.06033e-07	5.4179e-06
ENSMUSG00000072476.6	2.60473	1.08717e-07	5.5402e-06
ENSMUSG00000116518.1	1.30244	1.12602e-07	5.71775e-06
ENSMUSG00000009640.11	-1.16334	1.19019e-07	6.01693e-06
ENSMUSG00000096145.2	-1.35332	1.20203e-07	6.04473e-06
ENSMUSG00000036826.14	-6.02003	1.2524e-07	6.28146e-06
ENSMUSG00000020485.14	-1.5758	1.28564e-07	6.43123e-06
ENSMUSG00000041187.16	-1.46306	1.30339e-07	6.50298e-06
ENSMUSG00000024953.16	-1.2262	1.37576e-07	6.82828e-06
ENSMUSG00000028861.13	-1.3753	1.56191e-07	7.67228e-06
ENSMUSG00000067736.2	1.50061	1.57e-07	7.69218e-06
ENSMUSG00000041702.7	1.01843	1.59936e-07	7.81593e-06
ENSMUSG00000010538.14	-1.69217	1.67823e-07	8.1525e-06
ENSMUSG00000032348.6	-1.33947	1.68106e-07	8.1525e-06
ENSMUSG00000078440.10	-2.41686	1.73327e-07	8.38434e-06
ENSMUSG00000036860.14	-1.02627	1.7429e-07	8.40958e-06
ENSMUSG00000100755.1	-4.94592	1.79261e-07	8.60587e-06
ENSMUSG00000002661.14	-1.21244	1.83671e-07	8.79543e-06
ENSMUSG00000092607.9	-1.44638	1.88205e-07	8.98999e-06
ENSMUSG00000070392.5	1.46007	1.92773e-07	9.16225e-06
ENSMUSG00000040043.16	-1.35462	1.97515e-07	9.34104e-06
ENSMUSG00000050697.9	-1.44865	2.13651e-07	1.00543e-05
ENSMUSG00000093610.7	-1.93433	2.16871e-07	1.01807e-05
ENSMUSG00000051177.16	-1.18536	2.32868e-07	1.0878e-05
ENSMUSG00000114654.1	-1.54903	2.35461e-07	1.09723e-05
ENSMUSG00000038803.7	-1.68348	2.39824e-07	1.11212e-05
ENSMUSG00000079681.3	-3.80417	2.53483e-07	1.1629e-05
ENSMUSG00000036192.15	-1.62324	2.53797e-07	1.1629e-05
ENSMUSG00000024309.15	-1.23525	2.54998e-07	1.1629e-05
ENSMUSG00000006281.8	-1.09567	2.55045e-07	1.1629e-05
ENSMUSG00000061477.4	-1.08535	2.54238e-07	1.1629e-05
ENSMUSG00000010406.12	-1.59055	2.68764e-07	1.21096e-05
ENSMUSG00000027454.10	-1.26731	2.80614e-07	1.2608e-05
ENSMUSG00000025400.11	-1.31462	2.90729e-07	1.30071e-05
ENSMUSG00000030059.15	-1.38718	2.96155e-07	1.31572e-05
ENSMUSG00000022890.13	-1.58451	3.01207e-07	1.33195e-05
ENSMUSG00000086462.1	-1.11007	3.10399e-07	1.36942e-05
ENSMUSG00000102649.1	-2.52478	3.17043e-07	1.3955e-05
ENSMUSG00000081664.1	-1.9861	3.35762e-07	1.47449e-05
ENSMUSG00000116045.1	-1.29847	3.59631e-07	1.57568e-05
ENSMUSG00000035528.4	-1.17184	3.81854e-07	1.66539e-05
ENSMUSG00000047799.15	-1.06578	3.84878e-07	1.67474e-05
ENSMUSG00000037347.7	-1.33607	3.87387e-07	1.68183e-05
ENSMUSG00000109402.1	-1.65101	3.94897e-07	1.71053e-05
ENSMUSG00000001134.9	-1.86944	3.97489e-07	1.71783e-05
ENSMUSG00000043282.3	1.95767	4.00551e-07	1.72327e-05
ENSMUSG00000051483.9	-1.35496	4.13705e-07	1.77133e-05
ENSMUSG00000041377.12	-1.16533	4.14508e-07	1.77133e-05
ENSMUSG00000037406.7	-1.08173	4.26198e-07	1.80911e-05
ENSMUSG00000060461.5	-1.58828	4.41424e-07	1.86958e-05
ENSMUSG00000059070.16	-1.6377	4.47989e-07	1.88899e-05
ENSMUSG00000004018.9	-1.56708	4.51352e-07	1.89897e-05
ENSMUSG00000104022.1	1.23041	4.54438e-07	1.90774e-05
ENSMUSG00000103799.1	-2.28739	4.55727e-07	1.90894e-05
ENSMUSG00000027170.12	-1.23942	4.63951e-07	1.93913e-05
ENSMUSG00000116287.1	-1.1394	5.02868e-07	2.08805e-05
ENSMUSG00000064357.1	1.15959	5.04769e-07	2.09139e-05
ENSMUSG00000113216.1	5.50242	5.14482e-07	2.1224e-05
ENSMUSG00000075467.4	-1.18485	5.21922e-07	2.14845e-05
ENSMUSG00000013822.7	-1.10846	5.28622e-07	2.16667e-05
ENSMUSG00000034532.9	-1.84468	5.31999e-07	2.17583e-05
ENSMUSG00000046516.10	-1.01827	5.36663e-07	2.1877e-05
ENSMUSG00000020717.19	-1.12045	5.41293e-07	2.19968e-05
ENSMUSG00000022354.4	-1.06092	5.48777e-07	2.22062e-05
ENSMUSG00000032498.9	-1.62728	5.81737e-07	2.33417e-05
ENSMUSG00000032346.7	-1.02741	5.81704e-07	2.33417e-05
ENSMUSG00000039092.9	-1.95946	5.99329e-07	2.38468e-05
ENSMUSG00000025474.9	-1.13409	5.98425e-07	2.38468e-05
ENSMUSG00000001105.15	-1.231	6.01822e-07	2.38635e-05
ENSMUSG00000106190.1	1.05276	6.03506e-07	2.38635e-05
ENSMUSG00000040231.16	-2.51254	6.323e-07	2.49503e-05
ENSMUSG00000058600.13	-1.5714	6.98781e-07	2.75167e-05
ENSMUSG00000034880.7	-1.16274	7.33676e-07	2.86539e-05
ENSMUSG00000028163.17	1.44378	7.4353e-07	2.89794e-05
ENSMUSG00000029322.12	-1.10624	7.48274e-07	2.91048e-05
ENSMUSG00000055681.14	-1.04439	7.54828e-07	2.92898e-05
ENSMUSG00000095280.1	4.40815	7.56105e-07	2.92898e-05
ENSMUSG00000039671.18	1.13659	7.65477e-07	2.95643e-05
ENSMUSG00000018554.13	-1.25812	7.87146e-07	3.01855e-05
ENSMUSG00000057534.13	-1.07556	7.87131e-07	3.01855e-05
ENSMUSG00000049299.14	-1.39682	8.02512e-07	3.05901e-05
ENSMUSG00000105145.1	1.82998	8.01623e-07	3.05901e-05
ENSMUSG00000108545.1	-1.68556	8.28277e-07	3.15093e-05
ENSMUSG00000003429.11	-1.03291	8.45245e-07	3.20269e-05
ENSMUSG00000056917.12	-1.27181	8.62746e-07	3.26252e-05
ENSMUSG00000100967.1	1.42283	8.7223e-07	3.29185e-05
ENSMUSG00000023170.14	-1.01962	9.07041e-07	3.39632e-05
ENSMUSG00000018171.9	-1.16092	9.39113e-07	3.50952e-05
ENSMUSG00000040265.16	-1.17809	9.82133e-07	3.64543e-05
ENSMUSG00000036504.6	-1.23717	1.00142e-06	3.70059e-05
ENSMUSG00000030615.12	-1.59295	1.00956e-06	3.72169e-05
ENSMUSG00000000563.17	-1.21615	1.04266e-06	3.83629e-05
ENSMUSG00000030231.11	1.00813	1.05829e-06	3.8863e-05
ENSMUSG00000027131.3	-1.67478	1.09231e-06	3.9882e-05
ENSMUSG00000033307.7	-1.49767	1.09678e-06	3.99683e-05
ENSMUSG00000038644.14	-1.94601	1.12281e-06	4.06838e-05
ENSMUSG00000091803.7	-1.31057	1.12151e-06	4.06838e-05
ENSMUSG00000015092.9	-1.20065	1.12768e-06	4.07828e-05
ENSMUSG00000036438.13	-1.13642	1.19108e-06	4.28315e-05
ENSMUSG00000059956.14	-1.39099	1.21717e-06	4.36755e-05
ENSMUSG00000020154.10	-1.14678	1.21913e-06	4.36755e-05
ENSMUSG00000064068.14	-1.31175	1.29511e-06	4.62932e-05
ENSMUSG00000001666.8	-1.22295	1.29706e-06	4.62932e-05
ENSMUSG00000116684.1	-2.60327	1.3442e-06	4.77078e-05
ENSMUSG00000109333.1	-5.07721	1.48061e-06	5.21606e-05
ENSMUSG00000097836.1	2.06308	1.4779e-06	5.21606e-05
ENSMUSG00000066027.7	-1.02582	1.52502e-06	5.34291e-05
ENSMUSG00000097839.1	1.02042	1.59659e-06	5.56298e-05
ENSMUSG00000005447.12	-1.39067	1.60904e-06	5.59613e-05
ENSMUSG00000019806.13	-1.28243	1.61706e-06	5.60434e-05
ENSMUSG00000038717.8	-1.00132	1.63944e-06	5.66052e-05
ENSMUSG00000044792.7	-1.11203	1.65616e-06	5.70793e-05
ENSMUSG00000022129.4	1.07345	1.6723e-06	5.75312e-05
ENSMUSG00000097589.9	1.26063	1.79478e-06	6.1523e-05
ENSMUSG00000065990.12	-1.11338	1.85708e-06	6.3544e-05
ENSMUSG00000061126.4	-1.04827	1.89878e-06	6.46228e-05
ENSMUSG00000106918.3	-1.41425	1.96365e-06	6.65928e-05
ENSMUSG00000061118.8	-1.08236	2.00316e-06	6.7812e-05
ENSMUSG00000114772.1	-1.60052	2.02656e-06	6.84828e-05
ENSMUSG00000075014.1	4.48199	2.03756e-06	6.87324e-05
ENSMUSG00000041203.9	-1.00176	2.10536e-06	7.07691e-05
ENSMUSG00000069300.3	1.2837	2.14606e-06	7.18837e-05
ENSMUSG00000001870.16	4.26003	2.15105e-06	7.19242e-05
ENSMUSG00000058063.4	-1.98562	2.21003e-06	7.37669e-05
ENSMUSG00000109190.1	-1.05939	2.3121e-06	7.6637e-05
ENSMUSG00000066233.6	-1.22567	2.35084e-06	7.7651e-05
ENSMUSG00000064356.3	1.29979	2.37386e-06	7.82758e-05
ENSMUSG00000024066.9	-1.57878	2.47658e-06	8.11221e-05
ENSMUSG00000049280.4	4.72528	2.60276e-06	8.47967e-05
ENSMUSG00000040957.15	-2.30977	2.70758e-06	8.77614e-05
ENSMUSG00000093577.1	2.30853	2.73107e-06	8.83727e-05
ENSMUSG00000020377.15	-1.27764	2.75659e-06	8.90473e-05
ENSMUSG00000056167.7	-1.09979	2.8327e-06	9.08897e-05
ENSMUSG00000068950.3	3.78733	2.83105e-06	9.08897e-05
ENSMUSG00000105427.1	-3.68911	2.84488e-06	9.09741e-05
ENSMUSG00000066878.5	1.29792	2.86285e-06	9.12425e-05
ENSMUSG00000037152.11	-1.22274	2.87117e-06	9.1355e-05
ENSMUSG00000064341.1	1.1881	2.88972e-06	9.17649e-05
ENSMUSG00000103580.1	5.05565	2.89368e-06	9.17649e-05
ENSMUSG00000115690.1	3.70097	2.90286e-06	9.1903e-05
ENSMUSG00000000318.16	-1.04643	2.92726e-06	9.25219e-05
ENSMUSG00000088185.1	2.41838	2.93987e-06	9.27665e-05
ENSMUSG00000037196.6	-1.39149	2.98997e-06	9.40362e-05
ENSMUSG00000018672.15	-2.31973	3.06467e-06	9.58091e-05
ENSMUSG00000022174.8	-1.21611	3.08214e-06	9.61416e-05
ENSMUSG00000107690.1	1.08523	3.14265e-06	9.73914e-05
ENSMUSG00000030539.13	1.10095	3.25283e-06	0.000100317
ENSMUSG00000028221.3	-1.54365	3.45262e-06	0.000105964
ENSMUSG00000006315.9	-1.16592	3.59326e-06	0.000109697
ENSMUSG00000028567.8	-1.67591	3.61078e-06	0.000109933
ENSMUSG00000063524.13	-1.01205	3.97935e-06	0.000120576
ENSMUSG00000039193.9	-1.02821	4.00028e-06	0.000121018
ENSMUSG00000079259.2	-1.03942	4.11811e-06	0.000124011
ENSMUSG00000064360.1	1.44898	4.11875e-06	0.000124011
ENSMUSG00000117335.1	-1.16745	4.14626e-06	0.000124643
ENSMUSG00000033475.15	-1.33482	4.35815e-06	0.000129784
ENSMUSG00000113380.1	6.02086	4.42059e-06	0.000131234
ENSMUSG00000087968.1	1.55769	4.43366e-06	0.000131417
ENSMUSG00000113663.1	5.09341	4.52252e-06	0.000133635
ENSMUSG00000051160.4	6.19446	4.63596e-06	0.000136775
ENSMUSG00000078442.3	-1.31263	4.75081e-06	0.000139731
ENSMUSG00000024646.13	-1.11502	4.80463e-06	0.000141096
ENSMUSG00000097445.1	1.62276	5.40704e-06	0.000155525
ENSMUSG00000058126.7	2.40759	5.41019e-06	0.000155525
ENSMUSG00000005983.15	3.41862	5.40788e-06	0.000155525
ENSMUSG00000108713.1	1.85088	5.48665e-06	0.000157248
ENSMUSG00000085126.1	-1.83368	5.5549e-06	0.000158965
ENSMUSG00000043091.9	-1.1238	5.66796e-06	0.000161473
ENSMUSG00000026239.14	-1.03937	5.77527e-06	0.000164285
ENSMUSG00000087516.7	-1.15622	6.01929e-06	0.000170463
ENSMUSG00000042729.10	-1.52904	6.09353e-06	0.00017231
ENSMUSG00000022671.13	-1.11203	6.20851e-06	0.000175119
ENSMUSG00000102425.1	3.12932	6.37675e-06	0.00017899
ENSMUSG00000097163.2	1.16367	6.39812e-06	0.000179326
ENSMUSG00000097312.1	4.44388	6.61395e-06	0.000185103
ENSMUSG00000024800.7	-1.61337	6.63303e-06	0.000185365
ENSMUSG00000112095.1	4.28993	6.67463e-06	0.000186255
ENSMUSG00000040600.9	-1.25296	6.68694e-06	0.000186325
ENSMUSG00000074865.11	-1.06877	7.03507e-06	0.000193579
ENSMUSG00000045664.4	-1.04441	7.0387e-06	0.000193579
ENSMUSG00000067780.3	3.7629	7.01916e-06	0.000193579
ENSMUSG00000002825.8	-1.23245	7.08864e-06	0.000194672
ENSMUSG00000029864.7	-1.69776	7.35851e-06	0.000201213
ENSMUSG00000054648.7	-1.6848	7.39271e-06	0.00020157
ENSMUSG00000041199.2	-1.62998	7.40752e-06	0.000201686
ENSMUSG00000030647.8	-1.02471	7.46137e-06	0.000202285
ENSMUSG00000060419.8	-1.12371	7.86556e-06	0.000212337
ENSMUSG00000064307.13	-2.23399	8.07866e-06	0.000217125
ENSMUSG00000067951.5	2.99201	8.07912e-06	0.000217125
ENSMUSG00000034429.15	-2.52657	8.41613e-06	0.000224654
ENSMUSG00000071662.3	-1.10306	8.43369e-06	0.000224808
ENSMUSG00000040583.8	-2.81732	8.60043e-06	0.000228131
ENSMUSG00000113265.1	-1.40571	8.57762e-06	0.000228131
ENSMUSG00000045378.5	1.06172	8.76373e-06	0.000231662
ENSMUSG00000103158.5	-1.31338	8.82611e-06	0.000232987
ENSMUSG00000021951.6	-2.5374	8.87037e-06	0.000233719
ENSMUSG00000106285.1	-1.77891	8.87836e-06	0.000233719
ENSMUSG00000109166.1	-2.0425	8.97962e-06	0.000236059
ENSMUSG00000002984.17	-1.07284	9.01814e-06	0.000236745
ENSMUSG00000117434.1	5.13939	9.12007e-06	0.000238442
ENSMUSG00000116885.1	6.32432	9.11514e-06	0.000238442
ENSMUSG00000085723.2	-2.14724	9.17335e-06	0.0002395
ENSMUSG00000113235.1	-1.36478	9.3507e-06	0.000243463
ENSMUSG00000024608.10	-1.236	9.45785e-06	0.000245582
ENSMUSG00000042737.9	-2.12298	9.62568e-06	0.000248585
ENSMUSG00000113593.1	-1.41585	9.68006e-06	0.000249651
ENSMUSG00000048012.19	-1.00324	9.74892e-06	0.000251087
ENSMUSG00000113343.1	3.76411	9.99536e-06	0.000255364
ENSMUSG00000074922.1	-1.19221	1.01161e-05	0.000258103
ENSMUSG00000062006.12	-1.05403	1.03523e-05	0.000263424
ENSMUSG00000050621.7	-5.16308	1.04532e-05	0.00026491
ENSMUSG00000019579.13	-1.15869	1.04663e-05	0.00026491
ENSMUSG00000087168.1	-1.61781	1.12824e-05	0.000283683
ENSMUSG00000050121.8	-1.0762	1.13379e-05	0.000284702
ENSMUSG00000021022.9	-1.00134	1.13788e-05	0.000285353
ENSMUSG00000094488.2	4.93461	1.14174e-05	0.000285946
ENSMUSG00000030744.13	-1.04003	1.17338e-05	0.000292331
ENSMUSG00000023336.6	-2.40322	1.18793e-05	0.000295571
ENSMUSG00000034321.13	-1.07067	1.20385e-05	0.000298363
ENSMUSG00000002010.17	-1.34808	1.2543e-05	0.000310061
ENSMUSG00000112009.1	-2.31649	1.26325e-05	0.000311869
ENSMUSG00000015943.11	-1.05343	1.27053e-05	0.000313259
ENSMUSG00000030492.16	-1.33654	1.27807e-05	0.000314714
ENSMUSG00000028634.17	-1.07416	1.28034e-05	0.000314864
ENSMUSG00000109096.1	-1.392	1.31184e-05	0.000321781
ENSMUSG00000075119.2	-2.88057	1.31616e-05	0.000322425
ENSMUSG00000075028.11	3.60642	1.34098e-05	0.00032733
ENSMUSG00000114458.1	1.07877	1.3744e-05	0.000333691
ENSMUSG00000078954.9	-2.37278	1.377e-05	0.000333896
ENSMUSG00000095186.1	4.29538	1.37951e-05	0.00033408
ENSMUSG00000103835.1	-2.94613	1.43852e-05	0.000346171
ENSMUSG00000030922.12	-1.36204	1.43649e-05	0.000346171
ENSMUSG00000085539.1	-2.40387	1.45055e-05	0.000348626
ENSMUSG00000063179.13	-1.35877	1.49486e-05	0.000358822
ENSMUSG00000075705.12	-1.66496	1.57558e-05	0.000377249
ENSMUSG00000022283.15	-1.64035	1.57817e-05	0.000377395
ENSMUSG00000089789.1	4.78677	1.5901e-05	0.000379261
ENSMUSG00000027978.9	-1.08615	1.60548e-05	0.000381532
ENSMUSG00000022361.14	1.02061	1.60529e-05	0.000381532
ENSMUSG00000021749.6	-1.83344	1.65962e-05	0.000393417
ENSMUSG00000063765.12	-1.35577	1.67158e-05	0.000395597
ENSMUSG00000113943.1	-2.43747	1.71335e-05	0.000402152
ENSMUSG00000028463.14	-1.06393	1.76966e-05	0.000413333
ENSMUSG00000091985.1	3.95694	1.79572e-05	0.000418394
ENSMUSG00000115423.2	-1.2613	1.82293e-05	0.000424214
ENSMUSG00000021207.9	-1.85491	1.82676e-05	0.000424588
ENSMUSG00000112707.1	4.54314	1.85327e-05	0.000430226
ENSMUSG00000095547.1	4.23804	1.86966e-05	0.000432975
ENSMUSG00000046909.9	-1.98871	1.88907e-05	0.000436409
ENSMUSG00000032078.17	-1.08901	1.92326e-05	0.000443233
ENSMUSG00000064259.2	-1.45156	1.95136e-05	0.000449167
ENSMUSG00000036073.17	-1.83788	1.96863e-05	0.000451506
ENSMUSG00000032583.7	-1.32295	1.99988e-05	0.000458121
ENSMUSG00000115783.1	-3.27073	2.00345e-05	0.000458142
ENSMUSG00000113667.1	4.0835	2.0335e-05	0.000462488
ENSMUSG00000059743.12	-1.58598	2.03706e-05	0.000462746
ENSMUSG00000106788.1	-1.6639	2.04944e-05	0.000465003
ENSMUSG00000050732.9	-1.04005	2.07276e-05	0.000468621
ENSMUSG00000050856.16	-1.13563	2.09459e-05	0.000472435
ENSMUSG00000044854.7	-1.81135	2.16002e-05	0.000484454
ENSMUSG00000066382.4	-1.10336	2.21329e-05	0.000493369
ENSMUSG00000113395.1	5.00762	2.27073e-05	0.000504403
ENSMUSG00000043310.4	4.41075	2.35749e-05	0.000521245
ENSMUSG00000027364.14	-1.25951	2.37992e-05	0.000525595
ENSMUSG00000024369.16	-1.01071	2.45651e-05	0.000540008
ENSMUSG00000057068.15	-1.35714	2.48249e-05	0.000544461
ENSMUSG00000039349.5	-6.77597	2.53219e-05	0.000553452
ENSMUSG00000048978.14	-1.1026	2.56995e-05	0.000561063
ENSMUSG00000043331.6	-1.53844	2.60082e-05	0.000566504
ENSMUSG00000051095.7	4.58429	2.66408e-05	0.000577642
ENSMUSG00000028145.9	-1.72648	2.67006e-05	0.00057828
ENSMUSG00000089948.1	-1.46119	2.67609e-05	0.000578929
ENSMUSG00000053291.15	-1.19498	2.70438e-05	0.000583723
ENSMUSG00000054457.5	-1.07093	2.70312e-05	0.000583723
ENSMUSG00000107614.1	-2.51539	2.75098e-05	0.00059311
ENSMUSG00000002379.7	-1.27927	2.85518e-05	0.000611425
ENSMUSG00000062867.13	-2.03287	2.87351e-05	0.00061397
ENSMUSG00000109168.1	-1.57175	2.88369e-05	0.000615457
ENSMUSG00000092702.2	1.50305	2.90956e-05	0.000620283
ENSMUSG00000057098.14	-1.46641	2.94384e-05	0.00062517
ENSMUSG00000104080.1	4.21877	2.94561e-05	0.00062517
ENSMUSG00000071078.6	-1.13535	3.03354e-05	0.000637445
ENSMUSG00000087260.5	-1.02664	3.11377e-05	0.000650831
ENSMUSG00000064351.1	1.03225	3.11432e-05	0.000650831
ENSMUSG00000022752.9	-1.68576	3.1341e-05	0.000652817
ENSMUSG00000025007.13	1.18699	3.13344e-05	0.000652817
ENSMUSG00000021959.16	2.43673	3.13933e-05	0.000653053
ENSMUSG00000074890.4	-1.19575	3.15215e-05	0.000654432
ENSMUSG00000062729.11	-1.16129	3.20292e-05	0.000662088
ENSMUSG00000113623.1	-1.34113	3.22653e-05	0.00066595
ENSMUSG00000066383.7	-1.64412	3.23716e-05	0.000666994
ENSMUSG00000047594.4	5.12123	3.27844e-05	0.000673317
ENSMUSG00000113517.1	3.00612	3.36207e-05	0.000686793
ENSMUSG00000075015.3	4.34278	3.39953e-05	0.000692959
ENSMUSG00000101906.1	6.09998	3.42399e-05	0.000696981
ENSMUSG00000039050.8	-1.20151	3.53175e-05	0.000716081
ENSMUSG00000113566.1	-1.58293	3.5564e-05	0.000720312
ENSMUSG00000060002.14	1.05655	3.56111e-05	0.000720501
ENSMUSG00000027404.15	-1.47185	3.62192e-05	0.000731252
ENSMUSG00000109844.2	-1.42099	3.66925e-05	0.000738462
ENSMUSG00000085950.1	2.9332	3.694e-05	0.000742657
ENSMUSG00000058351.11	-2.01817	3.7024e-05	0.000743562
ENSMUSG00000114345.1	5.16062	3.73971e-05	0.000749259
ENSMUSG00000028843.8	-1.25462	3.83785e-05	0.000763524
ENSMUSG00000052369.8	-1.00729	3.88599e-05	0.000771641
ENSMUSG00000052911.9	-1.27162	3.9152e-05	0.000774867
ENSMUSG00000035929.11	4.8506	3.9436e-05	0.000779679
ENSMUSG00000050786.8	-3.79455	4.14495e-05	0.000817791
ENSMUSG00000100068.1	-1.475	4.15552e-05	0.000818637
ENSMUSG00000080268.3	-1.12905	4.15783e-05	0.000818637
ENSMUSG00000046245.13	2.95772	4.22043e-05	0.000828395
ENSMUSG00000106037.1	-1.64862	4.25676e-05	0.000833808
ENSMUSG00000107511.1	7.56042	4.26817e-05	0.000835185
ENSMUSG00000004610.4	-1.15537	4.29538e-05	0.000839338
ENSMUSG00000021714.15	-1.00549	4.3513e-05	0.000848452
ENSMUSG00000114960.1	4.2431	4.45542e-05	0.000862967
ENSMUSG00000037361.8	-1.30895	4.60674e-05	0.000886867
ENSMUSG00000020633.14	-1.83603	4.6986e-05	0.000900911
ENSMUSG00000047502.14	-1.44893	4.71019e-05	0.000902024
ENSMUSG00000060038.14	-1.39217	4.73526e-05	0.000905208
ENSMUSG00000002257.8	-1.09423	4.77848e-05	0.000911642
ENSMUSG00000032702.16	1.2389	4.79651e-05	0.000913254
ENSMUSG00000112580.1	4.07719	4.85407e-05	0.000921451
ENSMUSG00000041126.16	-1.10805	4.87072e-05	0.000922774
ENSMUSG00000103422.1	4.19928	4.87777e-05	0.000923192
ENSMUSG00000097285.1	4.63253	4.91255e-05	0.000927932
ENSMUSG00000074564.3	5.08742	5.37095e-05	0.00100358
ENSMUSG00000041827.15	-1.20314	5.39587e-05	0.00100528
ENSMUSG00000054702.14	2.43847	5.39335e-05	0.00100528
ENSMUSG00000090173.8	-1.9785	5.59497e-05	0.00103831
ENSMUSG00000039616.10	-1.12223	5.80067e-05	0.00107231
ENSMUSG00000024866.9	-2.0873	5.86444e-05	0.00108095
ENSMUSG00000020303.2	2.05077	6.19441e-05	0.00113084
ENSMUSG00000030851.15	-2.92983	6.2826e-05	0.00114584
ENSMUSG00000060724.2	5.42207	6.29275e-05	0.00114659
ENSMUSG00000009108.15	-1.32137	6.38231e-05	0.00115958
ENSMUSG00000075081.6	4.32588	6.45022e-05	0.00116969
ENSMUSG00000044162.12	-1.44493	6.75866e-05	0.00121637
ENSMUSG00000016833.14	-1.34144	6.76798e-05	0.00121689
ENSMUSG00000049760.6	-1.23179	6.80326e-05	0.00122093
ENSMUSG00000026420.16	-3.67162	6.85229e-05	0.00122858
ENSMUSG00000097863.1	-2.1971	6.88751e-05	0.00123373
ENSMUSG00000073915.5	4.53413	6.96256e-05	0.001246
ENSMUSG00000115246.1	-4.15613	7.10018e-05	0.00126588
ENSMUSG00000021179.8	-1.28475	7.42092e-05	0.00131445
ENSMUSG00000052477.15	-1.07606	7.4721e-05	0.00132106
ENSMUSG00000008601.12	-1.73503	7.90945e-05	0.00139193
ENSMUSG00000097055.2	1.09345	7.94713e-05	0.00139598
ENSMUSG00000048520.16	-1.70825	8.0904e-05	0.00141723
ENSMUSG00000096385.7	4.51295	8.08671e-05	0.00141723
ENSMUSG00000086455.1	-1.32177	8.11924e-05	0.00142098
ENSMUSG00000089719.1	-1.36657	8.21783e-05	0.0014356
ENSMUSG00000028952.12	-1.16182	8.25311e-05	0.00143781
ENSMUSG00000108989.1	5.58063	8.38231e-05	0.00145765
ENSMUSG00000036242.15	-1.87756	8.47112e-05	0.00147041
ENSMUSG00000095891.7	4.33762	8.46815e-05	0.00147041
ENSMUSG00000094921.2	5.69139	8.52898e-05	0.00147642
ENSMUSG00000030770.15	4.05362	8.58554e-05	0.00148083
ENSMUSG00000113321.1	-1.54324	8.60966e-05	0.00148365
ENSMUSG00000100294.6	-1.87783	8.65167e-05	0.00148954
ENSMUSG00000111777.1	3.9628	8.79864e-05	0.00151075
ENSMUSG00000024334.8	-1.51829	8.82816e-05	0.00151445
ENSMUSG00000051118.9	1.53777	9.08993e-05	0.00154821
ENSMUSG00000105454.1	4.53098	9.08301e-05	0.00154821
ENSMUSG00000115329.1	3.49246	9.26654e-05	0.00157267
ENSMUSG00000100037.1	1.4004	9.3173e-05	0.00157738
ENSMUSG00000020526.12	-1.28236	9.35198e-05	0.00157874
ENSMUSG00000032323.13	-2.45315	9.39252e-05	0.00158185
ENSMUSG00000113290.1	5.02539	9.39532e-05	0.00158185
ENSMUSG00000032937.5	-5.54816	9.57194e-05	0.00160591
ENSMUSG00000089996.6	-3.11125	9.68218e-05	0.00162155
ENSMUSG00000107050.1	1.02831	9.69067e-05	0.00162155
ENSMUSG00000040253.15	-2.15593	9.93296e-05	0.0016505
ENSMUSG00000042198.12	-1.12649	0.000100339	0.00166149
ENSMUSG00000049041.6	4.45689	0.000100178	0.00166149
ENSMUSG00000102145.1	-1.11715	0.00010147	0.00167584
ENSMUSG00000056600.4	3.8165	0.000102221	0.00168531
ENSMUSG00000027654.2	1.11432	0.000102702	0.00169179
ENSMUSG00000103270.1	1.42175	0.000104646	0.00171935
ENSMUSG00000099508.1	-2.13473	0.000105798	0.00173528
ENSMUSG00000092837.1	1.1301	0.000107646	0.00175954
ENSMUSG00000071528.3	-1.0198	0.000107865	0.00176161
ENSMUSG00000072584.2	-2.01668	0.000109373	0.00178286
ENSMUSG00000106001.1	1.0125	0.000109447	0.00178286
ENSMUSG00000031204.3	-1.58987	0.000109596	0.00178377
ENSMUSG00000085070.1	-2.62316	0.000109868	0.00178666
ENSMUSG00000103748.1	5.33644	0.000110743	0.00179936
ENSMUSG00000000184.12	-5.67366	0.000112557	0.00181966
ENSMUSG00000085478.1	-1.3224	0.000112565	0.00181966
ENSMUSG00000096201.1	4.22949	0.000112407	0.00181966
ENSMUSG00000104331.1	5.36173	0.000112769	0.0018214
ENSMUSG00000006728.12	-1.31293	0.000113706	0.00183344
ENSMUSG00000110047.1	3.54203	0.00011512	0.00185466
ENSMUSG00000107068.1	-4.05427	0.000115264	0.00185474
ENSMUSG00000057182.14	2.03088	0.000115578	0.00185733
ENSMUSG00000113893.1	4.03537	0.000115791	0.00185918
ENSMUSG00000085840.1	-1.25303	0.000117235	0.0018801
ENSMUSG00000086607.7	5.23243	0.000117648	0.00188109
ENSMUSG00000021771.14	-1.00334	0.000123347	0.00195581
ENSMUSG00000036502.14	1.19692	0.000123806	0.00195982
ENSMUSG00000075113.2	5.29788	0.000124804	0.00197234
ENSMUSG00000003051.13	-1.39248	0.000126108	0.0019913
ENSMUSG00000108976.1	-1.11383	0.000129255	0.00202754
ENSMUSG00000113889.1	4.81696	0.000129769	0.00203237
ENSMUSG00000031016.9	-1.1713	0.000130668	0.00204467
ENSMUSG00000079009.8	-1.60828	0.000131005	0.00204825
ENSMUSG00000060924.15	-1.31894	0.000132504	0.0020666
ENSMUSG00000109105.1	-2.06977	0.000133405	0.00207827
ENSMUSG00000085656.1	-1.55764	0.0001338	0.00207827
ENSMUSG00000033429.10	-1.11556	0.000133701	0.00207827
ENSMUSG00000106279.1	1.97007	0.000134233	0.00207827
ENSMUSG00000105398.1	1.97007	0.000134233	0.00207827
ENSMUSG00000104690.1	1.97007	0.000134233	0.00207827
ENSMUSG00000089815.7	-1.12288	0.000135145	0.00208562
ENSMUSG00000104956.1	-1.49729	0.000137066	0.00210816
ENSMUSG00000108956.1	3.68588	0.000137159	0.00210816
ENSMUSG00000051518.8	-1.20227	0.000137692	0.00211293
ENSMUSG00000023089.12	-1.09748	0.000139972	0.00214447
ENSMUSG00000090247.7	-1.40622	0.000140801	0.00215544
ENSMUSG00000056598.16	-1.22186	0.000142215	0.00217359
ENSMUSG00000081604.5	-2.57895	0.000142774	0.00217784
ENSMUSG00000073640.3	-2.57895	0.000142774	0.00217784
ENSMUSG00000028492.13	-1.78713	0.000142835	0.00217784
ENSMUSG00000114816.1	-1.0674	0.000147207	0.00223199
ENSMUSG00000086450.1	3.22675	0.000146997	0.00223199
ENSMUSG00000106603.1	2.52162	0.000150698	0.0022831
ENSMUSG00000014294.4	-1.0272	0.000151082	0.00228597
ENSMUSG00000070822.5	-1.21932	0.000154888	0.00232625
ENSMUSG00000109643.1	3.49781	0.0001571	0.00234653
ENSMUSG00000095961.2	3.26296	0.000162503	0.00241587
ENSMUSG00000040433.16	-1.31684	0.000163153	0.00242364
ENSMUSG00000087299.1	1.28134	0.00016499	0.00244331
ENSMUSG00000049422.7	-1.07664	0.000166439	0.00246286
ENSMUSG00000022337.7	-1.35751	0.000167708	0.00247778
ENSMUSG00000096736.1	4.84998	0.000173445	0.00255266
ENSMUSG00000078784.8	-1.31509	0.000174975	0.00257121
ENSMUSG00000073394.4	-2.50338	0.00017724	0.00259448
ENSMUSG00000103672.1	1.17098	0.000177222	0.00259448
ENSMUSG00000110266.1	4.44437	0.000177151	0.00259448
ENSMUSG00000063316.13	-1.09604	0.000178649	0.00260711
ENSMUSG00000029614.13	-1.01222	0.000178902	0.00260879
ENSMUSG00000108194.1	-2.56589	0.000180024	0.00261915
ENSMUSG00000113939.1	-1.81501	0.000181589	0.00263386
ENSMUSG00000048351.14	-1.20212	0.000183517	0.00265174
ENSMUSG00000022262.8	-1.03586	0.000183429	0.00265174
ENSMUSG00000059762.4	3.86916	0.000185606	0.0026799
ENSMUSG00000069892.9	3.66481	0.000186481	0.00268439
ENSMUSG00000026170.6	-1.08164	0.000187143	0.00269088
ENSMUSG00000095928.3	3.48104	0.000187355	0.00269088
ENSMUSG00000057561.9	-2.62215	0.000191641	0.00274623
ENSMUSG00000042708.12	1.26237	0.000194549	0.00278109
ENSMUSG00000063445.14	-1.14298	0.00019976	0.0028423
ENSMUSG00000086593.2	-4.42177	0.000201372	0.00285774
ENSMUSG00000006143.12	-1.10604	0.000202468	0.00286476
ENSMUSG00000048697.4	3.65448	0.000202392	0.00286476
ENSMUSG00000042747.12	-1.53756	0.000203853	0.0028737
ENSMUSG00000087334.1	-1.14985	0.000205323	0.00288801
ENSMUSG00000048080.2	4.77431	0.000207657	0.0029101
ENSMUSG00000079550.9	1.89174	0.000211032	0.00294656
ENSMUSG00000053624.3	-2.63072	0.00021601	0.00300941
ENSMUSG00000034636.9	-1.04728	0.00022263	0.00308365
ENSMUSG00000019797.11	-1.09387	0.000224202	0.00309867
ENSMUSG00000047721.8	-1.22359	0.000226823	0.00312583
ENSMUSG00000086414.2	1.84016	0.000227244	0.00312936
ENSMUSG00000087687.3	-1.48082	0.000228182	0.00313548
ENSMUSG00000045102.12	-1.45509	0.000230547	0.00316571
ENSMUSG00000095954.4	-4.57209	0.000233014	0.00318352
ENSMUSG00000026836.15	1.15487	0.000232996	0.00318352
ENSMUSG00000115111.1	-1.66384	0.000235551	0.00321128
ENSMUSG00000074377.12	-1.34686	0.000240177	0.00326268
ENSMUSG00000075701.9	-4.77255	0.000244058	0.00330362
ENSMUSG00000095448.3	3.47449	0.00024392	0.00330362
ENSMUSG00000024578.2	-2.09002	0.000244896	0.00331261
ENSMUSG00000112034.1	3.48597	0.000247735	0.00333226
ENSMUSG00000083594.1	4.81252	0.000247483	0.00333226
ENSMUSG00000069920.10	2.9844	0.000248568	0.00333859
ENSMUSG00000097620.7	-2.09592	0.000250117	0.00335467
ENSMUSG00000039221.10	-1.11936	0.000252852	0.00338183
ENSMUSG00000096370.8	-1.07308	0.000256292	0.00342544
ENSMUSG00000115701.1	3.16022	0.000256483	0.00342558
ENSMUSG00000081344.5	-2.76697	0.000259771	0.00346706
ENSMUSG00000102746.1	3.829	0.000260883	0.00347704
ENSMUSG00000117490.1	-1.23502	0.000261562	0.00348366
ENSMUSG00000097867.1	-1.67217	0.000263417	0.00350591
ENSMUSG00000048399.4	-1.52075	0.000264597	0.00351915
ENSMUSG00000103630.1	3.29182	0.000270237	0.00356926
ENSMUSG00000015605.6	-1.20406	0.000270495	0.00357019
ENSMUSG00000006313.5	-2.11131	0.000274698	0.00362066
ENSMUSG00000058174.7	-1.6734	0.00027603	0.00362817
ENSMUSG00000112791.1	5.31091	0.000275935	0.00362817
ENSMUSG00000043483.4	-4.55772	0.000276412	0.00363029
ENSMUSG00000030612.6	-1.01632	0.000276571	0.00363029
ENSMUSG00000020692.14	-1.62291	0.000282008	0.00369401
ENSMUSG00000116597.1	3.02313	0.000281908	0.00369401
ENSMUSG00000020308.6	-1.13018	0.000282965	0.00369639
ENSMUSG00000104205.1	3.58351	0.000284726	0.00371684
ENSMUSG00000020758.15	-1.48534	0.00028572	0.00372472
ENSMUSG00000034748.16	-1.03688	0.000286304	0.00372724
ENSMUSG00000021868.7	-1.24913	0.000288686	0.00375312
ENSMUSG00000030450.11	-1.363	0.000290079	0.00376866
ENSMUSG00000044519.8	3.62608	0.000294205	0.00381705
ENSMUSG00000081471.1	4.81329	0.000296916	0.00384699
ENSMUSG00000108166.1	-1.96843	0.000297544	0.00385251
ENSMUSG00000022639.14	4.12594	0.000299705	0.00386997
ENSMUSG00000085168.2	-1.16543	0.000303663	0.00391048
ENSMUSG00000026749.11	1.271	0.00030616	0.00393714
ENSMUSG00000090966.2	4.15377	0.000307124	0.00394439
ENSMUSG00000057132.16	1.23959	0.000307613	0.00394801
ENSMUSG00000050799.3	1.24973	0.00031045	0.00397907
ENSMUSG00000031085.16	-2.61874	0.000316619	0.00404996
ENSMUSG00000030785.8	-1.03664	0.000323247	0.00412091
ENSMUSG00000088835.1	2.76385	0.0003252	0.0041419
ENSMUSG00000085234.1	3.49708	0.000325328	0.0041419
ENSMUSG00000105601.1	-2.10629	0.000326997	0.00416037
ENSMUSG00000093183.2	1.85411	0.000327506	0.00416129
ENSMUSG00000056596.8	-1.41084	0.000328633	0.00417283
ENSMUSG00000103464.1	2.00592	0.000329472	0.00417886
ENSMUSG00000106408.1	4.02032	0.000330877	0.00419266
ENSMUSG00000003206.7	-2.95165	0.000331717	0.00419801
ENSMUSG00000115814.1	4.47056	0.000332037	0.00419926
ENSMUSG00000062826.7	2.23377	0.000333198	0.00420997
ENSMUSG00000032334.10	-1.62176	0.000336176	0.00423215
ENSMUSG00000031442.20	1.35774	0.000336626	0.00423215
ENSMUSG00000048040.8	1.38997	0.000335886	0.00423215
ENSMUSG00000024227.14	-1.11729	0.000340065	0.00426135
ENSMUSG00000012422.14	-1.00159	0.000340076	0.00426135
ENSMUSG00000033021.16	-1.45978	0.000342156	0.00428459
ENSMUSG00000020133.8	-1.15915	0.000345455	0.00432022
ENSMUSG00000027217.13	-1.32312	0.000350794	0.00437265
ENSMUSG00000033233.17	3.30193	0.000363732	0.00451139
ENSMUSG00000028557.10	-2.14199	0.00036591	0.00453437
ENSMUSG00000109196.1	3.87974	0.00036936	0.00456526
ENSMUSG00000054408.9	-1.94658	0.000370336	0.00457436
ENSMUSG00000003283.14	-2.33537	0.000371587	0.00458114
ENSMUSG00000037922.13	-1.27759	0.000371847	0.00458114
ENSMUSG00000109097.1	4.21959	0.000371761	0.00458114
ENSMUSG00000057411.8	-2.35887	0.000375235	0.00461165
ENSMUSG00000039089.15	1.18503	0.00037547	0.00461165
ENSMUSG00000112400.1	4.1769	0.000375533	0.00461165
ENSMUSG00000004937.6	-1.0463	0.000376682	0.00462278
ENSMUSG00000082406.1	-1.79494	0.00038492	0.0047057
ENSMUSG00000025793.16	-1.27588	0.000387471	0.00473082
ENSMUSG00000085134.1	-2.64487	0.000390034	0.00475033
ENSMUSG00000099913.1	2.68612	0.000390409	0.00475148
ENSMUSG00000104043.1	-2.16071	0.000398709	0.00483446
ENSMUSG00000032526.11	-1.05069	0.00039875	0.00483446
ENSMUSG00000062624.5	-2.49481	0.000399601	0.00483862
ENSMUSG00000103318.1	5.48861	0.000400141	0.00484209
ENSMUSG00000048620.6	3.6992	0.000406784	0.00491311
ENSMUSG00000112917.1	3.49268	0.00041189	0.00496848
ENSMUSG00000039977.16	-3.90854	0.000417467	0.00501079
ENSMUSG00000020312.12	-2.02906	0.000418026	0.00501079
ENSMUSG00000070283.4	-1.06699	0.000418341	0.00501142
ENSMUSG00000035131.14	2.6214	0.000422382	0.00505665
ENSMUSG00000114550.1	-1.36131	0.000426619	0.00510417
ENSMUSG00000057580.4	1.70583	0.000427943	0.00511679
ENSMUSG00000032513.8	3.29661	0.000428864	0.00512459
ENSMUSG00000088789.1	1.25146	0.000433147	0.00516928
ENSMUSG00000062054.7	-1.62959	0.0004456	0.00528605
ENSMUSG00000027177.14	1.07771	0.000446259	0.00528605
ENSMUSG00000097911.2	4.02457	0.00044567	0.00528605
ENSMUSG00000027540.13	-1.06496	0.000459653	0.00541313
ENSMUSG00000063087.15	2.2386	0.000460112	0.00541313
ENSMUSG00000114970.1	3.51237	0.000461411	0.00542506
ENSMUSG00000063623.3	-1.28558	0.00046374	0.00544573
ENSMUSG00000050017.11	-3.80507	0.000469148	0.00549908
ENSMUSG00000001229.9	-1.8332	0.000469818	0.00550016
ENSMUSG00000042501.12	3.12699	0.000470184	0.00550107
ENSMUSG00000030001.4	-1.13648	0.000471832	0.00551358
ENSMUSG00000105549.1	3.8783	0.00047175	0.00551358
ENSMUSG00000104988.1	-1.98866	0.000473704	0.00552529
ENSMUSG00000030259.12	1.08266	0.000473243	0.00552529
ENSMUSG00000034108.5	-1.19416	0.000474408	0.00552808
ENSMUSG00000058537.4	4.70291	0.000480997	0.00558642
ENSMUSG00000109787.1	5.10222	0.000482263	0.00559771
ENSMUSG00000104329.1	3.09338	0.000484412	0.00561923
ENSMUSG00000042801.5	4.87092	0.000495719	0.00574243
ENSMUSG00000031617.16	-1.09505	0.000497801	0.00576053
ENSMUSG00000022454.17	-3.79725	0.000498997	0.00577087
ENSMUSG00000111928.1	3.48593	0.000503435	0.0058081
ENSMUSG00000112576.1	3.65987	0.000507936	0.00585293
ENSMUSG00000029061.2	-1.83272	0.000512236	0.00588824
ENSMUSG00000052075.7	-1.36211	0.000518716	0.0059448
ENSMUSG00000021057.15	-1.37539	0.000526655	0.00602492
ENSMUSG00000026626.11	-1.70031	0.000527529	0.0060268
ENSMUSG00000102780.1	4.09629	0.000527466	0.0060268
ENSMUSG00000032968.4	-3.77783	0.000533721	0.00607165
ENSMUSG00000059429.3	3.75279	0.000533925	0.00607165
ENSMUSG00000025193.14	-1.23181	0.00053695	0.0061024
ENSMUSG00000091259.2	2.00797	0.000539749	0.0061269
ENSMUSG00000099608.1	6.54212	0.000541993	0.00614506
ENSMUSG00000028565.18	-1.26886	0.000551254	0.00622414
ENSMUSG00000086648.1	-3.22253	0.000556613	0.00627721
ENSMUSG00000085918.1	-1.83883	0.000561667	0.00632515
ENSMUSG00000035640.18	3.32029	0.000562542	0.0063291
ENSMUSG00000111854.1	1.98643	0.00056382	0.00633974
ENSMUSG00000113961.1	3.84585	0.000566302	0.00635639
ENSMUSG00000081523.1	-1.13282	0.000566957	0.00635999
ENSMUSG00000054021.6	-1.18423	0.000569453	0.00638048
ENSMUSG00000106637.1	4.97832	0.000573533	0.00641112
ENSMUSG00000074913.2	-1.30482	0.000576804	0.00644013
ENSMUSG00000002580.7	-1.08376	0.000583266	0.00649326
ENSMUSG00000053367.15	-1.28856	0.000585847	0.00651438
ENSMUSG00000108350.1	4.42331	0.000586965	0.00652301
ENSMUSG00000107584.1	2.78043	0.00058932	0.00654336
ENSMUSG00000046049.7	4.98756	0.000592422	0.00655689
ENSMUSG00000085817.1	-1.04376	0.000600358	0.00662165
ENSMUSG00000046650.4	4.38174	0.000604912	0.00665994
ENSMUSG00000097488.1	1.75801	0.00061056	0.00670315
ENSMUSG00000115938.1	-4.84482	0.000610967	0.00670376
ENSMUSG00000113847.1	2.16481	0.000617165	0.00676211
ENSMUSG00000105476.1	4.09969	0.000617362	0.00676211
ENSMUSG00000081234.3	5.02458	0.000617705	0.00676211
ENSMUSG00000107288.1	-2.73581	0.00061968	0.00677983
ENSMUSG00000041287.5	-1.56697	0.000623457	0.00680398
ENSMUSG00000081865.1	-1.1838	0.000623048	0.00680398
ENSMUSG00000027249.15	-1.11141	0.000623671	0.00680398
ENSMUSG00000095187.2	3.98853	0.000624223	0.00680611
ENSMUSG00000112947.1	3.4963	0.000634145	0.00689456
ENSMUSG00000053279.7	-3.3	0.000637771	0.00691427
ENSMUSG00000091879.2	3.38628	0.000636918	0.00691427
ENSMUSG00000102659.1	3.57387	0.000642443	0.00694598
ENSMUSG00000098070.1	-1.64983	0.000654153	0.00705575
ENSMUSG00000021314.12	-2.13187	0.000655802	0.00706154
ENSMUSG00000019863.7	-3.03532	0.000657978	0.00708097
ENSMUSG00000000416.16	1.13482	0.000662958	0.00712652
ENSMUSG00000112142.1	3.84587	0.000675655	0.00725892
ENSMUSG00000097864.1	-2.44131	0.000677251	0.00727196
ENSMUSG00000113684.1	3.77828	0.000677694	0.00727262
ENSMUSG00000074783.10	-1.52636	0.000686032	0.00735381
ENSMUSG00000005628.12	-2.06669	0.000692405	0.00741379
ENSMUSG00000112478.1	3.43679	0.000700166	0.00748008
ENSMUSG00000006736.9	-1.02766	0.00070306	0.00750679
ENSMUSG00000115680.1	-1.45993	0.000710507	0.00756934
ENSMUSG00000112226.1	3.56187	0.000727649	0.00772605
ENSMUSG00000097099.2	1.73473	0.000730037	0.00774709
ENSMUSG00000072109.11	-1.05599	0.000732077	0.00776009
ENSMUSG00000112622.1	3.41809	0.000733807	0.00776979
ENSMUSG00000071866.12	-1.04011	0.000739528	0.00782168
ENSMUSG00000113427.1	4.15403	0.000741161	0.00783461
ENSMUSG00000020280.12	-1.52618	0.000746638	0.00786632
ENSMUSG00000105657.1	4.07905	0.000746401	0.00786632
ENSMUSG00000115030.1	5.68442	0.000769045	0.00807116
ENSMUSG00000091086.2	-2.00537	0.000770545	0.00807801
ENSMUSG00000112388.1	-1.43437	0.000770208	0.00807801
ENSMUSG00000116957.1	1.681	0.000775128	0.00810356
ENSMUSG00000108500.1	3.2726	0.000775533	0.00810356
ENSMUSG00000096463.1	3.59151	0.000775533	0.00810356
ENSMUSG00000038782.6	-1.22305	0.000781127	0.00814415
ENSMUSG00000097695.1	3.26065	0.000785435	0.00817565
ENSMUSG00000087662.2	2.75378	0.000788633	0.00820445
ENSMUSG00000086161.1	-1.28202	0.000797409	0.00827318
ENSMUSG00000031392.18	1.02068	0.000799548	0.00829085
ENSMUSG00000115531.1	4.50392	0.000804131	0.00832931
ENSMUSG00000112096.1	1.16388	0.000808456	0.00836502
ENSMUSG00000074736.10	-1.88662	0.000816735	0.00841414
ENSMUSG00000111023.1	3.14597	0.000816093	0.00841414
ENSMUSG00000113942.1	-1.5876	0.00082284	0.00846331
ENSMUSG00000115027.1	3.08093	0.000824482	0.00847562
ENSMUSG00000036537.6	-1.98204	0.00082702	0.00849255
ENSMUSG00000024869.10	2.6103	0.000831162	0.00852962
ENSMUSG00000029186.12	-4.98582	0.000839832	0.00857846
ENSMUSG00000103168.1	1.76628	0.000838564	0.00857846
ENSMUSG00000112319.1	3.7742	0.000839265	0.00857846
ENSMUSG00000026177.11	2.31827	0.000846026	0.00862268
ENSMUSG00000024079.4	2.91794	0.000846953	0.00862738
ENSMUSG00000110949.1	-1.10958	0.000849943	0.00864873
ENSMUSG00000025264.12	-2.82672	0.000853417	0.00867481
ENSMUSG00000022816.11	-1.1897	0.000863936	0.00876771
ENSMUSG00000094747.3	3.10654	0.000865034	0.00876951
ENSMUSG00000115816.1	3.55148	0.00086812	0.00879144
ENSMUSG00000086494.1	-2.42091	0.000883936	0.00893736
ENSMUSG00000089281.1	1.32125	0.000883508	0.00893736
ENSMUSG00000114212.1	2.2987	0.00089474	0.00902745
ENSMUSG00000114585.1	3.09559	0.000900482	0.0090803
ENSMUSG00000078599.9	4.34134	0.000905826	0.00911036
ENSMUSG00000025208.8	-1.04848	0.000914398	0.0091772
ENSMUSG00000101342.1	-1.10333	0.000915354	0.00918197
ENSMUSG00000078808.5	3.65776	0.000916006	0.00918368
ENSMUSG00000038903.13	-1.48594	0.000916588	0.00918468
ENSMUSG00000019888.16	-1.15875	0.000920835	0.0092088
ENSMUSG00000023118.15	1.01964	0.000922861	0.0092088
ENSMUSG00000016239.11	-1.12357	0.000924089	0.00920934
ENSMUSG00000069743.5	1.18921	0.000924416	0.00920934
ENSMUSG00000075141.5	4.13189	0.00093567	0.00929767
ENSMUSG00000115447.1	4.4326	0.000937824	0.00930814
ENSMUSG00000031273.16	-1.51025	0.000945285	0.00937367
ENSMUSG00000097381.2	1.63333	0.000949185	0.00940745
ENSMUSG00000059355.13	-1.03319	0.000952612	0.0094316
ENSMUSG00000097452.2	2.81911	0.00095244	0.0094316
ENSMUSG00000107094.1	3.37877	0.000996101	0.00976578
ENSMUSG00000100586.2	3.31611	0.000997394	0.00977344
ENSMUSG00000048970.9	-1.03574	0.00100642	0.00982653
ENSMUSG00000091845.1	-2.60817	0.00101088	0.00986504
ENSMUSG00000034793.15	-1.25566	0.00101312	0.00988178
ENSMUSG00000073538.10	-1.05821	0.00104422	0.0101385
ENSMUSG00000040125.4	4.36641	0.00104506	0.0101414
ENSMUSG00000029832.16	1.47731	0.00105321	0.0102101
ENSMUSG00000021086.5	-1.94804	0.00106025	0.0102488
ENSMUSG00000026958.13	-1.09048	0.00106178	0.0102567
ENSMUSG00000002227.15	-1.18283	0.00106304	0.0102585
ENSMUSG00000025527.9	-3.02341	0.00106589	0.0102808
ENSMUSG00000015149.14	-1.03021	0.00107163	0.0103229
ENSMUSG00000110910.1	3.45851	0.00107645	0.010346
ENSMUSG00000112557.1	3.41595	0.00108363	0.0103992
ENSMUSG00000025787.6	-1.39666	0.00111268	0.0106298
ENSMUSG00000027907.4	-2.27439	0.001122	0.0107028
ENSMUSG00000075078.5	4.27747	0.00113165	0.0107736
ENSMUSG00000107392.1	-2.21723	0.00114304	0.0108492
ENSMUSG00000079471.4	-2.03485	0.00114547	0.0108658
ENSMUSG00000028488.15	-1.13492	0.00115484	0.010934
ENSMUSG00000101000.1	-1.7692	0.00115843	0.0109462
ENSMUSG00000097331.2	3.62417	0.00115942	0.0109501
ENSMUSG00000046678.6	2.88732	0.0011766	0.011074
ENSMUSG00000022359.10	-1.35772	0.00118086	0.0111086
ENSMUSG00000104121.1	1.00977	0.00118308	0.0111185
ENSMUSG00000031853.5	2.25423	0.00118384	0.0111202
ENSMUSG00000113100.1	2.07681	0.00118731	0.0111363
ENSMUSG00000085426.1	-1.44816	0.00120721	0.0112686
ENSMUSG00000030703.8	-2.26787	0.00120928	0.0112758
ENSMUSG00000117051.1	1.01942	0.00122205	0.0113817
ENSMUSG00000112054.1	2.41187	0.00122243	0.0113817
ENSMUSG00000111481.1	-1.56724	0.00122712	0.0114086
ENSMUSG00000102578.1	3.24003	0.00122687	0.0114086
ENSMUSG00000056763.16	-1.66639	0.00123464	0.0114674
ENSMUSG00000042641.18	-1.23986	0.00124908	0.0115789
ENSMUSG00000091076.2	3.919	0.00125442	0.0116228
ENSMUSG00000031578.5	-3.81087	0.001257	0.0116296
ENSMUSG00000004996.9	1.02966	0.00126494	0.0116805
ENSMUSG00000112689.1	3.2926	0.00128428	0.011822
ENSMUSG00000025739.13	4.92501	0.00128967	0.01186
ENSMUSG00000007872.3	-2.06584	0.00129368	0.0118825
ENSMUSG00000083049.1	-4.31405	0.00131462	0.0120406
ENSMUSG00000069633.12	-1.39984	0.00131633	0.012045
ENSMUSG00000091631.2	2.7748	0.00132665	0.0121328
ENSMUSG00000078998.3	-2.34356	0.00133007	0.0121406
ENSMUSG00000053856.7	-1.57316	0.00133041	0.0121406
ENSMUSG00000003053.17	-1.11591	0.00133259	0.0121406
ENSMUSG00000024471.12	-1.61729	0.00133559	0.0121522
ENSMUSG00000095917.2	3.22234	0.00133579	0.0121522
ENSMUSG00000105506.1	1.2894	0.00134814	0.012247
ENSMUSG00000110529.1	-1.57226	0.00135863	0.0123188
ENSMUSG00000116930.1	-1.93926	0.00136799	0.0123782
ENSMUSG00000073888.13	-1.23634	0.00136959	0.0123782
ENSMUSG00000111585.1	3.08125	0.00136972	0.0123782
ENSMUSG00000033781.7	-1.64006	0.0013758	0.0124154
ENSMUSG00000051606.5	-1.15674	0.00137523	0.0124154
ENSMUSG00000044122.14	-1.28871	0.0013871	0.0124938
ENSMUSG00000048310.8	1.10733	0.00138711	0.0124938
ENSMUSG00000079407.9	4.74138	0.00139068	0.0125201
ENSMUSG00000047155.13	2.29276	0.00139484	0.012551
ENSMUSG00000063235.16	2.32847	0.00140338	0.0126046
ENSMUSG00000113338.1	-1.70513	0.00140694	0.0126247
ENSMUSG00000024038.16	-1.11036	0.00140667	0.0126247
ENSMUSG00000102827.1	-2.00605	0.00141033	0.0126432
ENSMUSG00000041153.9	-2.37194	0.00141592	0.0126755
ENSMUSG00000107881.1	1.99808	0.00141958	0.0126967
ENSMUSG00000056281.4	3.2098	0.00141963	0.0126967
ENSMUSG00000089940.1	2.93605	0.00142258	0.0127111
ENSMUSG00000114413.1	4.77158	0.00142377	0.0127158
ENSMUSG00000100198.1	-1.90236	0.00142661	0.0127352
ENSMUSG00000101578.2	2.60897	0.00143357	0.0127854
ENSMUSG00000085589.7	3.45515	0.00145982	0.0129831
ENSMUSG00000087259.7	-1.34305	0.00147739	0.0131027
ENSMUSG00000086740.1	1.36798	0.00149138	0.013196
ENSMUSG00000072244.11	1.03127	0.00149589	0.0132297
ENSMUSG00000022438.6	2.08528	0.00151145	0.0133426
ENSMUSG00000034538.8	-1.16521	0.0015129	0.0133493
ENSMUSG00000000355.13	-2.07125	0.00152604	0.0134465
ENSMUSG00000109227.1	-1.28752	0.00154225	0.0135643
ENSMUSG00000075201.2	-1.65901	0.00154927	0.0136134
ENSMUSG00000031492.13	4.92036	0.00156362	0.0137206
ENSMUSG00000095959.2	-1.90216	0.00156515	0.0137276
ENSMUSG00000096283.2	-1.51128	0.00158738	0.013872
ENSMUSG00000103473.1	1.48164	0.00158791	0.013872
ENSMUSG00000089876.3	-1.22998	0.00159431	0.0139065
ENSMUSG00000085566.1	1.03784	0.00159524	0.0139065
ENSMUSG00000107336.1	1.11974	0.00159479	0.0139065
ENSMUSG00000115257.1	1.88845	0.00159575	0.0139065
ENSMUSG00000111327.1	3.26489	0.00160363	0.0139623
ENSMUSG00000060538.14	-2.3657	0.00160958	0.013988
ENSMUSG00000111485.1	3.351	0.00161021	0.013988
ENSMUSG00000075383.4	4.44094	0.00161024	0.013988
ENSMUSG00000028466.15	-1.19805	0.00161376	0.0140069
ENSMUSG00000022905.12	-3.02435	0.00161933	0.0140413
ENSMUSG00000090102.1	-1.29182	0.00162849	0.0141079
ENSMUSG00000103839.1	1.1268	0.00165404	0.0142951
ENSMUSG00000022881.15	-1.1562	0.00166811	0.0143948
ENSMUSG00000020601.8	1.03083	0.00166765	0.0143948
ENSMUSG00000061829.4	5.15661	0.00166855	0.0143948
ENSMUSG00000106173.1	-1.71416	0.00167658	0.0144197
ENSMUSG00000086907.1	-1.49575	0.0016759	0.0144197
ENSMUSG00000047407.17	-1.42126	0.00168398	0.0144572
ENSMUSG00000002104.11	-1.24505	0.00168266	0.0144572
ENSMUSG00000025266.11	-1.14256	0.00168595	0.0144676
ENSMUSG00000108857.1	3.57667	0.00169974	0.0145664
ENSMUSG00000110444.1	-1.00365	0.00170271	0.0145786
ENSMUSG00000104665.1	3.56773	0.00171753	0.014666
ENSMUSG00000073403.11	1.32806	0.00171871	0.0146695
ENSMUSG00000087002.1	2.40557	0.00172715	0.0147307
ENSMUSG00000084866.2	-1.65607	0.00175721	0.0149312
ENSMUSG00000054843.8	1.11158	0.00175854	0.0149358
ENSMUSG00000078878.9	-2.34788	0.00176021	0.0149434
ENSMUSG00000057981.5	4.55655	0.00177124	0.0150169
ENSMUSG00000116450.1	3.50974	0.001791	0.015144
ENSMUSG00000052562.15	-1.92201	0.00180331	0.0152144
ENSMUSG00000109162.1	3.82012	0.00180847	0.0152512
ENSMUSG00000073894.1	-2.73546	0.00181371	0.0152886
ENSMUSG00000113985.1	-1.59655	0.0018148	0.015291
ENSMUSG00000104051.1	3.15378	0.00182697	0.01538
ENSMUSG00000108847.1	2.07597	0.00183495	0.0154335
ENSMUSG00000085055.1	-2.62782	0.00183889	0.0154543
ENSMUSG00000026737.12	-1.28573	0.00184173	0.01547
ENSMUSG00000000958.10	-1.09545	0.00185008	0.0155211
ENSMUSG00000086779.1	-3.61945	0.00185699	0.0155413
ENSMUSG00000112788.1	3.83861	0.0018625	0.0155759
ENSMUSG00000114337.1	-1.03378	0.00187638	0.0156781
ENSMUSG00000067338.6	-1.13164	0.00187776	0.0156828
ENSMUSG00000005043.13	4.63134	0.00190557	0.0158702
ENSMUSG00000079177.4	2.97601	0.00191266	0.0159185
ENSMUSG00000028672.13	-2.05074	0.00192762	0.0159908
ENSMUSG00000114353.1	-1.66124	0.00192806	0.0159908
ENSMUSG00000021071.16	4.67488	0.00193346	0.0160286
ENSMUSG00000101892.1	-1.08129	0.0019361	0.0160366
ENSMUSG00000055862.7	-1.6301	0.00194231	0.0160719
ENSMUSG00000033706.13	-1.0613	0.00194289	0.0160719
ENSMUSG00000101609.2	2.572	0.00195152	0.0161292
ENSMUSG00000016494.9	3.49001	0.00196351	0.0162072
ENSMUSG00000113203.1	-1.77735	0.00199328	0.0164103
ENSMUSG00000116752.1	-1.02942	0.00200243	0.0164488
ENSMUSG00000019909.4	-1.45534	0.00201685	0.0165401
ENSMUSG00000090304.4	2.46282	0.00204379	0.0167322
ENSMUSG00000102013.1	-1.56625	0.0020522	0.0167723
ENSMUSG00000091945.2	2.98313	0.00205373	0.0167775
ENSMUSG00000108524.1	-1.88051	0.002059	0.0168134
ENSMUSG00000098358.1	-1.16994	0.00206667	0.0168615
ENSMUSG00000062200.14	3.41753	0.00207426	0.0169162
ENSMUSG00000103322.1	3.86789	0.00207768	0.0169369
ENSMUSG00000025956.10	-4.28094	0.00208513	0.0169758
ENSMUSG00000021094.10	3.37065	0.00212266	0.0172152
ENSMUSG00000055653.13	-1.47257	0.00212396	0.0172185
ENSMUSG00000036459.15	-2.53144	0.00214456	0.0173265
ENSMUSG00000107634.1	3.48664	0.00214418	0.0173265
ENSMUSG00000102805.5	1.56753	0.00215029	0.0173507
ENSMUSG00000106631.1	2.61221	0.00214989	0.0173507
ENSMUSG00000111830.1	-1.9114	0.00215653	0.0173937
ENSMUSG00000115105.1	2.74842	0.00217374	0.0175103
ENSMUSG00000098934.1	-4.78357	0.00218635	0.0176044
ENSMUSG00000047655.2	4.10302	0.00219158	0.0176391
ENSMUSG00000028289.12	1.28453	0.00220202	0.0177081
ENSMUSG00000024818.14	4.43102	0.00220899	0.0177492
ENSMUSG00000073973.4	3.49313	0.00221225	0.0177604
ENSMUSG00000037716.15	-2.55528	0.00221551	0.0177744
ENSMUSG00000074965.5	4.48003	0.00222852	0.0178609
ENSMUSG00000026548.4	-2.70303	0.0022347	0.0178879
ENSMUSG00000040372.2	1.20133	0.00225378	0.0180028
ENSMUSG00000024868.8	-1.42541	0.00226005	0.0180303
ENSMUSG00000102014.1	-1.27457	0.00225993	0.0180303
ENSMUSG00000100150.2	-2.69772	0.00226687	0.0180544
ENSMUSG00000063458.13	-1.12399	0.00227086	0.0180787
ENSMUSG00000116692.1	-1.19143	0.00227582	0.0181031
ENSMUSG00000110472.1	5.10572	0.00229201	0.0182112
ENSMUSG00000107503.1	-4.66257	0.00230412	0.0182671
ENSMUSG00000078080.6	-3.79044	0.00232545	0.018398
ENSMUSG00000102189.1	4.40868	0.00234597	0.0185373
ENSMUSG00000055033.4	4.08986	0.00234861	0.0185427
ENSMUSG00000014782.16	-1.54275	0.00234967	0.0185434
ENSMUSG00000070305.10	1.22865	0.00235175	0.0185522
ENSMUSG00000112149.1	3.26599	0.00235344	0.0185578
ENSMUSG00000085635.1	3.12528	0.00235546	0.0185661
ENSMUSG00000107894.1	1.10503	0.00236052	0.0185829
ENSMUSG00000029810.15	-1.78311	0.00236159	0.0185837
ENSMUSG00000064308.10	-2.31291	0.00236806	0.0186269
ENSMUSG00000018932.9	-1.74895	0.00238029	0.0187076
ENSMUSG00000024537.4	-3.4349	0.0023843	0.018718
ENSMUSG00000111590.2	2.0269	0.00238596	0.018718
ENSMUSG00000107771.1	3.18784	0.00238637	0.018718
ENSMUSG00000103070.1	3.97087	0.00241787	0.0189094
ENSMUSG00000107962.1	1.4691	0.00242036	0.0189171
ENSMUSG00000104377.1	3.4313	0.00242084	0.0189171
ENSMUSG00000113955.1	-1.87894	0.00242454	0.0189383
ENSMUSG00000109141.1	-2.20638	0.00243193	0.0189882
ENSMUSG00000103849.1	4.37412	0.00243872	0.0190334
ENSMUSG00000047215.14	-2.14168	0.0024574	0.0191432
ENSMUSG00000058360.5	-1.71155	0.00247282	0.0192287
ENSMUSG00000096220.2	5.32001	0.00247235	0.0192287
ENSMUSG00000109461.1	3.84224	0.00247917	0.0192466
ENSMUSG00000070394.10	-1.62579	0.00250185	0.0193858
ENSMUSG00000079339.6	-1.48164	0.00250281	0.0193858
ENSMUSG00000113388.1	3.6191	0.0025032	0.0193858
ENSMUSG00000106671.1	-1.59215	0.00251241	0.0194414
ENSMUSG00000052253.6	-2.56754	0.00251695	0.0194607
ENSMUSG00000105753.1	3.85329	0.00257619	0.0198142
ENSMUSG00000012429.9	-2.19514	0.00259645	0.0199459
ENSMUSG00000034913.10	-1.03479	0.00260185	0.0199793
ENSMUSG00000096822.2	3.61737	0.00260496	0.0199951
ENSMUSG00000100618.1	-1.10034	0.00262087	0.0200768
ENSMUSG00000110717.1	-1.31564	0.00262751	0.0201196
ENSMUSG00000094378.7	-2.94708	0.00262876	0.0201211
ENSMUSG00000106948.1	3.24678	0.00263031	0.0201249
ENSMUSG00000030562.17	3.02139	0.00264376	0.0202115
ENSMUSG00000063730.13	4.11899	0.00265079	0.020249
ENSMUSG00000090619.2	3.40569	0.00265894	0.0202869
ENSMUSG00000020547.5	-1.56407	0.00268962	0.0204391
ENSMUSG00000027030.15	-1.17069	0.00269583	0.0204782
ENSMUSG00000090608.1	1.00465	0.00271092	0.0205601
ENSMUSG00000111544.1	2.43376	0.00272152	0.020624
ENSMUSG00000102326.1	4.12588	0.0027347	0.0207075
ENSMUSG00000026185.8	-1.34517	0.00274799	0.0207998
ENSMUSG00000116975.1	2.89871	0.00274965	0.0208041
ENSMUSG00000085328.2	3.97515	0.00276867	0.0209231
ENSMUSG00000014856.12	-1.38142	0.00278413	0.0210233
ENSMUSG00000113017.1	-1.06768	0.00278954	0.0210558
ENSMUSG00000115656.1	-2.21751	0.00280464	0.0211362
ENSMUSG00000104060.1	3.12339	0.00280533	0.0211362
ENSMUSG00000068373.15	4.90198	0.00280574	0.0211362
ENSMUSG00000061802.6	-1.13975	0.00281971	0.0212064
ENSMUSG00000081281.1	-3.71557	0.00285064	0.0213815
ENSMUSG00000062198.5	-1.22641	0.00286309	0.0214496
ENSMUSG00000068417.8	-1.22979	0.00286751	0.0214658
ENSMUSG00000113848.1	-2.97166	0.00287886	0.0215339
ENSMUSG00000104136.1	3.41553	0.00289461	0.0216347
ENSMUSG00000105270.1	2.54251	0.00290546	0.0217072
ENSMUSG00000031998.5	3.92291	0.00290695	0.0217099
ENSMUSG00000104149.1	3.60715	0.00291655	0.0217731
ENSMUSG00000092032.2	3.25928	0.00292247	0.0218001
ENSMUSG00000086580.1	1.86137	0.00292434	0.0218055
ENSMUSG00000113712.1	-1.6927	0.0029418	0.02191
ENSMUSG00000048285.9	-1.22362	0.00294517	0.0219266
ENSMUSG00000021514.18	3.35953	0.00296288	0.022024
ENSMUSG00000095401.2	3.34671	0.00297809	0.0221198
ENSMUSG00000111939.1	3.00495	0.00298183	0.022139
ENSMUSG00000086278.5	1.88483	0.00299919	0.0222332
ENSMUSG00000070332.4	-2.12121	0.00300773	0.0222792
ENSMUSG00000112038.1	3.06009	0.00301656	0.0223359
ENSMUSG00000083622.1	-2.39676	0.00302236	0.0223684
ENSMUSG00000081948.4	2.59017	0.0030343	0.022415
ENSMUSG00000056870.9	-1.05398	0.0030792	0.0226763
ENSMUSG00000097454.1	-2.25854	0.00308705	0.0227166
ENSMUSG00000022579.10	-2.34201	0.00310978	0.0228574
ENSMUSG00000040533.7	-1.59505	0.00312128	0.0229154
ENSMUSG00000030446.17	-1.11193	0.00316216	0.0231709
ENSMUSG00000114676.1	3.26988	0.00317153	0.0232307
ENSMUSG00000029236.4	-1.00673	0.00318025	0.0232766
ENSMUSG00000036598.4	-1.06935	0.00318193	0.02328
ENSMUSG00000115834.1	3.86733	0.00319293	0.0233426
ENSMUSG00000056025.12	-1.92654	0.00319776	0.0233689
ENSMUSG00000020988.9	-1.73332	0.00321172	0.023426
ENSMUSG00000046210.7	4.12586	0.00321073	0.023426
ENSMUSG00000096044.4	-1.07524	0.00322949	0.0235432
ENSMUSG00000074292.4	3.25051	0.00323025	0.0235432
ENSMUSG00000103539.1	2.83401	0.00326414	0.0237629
ENSMUSG00000113032.1	2.96205	0.00327325	0.0238201
ENSMUSG00000092341.2	-1.3071	0.00328129	0.0238695
ENSMUSG00000106107.1	4.33386	0.00329741	0.0239593
ENSMUSG00000114836.1	-1.24496	0.00330534	0.0239987
ENSMUSG00000042745.9	-3.86712	0.00334607	0.0242531
ENSMUSG00000044086.8	-2.03222	0.00334933	0.0242626
ENSMUSG00000041957.15	-1.08008	0.00335879	0.0243219
ENSMUSG00000042938.8	2.39429	0.00340911	0.0246067
ENSMUSG00000074217.8	-1.06963	0.00341681	0.0246297
ENSMUSG00000114957.1	-3.94915	0.00344162	0.0247524
ENSMUSG00000068647.2	3.37085	0.00344813	0.0247636
ENSMUSG00000085995.2	-1.01499	0.00345076	0.0247714
ENSMUSG00000091620.3	2.55599	0.00345381	0.0247804
ENSMUSG00000074466.12	-1.92992	0.00346053	0.0248135
ENSMUSG00000115373.1	1.45762	0.00346666	0.0248387
ENSMUSG00000066269.7	2.11496	0.00348241	0.0249328
ENSMUSG00000060147.15	-1.21367	0.00350069	0.0250449
ENSMUSG00000105880.1	-1.74288	0.00350732	0.0250735
ENSMUSG00000097919.1	2.06185	0.00351221	0.025099
ENSMUSG00000114382.1	-3.39282	0.00352638	0.0251815
ENSMUSG00000062382.9	1.32972	0.00354079	0.0252654
ENSMUSG00000022553.16	-1.64923	0.00355219	0.0253373
ENSMUSG00000037351.9	-1.03322	0.00358618	0.0255319
ENSMUSG00000112249.1	-1.72831	0.00359815	0.0255664
ENSMUSG00000105990.1	3.98509	0.00359907	0.0255664
ENSMUSG00000023966.8	-1.72076	0.00363671	0.0257036
ENSMUSG00000117426.1	-1.11483	0.00363651	0.0257036
ENSMUSG00000096967.3	2.28496	0.00363814	0.0257036
ENSMUSG00000072778.3	4.88748	0.00363862	0.0257036
ENSMUSG00000058568.6	-2.00296	0.00364809	0.0257419
ENSMUSG00000026458.13	4.11632	0.00366155	0.0258273
ENSMUSG00000050373.13	1.4092	0.00366741	0.0258591
ENSMUSG00000060404.3	-1.02031	0.00366975	0.025866
ENSMUSG00000047026.9	-1.30216	0.00372295	0.0261926
ENSMUSG00000025487.15	-1.55974	0.00375666	0.0263846
ENSMUSG00000097195.9	-1.09316	0.0037759	0.0264967
ENSMUSG00000092390.1	-1.18793	0.00378083	0.0265215
ENSMUSG00000107927.1	-1.22428	0.00378402	0.0265341
ENSMUSG00000114118.1	4.98669	0.00379862	0.0266267
ENSMUSG00000028800.15	-1.09601	0.00380645	0.0266718
ENSMUSG00000111269.1	3.17903	0.0038305	0.0267715
ENSMUSG00000094531.3	4.57388	0.00385267	0.026877
ENSMUSG00000026904.17	1.2232	0.00387539	0.026996
ENSMUSG00000026117.10	-1.30881	0.00388819	0.0270685
ENSMUSG00000086710.1	-1.14356	0.00389023	0.0270697
ENSMUSG00000094030.1	4.34479	0.00389717	0.0270982
ENSMUSG00000002588.13	-4.03369	0.00389876	0.0270994
ENSMUSG00000099478.1	2.53058	0.00391966	0.0272148
ENSMUSG00000030156.5	-1.26807	0.00392114	0.0272152
ENSMUSG00000074127.6	-1.33765	0.00395413	0.0274242
ENSMUSG00000086949.1	1.85243	0.00398907	0.0276264
ENSMUSG00000115088.1	2.8569	0.00399297	0.0276433
ENSMUSG00000046338.4	-1.69467	0.00401294	0.0277212
ENSMUSG00000027824.5	2.36636	0.00403201	0.0278327
ENSMUSG00000009350.13	-1.72828	0.00407532	0.0280808
ENSMUSG00000084848.1	-1.10722	0.00407523	0.0280808
ENSMUSG00000092746.2	1.00906	0.00410745	0.0282597
ENSMUSG00000070572.7	-4.40334	0.00413818	0.0284112
ENSMUSG00000097122.1	4.03305	0.0041482	0.0284493
ENSMUSG00000103657.1	3.92129	0.00419106	0.0286916
ENSMUSG00000108884.1	2.90417	0.00422044	0.0288409
ENSMUSG00000108532.1	3.29549	0.00422487	0.0288608
ENSMUSG00000100394.1	1.3389	0.00424102	0.0289297
ENSMUSG00000051910.13	-1.17918	0.0042456	0.0289506
ENSMUSG00000109122.1	4.31076	0.00426865	0.0290662
ENSMUSG00000090223.2	-2.58308	0.00428814	0.0291676
ENSMUSG00000021477.9	-1.46265	0.00429828	0.0292262
ENSMUSG00000102478.1	1.04643	0.004308	0.0292538
ENSMUSG00000108593.1	4.36061	0.00430563	0.0292538
ENSMUSG00000116736.1	4.92421	0.00431896	0.0293047
ENSMUSG00000021867.16	-1.46635	0.00434942	0.0294687
ENSMUSG00000036109.17	1.15181	0.00436376	0.0295449
ENSMUSG00000035713.15	-1.77583	0.00436857	0.0295669
ENSMUSG00000039607.15	-1.62577	0.00439739	0.0297304
ENSMUSG00000114792.1	-1.44059	0.004403	0.0297577
ENSMUSG00000029199.11	-2.3222	0.00441372	0.0298118
ENSMUSG00000098343.1	1.27488	0.00441412	0.0298118
ENSMUSG00000087433.1	-2.34758	0.0044515	0.0300004
ENSMUSG00000115267.1	2.4944	0.00449611	0.0301961
ENSMUSG00000086256.1	-3.0903	0.00452585	0.0303619
ENSMUSG00000066720.7	-1.68031	0.00452767	0.0303634
ENSMUSG00000093931.2	-1.42773	0.00453965	0.030433
ENSMUSG00000110382.1	2.56385	0.00454399	0.0304514
ENSMUSG00000022025.13	-2.51794	0.00454921	0.030465
ENSMUSG00000070337.4	4.72302	0.004598	0.0306732
ENSMUSG00000085184.9	-1.45142	0.00461903	0.0308027
ENSMUSG00000027456.8	-1.94518	0.00462858	0.0308556
ENSMUSG00000081208.1	3.59022	0.00465321	0.0310089
ENSMUSG00000033207.6	1.65988	0.00467268	0.0311169
ENSMUSG00000066475.6	-4.28399	0.00467747	0.0311278
ENSMUSG00000032667.17	1.80063	0.00467759	0.0311278
ENSMUSG00000064140.3	-1.35906	0.00468396	0.0311594
ENSMUSG00000048617.16	-1.59492	0.00469566	0.0312263
ENSMUSG00000048424.17	2.70331	0.00470196	0.0312537
ENSMUSG00000105370.1	3.23409	0.00471252	0.0312838
ENSMUSG00000054385.14	-1.13344	0.0047418	0.0314343
ENSMUSG00000109195.1	3.76997	0.00474667	0.0314449
ENSMUSG00000112074.1	3.67147	0.0047569	0.0314787
ENSMUSG00000094595.1	-3.41466	0.00476169	0.0314896
ENSMUSG00000107760.1	2.66926	0.00477163	0.0315444
ENSMUSG00000117515.1	-4.26411	0.00477363	0.0315467
ENSMUSG00000103199.1	1.48845	0.00477833	0.0315668
ENSMUSG00000106819.1	3.69615	0.00478717	0.0316033
ENSMUSG00000029158.9	-2.03797	0.00482773	0.0318049
ENSMUSG00000102673.1	3.30068	0.00484493	0.0319073
ENSMUSG00000030672.12	-2.68309	0.00486022	0.0319858
ENSMUSG00000112049.1	2.90368	0.00488939	0.0321556
ENSMUSG00000110189.1	1.27158	0.00490613	0.0322323
ENSMUSG00000107951.1	-3.44791	0.00493801	0.0323859
ENSMUSG00000035620.15	1.10315	0.00497224	0.0325768
ENSMUSG00000044982.7	-1.79744	0.0049825	0.0326328
ENSMUSG00000084336.2	2.84486	0.00499541	0.0326949
ENSMUSG00000117599.1	3.34224	0.00500635	0.0327351
ENSMUSG00000031148.14	-1.62116	0.00503105	0.0328717
ENSMUSG00000085180.1	2.22397	0.00503866	0.032903
ENSMUSG00000112731.1	3.28698	0.00505477	0.0329927
ENSMUSG00000071531.3	4.48314	0.00506332	0.0329927
ENSMUSG00000108234.1	3.76967	0.00506745	0.0330077
ENSMUSG00000116319.1	2.58853	0.00508836	0.0331213
ENSMUSG00000039747.11	3.73038	0.00510006	0.0331861
ENSMUSG00000022436.16	2.07075	0.00511234	0.033232
ENSMUSG00000102439.4	4.77445	0.00513506	0.0333228
ENSMUSG00000104641.1	2.85533	0.00517915	0.0335678
ENSMUSG00000003273.14	-2.93592	0.00518179	0.0335689
ENSMUSG00000060503.6	3.75849	0.00519277	0.0336172
ENSMUSG00000041700.9	-1.39928	0.00519613	0.0336174
ENSMUSG00000031959.15	1.1504	0.00519632	0.0336174
ENSMUSG00000107632.1	2.99628	0.00520294	0.0336246
ENSMUSG00000059910.4	4.14841	0.00520368	0.0336246
ENSMUSG00000067010.4	1.06213	0.00521372	0.0336727
ENSMUSG00000107117.1	4.7671	0.00522864	0.0337299
ENSMUSG00000032423.12	-1.29462	0.00524439	0.0337838
ENSMUSG00000109125.1	3.82582	0.00525621	0.033844
ENSMUSG00000104174.1	4.16665	0.00527367	0.033922
ENSMUSG00000056966.7	3.21495	0.0052981	0.0340561
ENSMUSG00000073931.3	4.18325	0.00535572	0.0343686
ENSMUSG00000114134.1	4.34122	0.00536857	0.0344163
ENSMUSG00000093617.1	3.94928	0.00539304	0.0345383
ENSMUSG00000030214.7	-2.1751	0.00540581	0.0345852
ENSMUSG00000091805.2	1.85773	0.00544161	0.0347443
ENSMUSG00000053687.15	-1.49839	0.00545632	0.0348149
ENSMUSG00000100650.1	-3.03772	0.0054605	0.0348299
ENSMUSG00000039492.7	-2.1023	0.0054697	0.0348769
ENSMUSG00000052642.3	-2.97725	0.00547735	0.0349023
ENSMUSG00000047844.3	-2.74954	0.00547555	0.0349023
ENSMUSG00000034845.6	-1.1557	0.00553828	0.0351495
ENSMUSG00000109385.1	3.93694	0.00554462	0.0351761
ENSMUSG00000110156.1	-2.01504	0.00556027	0.0352421
ENSMUSG00000061186.15	3.23143	0.00555983	0.0352421
ENSMUSG00000102718.1	5.3709	0.00559386	0.0353962
ENSMUSG00000077714.1	1.03789	0.00560682	0.0354547
ENSMUSG00000102443.1	3.63479	0.00564803	0.0356561
ENSMUSG00000113397.1	3.89797	0.00569301	0.0358333
ENSMUSG00000060024.2	2.45472	0.00570945	0.0359051
ENSMUSG00000102465.1	2.69599	0.00571174	0.0359051
ENSMUSG00000111728.1	4.71051	0.00574934	0.0360687
ENSMUSG00000111729.1	-1.32814	0.00576998	0.0361506
ENSMUSG00000104435.1	3.93444	0.0057776	0.0361745
ENSMUSG00000075140.4	4.79735	0.00579344	0.036238
ENSMUSG00000106962.1	2.55363	0.00584499	0.0364751
ENSMUSG00000103300.1	-3.56501	0.00585617	0.0365157
ENSMUSG00000090751.2	1.21285	0.0058809	0.0366528
ENSMUSG00000029844.9	2.31947	0.00588317	0.0366549
ENSMUSG00000112112.1	3.19707	0.00593101	0.0369409
ENSMUSG00000113386.1	3.77611	0.00604282	0.0375392
ENSMUSG00000090353.2	3.33147	0.00605171	0.0375821
ENSMUSG00000027710.14	1.70228	0.00607872	0.0377253
ENSMUSG00000070855.8	3.53529	0.00614714	0.0380459
ENSMUSG00000028369.15	4.0541	0.00614834	0.0380459
ENSMUSG00000091189.1	-4.24348	0.00621537	0.038361
ENSMUSG00000003271.17	-2.1242	0.00621496	0.038361
ENSMUSG00000052783.16	2.15922	0.00627045	0.0386134
ENSMUSG00000091028.1	3.798	0.00629126	0.0387165
ENSMUSG00000108948.3	-1.63341	0.0063155	0.0388406
ENSMUSG00000082196.3	-3.51202	0.00632586	0.0388667
ENSMUSG00000100600.6	1.5776	0.00632808	0.0388678
ENSMUSG00000091382.2	3.10064	0.00633473	0.0388836
ENSMUSG00000111696.1	3.6936	0.00634007	0.0389038
ENSMUSG00000051176.6	-2.6475	0.00635993	0.0390006
ENSMUSG00000047050.2	4.28068	0.00644456	0.039355
ENSMUSG00000097313.2	-1.123	0.00645255	0.0393659
ENSMUSG00000014846.12	-1.1564	0.00647737	0.0395047
ENSMUSG00000003872.9	-1.29224	0.00648137	0.0395165
ENSMUSG00000114715.1	-2.68839	0.00651259	0.0396434
ENSMUSG00000094472.1	3.07839	0.00656034	0.0398577
ENSMUSG00000110909.1	-1.21959	0.00666074	0.0402879
ENSMUSG00000094380.3	4.61317	0.00666061	0.0402879
ENSMUSG00000091239.2	2.40065	0.00668562	0.0403499
ENSMUSG00000082536.1	-1.71064	0.00669596	0.0403954
ENSMUSG00000000296.8	1.15983	0.0067374	0.0405435
ENSMUSG00000101480.3	3.37088	0.00676148	0.0406521
ENSMUSG00000086262.7	-1.45717	0.00679222	0.0408111
ENSMUSG00000070331.14	-1.01636	0.00681055	0.0408826
ENSMUSG00000079845.8	-1.11588	0.00685115	0.0410746
ENSMUSG00000094778.3	3.69169	0.00684984	0.0410746
ENSMUSG00000093942.3	3.17976	0.00688645	0.0412301
ENSMUSG00000110864.1	3.8472	0.00688791	0.0412301
ENSMUSG00000107616.1	-1.14064	0.0069048	0.0412923
ENSMUSG00000097548.1	1.55048	0.00695125	0.041453
ENSMUSG00000102994.1	3.1329	0.00695469	0.0414606
ENSMUSG00000008090.14	-3.7155	0.00696637	0.0414912
ENSMUSG00000045540.5	2.83167	0.00698946	0.0416028
ENSMUSG00000002769.9	-1.59463	0.00701867	0.0417375
ENSMUSG00000086989.3	-1.24274	0.0070285	0.0417699
ENSMUSG00000034127.15	-1.40168	0.00704186	0.0418363
ENSMUSG00000086735.1	2.01615	0.00705383	0.0418912
ENSMUSG00000071591.3	3.06427	0.00706352	0.0419258
ENSMUSG00000109809.1	-3.95953	0.00707743	0.0419576
ENSMUSG00000021990.15	1.18178	0.00707528	0.0419576
ENSMUSG00000100009.6	3.21249	0.00707769	0.0419576
ENSMUSG00000073953.4	3.57016	0.00712822	0.0422177
ENSMUSG00000090362.2	2.94175	0.00713428	0.0422195
ENSMUSG00000099170.1	1.07369	0.00715467	0.0423087
ENSMUSG00000053297.14	-1.45054	0.0071649	0.0423429
ENSMUSG00000070708.5	-2.81827	0.00718633	0.0424038
ENSMUSG00000108155.1	3.14226	0.00722096	0.042522
ENSMUSG00000104091.1	3.55378	0.00723157	0.0425428
ENSMUSG00000113257.1	-2.47191	0.00723764	0.0425485
ENSMUSG00000038957.13	1.53723	0.00727587	0.0427205
ENSMUSG00000039382.12	-1.19547	0.00734007	0.0430312
ENSMUSG00000108953.1	2.79509	0.00735847	0.0430993
ENSMUSG00000054453.11	-2.49321	0.00736698	0.0431276
ENSMUSG00000012640.16	-1.01768	0.00737172	0.0431371
ENSMUSG00000075297.10	-2.08863	0.00738909	0.043199
ENSMUSG00000102651.1	4.68974	0.00746419	0.0435579
ENSMUSG00000108756.1	3.84236	0.00749135	0.0436629
ENSMUSG00000113795.1	2.92535	0.00751394	0.0437544
ENSMUSG00000022148.16	1.39819	0.00755126	0.0438913
ENSMUSG00000097197.1	2.85786	0.00756218	0.0439038
ENSMUSG00000092219.1	-2.23195	0.0075663	0.0439117
ENSMUSG00000058441.7	-1.26781	0.00760295	0.044044
ENSMUSG00000027339.15	2.73304	0.00765736	0.0443322
ENSMUSG00000028403.15	1.33692	0.00767685	0.0443911
ENSMUSG00000034359.16	-2.70667	0.00769025	0.0444551
ENSMUSG00000081218.1	4.56039	0.00774176	0.0447122
ENSMUSG00000093922.1	-3.06906	0.00786517	0.0453151
ENSMUSG00000110225.1	3.54857	0.00789638	0.0454399
ENSMUSG00000050379.15	-1.32421	0.00793114	0.0455394
ENSMUSG00000056895.4	1.41713	0.00795344	0.0456163
ENSMUSG00000039182.6	-1.3831	0.00799889	0.0458085
ENSMUSG00000112667.1	3.68876	0.00806602	0.0461237
ENSMUSG00000032503.18	4.52173	0.00809129	0.0462266
ENSMUSG00000097448.1	-3.4994	0.00809609	0.0462402
ENSMUSG00000046585.8	-1.55629	0.00815119	0.0464991
ENSMUSG00000000247.11	-1.09835	0.00817835	0.0466261
ENSMUSG00000026632.17	-1.11688	0.00821831	0.0468259
ENSMUSG00000033316.14	1.0605	0.00826245	0.0470248
ENSMUSG00000109693.1	2.60401	0.00827952	0.0470668
ENSMUSG00000095664.2	3.02325	0.00828033	0.0470668
ENSMUSG00000029521.7	-1.27004	0.00829256	0.0471222
ENSMUSG00000097239.7	2.33207	0.00830741	0.0471785
ENSMUSG00000097308.1	-1.03269	0.00833125	0.0472575
ENSMUSG00000115792.1	3.79678	0.00833483	0.0472637
ENSMUSG00000086136.1	-2.33627	0.00842704	0.0476359
ENSMUSG00000023266.11	4.53001	0.00842532	0.0476359
ENSMUSG00000033721.16	-1.20826	0.00846421	0.0478125
ENSMUSG00000079429.9	1.17773	0.00846945	0.0478279
ENSMUSG00000072235.6	-1.80005	0.00850654	0.0480089
ENSMUSG00000026180.8	1.24834	0.00857784	0.0483541
ENSMUSG00000029071.16	-1.38688	0.00858123	0.0483589
ENSMUSG00000100603.6	-2.93843	0.00861393	0.0485001
ENSMUSG00000040710.10	4.62722	0.0086204	0.0485222
ENSMUSG00000075144.5	3.088	0.00868818	0.048846
ENSMUSG00000022236.10	-2.08512	0.00871046	0.0489464
ENSMUSG00000074259.10	-1.20932	0.00871117	0.0489464
ENSMUSG00000027253.15	3.21025	0.00872394	0.0489718
ENSMUSG00000100580.6	3.85075	0.00872078	0.0489718
ENSMUSG00000109335.1	4.08566	0.00872597	0.0489718
ENSMUSG00000035133.9	-1.1662	0.00873695	0.049019
ENSMUSG00000083364.4	-1.04705	0.00876417	0.0490995
ENSMUSG00000108779.1	3.31814	0.00876334	0.0490995
ENSMUSG00000035566.7	3.89377	0.00876222	0.0490995
ENSMUSG00000074955.3	3.69981	0.00877276	0.0491331
ENSMUSG00000029480.13	1.1881	0.00878167	0.0491686
ENSMUSG00000107133.1	-1.41079	0.00879747	0.0492426
ENSMUSG00000010362.9	-1.54089	0.00880374	0.0492632
ENSMUSG00000105388.1	-2.3012	0.00880852	0.0492755
ENSMUSG00000112122.1	3.33306	0.00882021	0.0493264
ENSMUSG00000028480.14	-1.97907	0.00883707	0.0493772
ENSMUSG00000112178.1	4.51372	0.00885014	0.0494358
ENSMUSG00000103810.1	5.83204	0.00889038	0.0496169
ENSMUSG00000078932.8	-4.10652	0.00890361	0.0496632
ENSMUSG00000024175.2	-1.01588	0.00894075	0.0498396

## Sheet: Isoform RSEM+DESeq2 (batch 1+2)
Isoform	log2 FoldChange	P value	FDR
ENSMUST00000031094.14	23.7563	5.99224e-41	2.18531e-36
ENSMUST00000162589.2	3.18778	1.08771e-35	1.98338e-31
ENSMUST00000054925.12	-2.98977	1.4061e-34	1.7093e-30
ENSMUST00000217992.1	-5.24673	3.36565e-30	2.45484e-26
ENSMUST00000224593.1	-5.22483	2.95853e-30	2.45484e-26
ENSMUST00000082418.1	1.40558	1.28468e-26	7.80848e-23
ENSMUST00000196601.1	2.95228	2.5892e-26	1.34894e-22
ENSMUST00000062629.4	-1.22948	4.95216e-25	2.2575e-21
ENSMUST00000025885.4	-3.01911	1.70348e-24	6.90268e-21
ENSMUST00000206947.1	-21.6808	2.26639e-24	8.2653e-21
ENSMUST00000021412.8	-2.00476	5.27058e-24	1.74739e-20
ENSMUST00000217356.1	-3.28764	9.56191e-24	2.90594e-20
ENSMUST00000208652.1	4.08201	1.64088e-21	4.60317e-18
ENSMUST00000038257.6	-9.75722	2.23101e-21	5.52455e-18
ENSMUST00000021203.6	-4.84121	2.39173e-21	5.52455e-18
ENSMUST00000170953.2	-3.51442	2.42378e-21	5.52455e-18
ENSMUST00000126446.7	21.1631	5.98074e-21	1.28301e-17
ENSMUST00000160381.1	-2.46244	7.2573e-21	1.47037e-17
ENSMUST00000099663.2	-1.68553	4.4821e-20	8.60304e-17
ENSMUST00000075453.8	-2.05416	9.69439e-20	1.76772e-16
ENSMUST00000080492.6	-2.13707	1.1294e-19	1.96134e-16
ENSMUST00000114050.7	-1.88523	2.42687e-19	4.02298e-16
ENSMUST00000204522.1	3.95972	3.3651e-19	5.33573e-16
ENSMUST00000212967.1	2.57213	7.69944e-19	1.16996e-15
ENSMUST00000101225.1	3.79302	9.18923e-19	1.34049e-15
ENSMUST00000030404.4	-1.97289	1.1214e-18	1.57293e-15
ENSMUST00000073471.12	-2.28864	1.57171e-18	2.12291e-15
ENSMUST00000232304.1	-2.35893	2.86175e-18	3.72733e-15
ENSMUST00000211933.1	3.72426	8.08737e-18	1.01703e-14
ENSMUST00000231351.1	-3.65519	9.7928e-18	1.12789e-14
ENSMUST00000216457.1	-2.01546	9.89676e-18	1.12789e-14
ENSMUST00000139988.1	4.71748	9.54289e-18	1.12789e-14
ENSMUST00000102845.10	-3.68066	1.34735e-17	1.4452e-14
ENSMUST00000026420.6	-2.95871	1.3459e-17	1.4452e-14
ENSMUST00000206737.1	-3.00542	1.68521e-17	1.75594e-14
ENSMUST00000200883.1	2.7396	2.59444e-17	2.62824e-14
ENSMUST00000185393.6	-5.70321	4.59198e-17	4.52607e-14
ENSMUST00000071641.4	-1.77747	4.9995e-17	4.79808e-14
ENSMUST00000168720.7	2.0979	7.74908e-17	7.24618e-14
ENSMUST00000163336.7	1.16245	8.76539e-17	7.99163e-14
ENSMUST00000028083.5	-1.55975	1.27815e-16	1.1369e-13
ENSMUST00000042235.14	-1.54255	1.37633e-16	1.19508e-13
ENSMUST00000114048.1	-3.04578	7.3034e-16	6.19413e-13
ENSMUST00000144531.1	-2.28484	1.72736e-15	1.43171e-12
ENSMUST00000170406.7	4.24982	3.27416e-15	2.65345e-12
ENSMUST00000043931.8	-1.87071	3.46498e-15	2.74705e-12
ENSMUST00000033570.5	-1.07858	5.88453e-15	4.56602e-12
ENSMUST00000119559.7	-1.78474	6.01791e-15	4.57223e-12
ENSMUST00000088523.10	-8.47037	2.66368e-14	1.98249e-11
ENSMUST00000134532.8	20.3418	3.4785e-14	2.53714e-11
ENSMUST00000063956.6	-1.64385	3.93892e-14	2.81664e-11
ENSMUST00000061456.7	-2.30834	4.9321e-14	3.45901e-11
ENSMUST00000200021.1	-30	5.90234e-14	4.06136e-11
ENSMUST00000033999.7	-1.50165	7.14464e-14	4.82515e-11
ENSMUST00000045897.14	-1.34409	8.62919e-14	5.72178e-11
ENSMUST00000213324.1	-1.56448	8.88986e-14	5.78936e-11
ENSMUST00000171044.1	-8.07231	1.8841e-13	1.20546e-10
ENSMUST00000075010.11	-2.23288	1.96074e-13	1.23286e-10
ENSMUST00000177442.1	-3.17582	2.02958e-13	1.25452e-10
ENSMUST00000112090.1	-2.37606	2.11797e-13	1.28734e-10
ENSMUST00000080813.4	-3.49085	2.75539e-13	1.64732e-10
ENSMUST00000082419.1	1.18663	3.66372e-13	2.15504e-10
ENSMUST00000068408.13	-3.14584	4.19466e-13	2.42818e-10
ENSMUST00000212494.1	-4.12075	9.7156e-13	5.53622e-10
ENSMUST00000033207.5	-2.23655	1.09945e-12	6.16857e-10
ENSMUST00000199491.1	2.23263	1.14493e-12	6.32645e-10
ENSMUST00000023677.9	-1.68908	1.25477e-12	6.82987e-10
ENSMUST00000080861.5	-2.31966	1.40435e-12	7.53165e-10
ENSMUST00000223060.1	-2.70334	1.55229e-12	8.20439e-10
ENSMUST00000020770.10	-2.06707	1.73921e-12	9.06104e-10
ENSMUST00000024817.14	1.77614	2.30046e-12	1.18163e-09
ENSMUST00000031707.13	-1.13132	3.35312e-12	1.6984e-09
ENSMUST00000035034.9	-1.59408	5.99925e-12	2.99708e-09
ENSMUST00000026927.9	1.87328	6.25018e-12	3.08024e-09
ENSMUST00000108430.9	-3.68723	7.07796e-12	3.44168e-09
ENSMUST00000126794.1	-6.02912	7.94767e-12	3.81373e-09
ENSMUST00000023059.12	-1.80446	9.28862e-12	4.39931e-09
ENSMUST00000115079.7	-2.45934	1.07123e-11	5.00853e-09
ENSMUST00000109642.7	2.51831	1.48328e-11	6.84731e-09
ENSMUST00000202242.1	-1.71456	2.25339e-11	1.02723e-08
ENSMUST00000008826.13	-2.26402	2.36398e-11	1.06038e-08
ENSMUST00000183265.1	3.86989	2.38425e-11	1.06038e-08
ENSMUST00000111174.7	-1.22804	2.77387e-11	1.2188e-08
ENSMUST00000020049.8	-1.5537	2.90541e-11	1.2614e-08
ENSMUST00000163747.3	5.96482	2.95523e-11	1.26793e-08
ENSMUST00000032992.6	-1.00339	3.23075e-11	1.37002e-08
ENSMUST00000025319.6	-2.61837	3.47986e-11	1.4587e-08
ENSMUST00000032956.9	-1.51452	3.7265e-11	1.54434e-08
ENSMUST00000187839.7	1.67603	4.17862e-11	1.71225e-08
ENSMUST00000075451.11	-1.71936	5.23922e-11	2.12299e-08
ENSMUST00000102844.3	-2.03075	5.36171e-11	2.14875e-08
ENSMUST00000222516.1	3.4408	5.72669e-11	2.27007e-08
ENSMUST00000195998.4	-4.22156	5.85642e-11	2.27796e-08
ENSMUST00000176015.4	-1.72029	5.87151e-11	2.27796e-08
ENSMUST00000062674.6	-3.09021	6.45663e-11	2.4786e-08
ENSMUST00000142761.1	-2.96987	6.72697e-11	2.55548e-08
ENSMUST00000085554.4	-2.09488	7.66767e-11	2.88281e-08
ENSMUST00000220596.1	1.45914	9.36357e-11	3.48449e-08
ENSMUST00000032824.9	-1.76877	1.03751e-10	3.8219e-08
ENSMUST00000221374.1	-1.60895	1.06164e-10	3.87171e-08
ENSMUST00000155873.2	-2.29249	1.13155e-10	4.0858e-08
ENSMUST00000123292.1	-2.17743	1.1643e-10	4.16282e-08
ENSMUST00000150576.7	-2.03357	1.32904e-10	4.66047e-08
ENSMUST00000202370.1	-6.02469	1.51332e-10	5.25613e-08
ENSMUST00000155638.7	4.32475	1.5734e-10	5.41323e-08
ENSMUST00000149687.1	-1.55173	1.58989e-10	5.41886e-08
ENSMUST00000070395.8	-2.82263	1.60869e-10	5.43216e-08
ENSMUST00000192538.1	2.34137	2.30897e-10	7.72531e-08
ENSMUST00000170335.3	2.85684	2.40105e-10	7.96035e-08
ENSMUST00000215166.1	-2.10812	2.42363e-10	7.96284e-08
ENSMUST00000107771.11	-1.28444	2.77723e-10	9.04312e-08
ENSMUST00000209449.1	-1.90198	2.83615e-10	9.15323e-08
ENSMUST00000106602.9	-3.45201	3.04792e-10	9.75041e-08
ENSMUST00000059080.6	-2.09083	3.29213e-10	1.044e-07
ENSMUST00000000188.11	-7.49886	3.82285e-10	1.20186e-07
ENSMUST00000044527.4	-2.3622	3.98248e-10	1.22048e-07
ENSMUST00000004379.7	-1.50999	3.95943e-10	1.22048e-07
ENSMUST00000056745.11	-1.26653	3.93205e-10	1.22048e-07
ENSMUST00000005073.12	-2.17426	4.06431e-10	1.23518e-07
ENSMUST00000054544.6	-1.45138	4.38985e-10	1.32309e-07
ENSMUST00000149452.1	3.53554	4.56551e-10	1.36475e-07
ENSMUST00000081677.11	-3.06796	4.78523e-10	1.4188e-07
ENSMUST00000140654.8	-1.98538	4.98161e-10	1.46512e-07
ENSMUST00000170122.3	-4.12153	5.12993e-10	1.49667e-07
ENSMUST00000118942.7	7.47822	5.18442e-10	1.50056e-07
ENSMUST00000167978.8	5.99074	5.27362e-10	1.51436e-07
ENSMUST00000132951.1	2.85974	6.03306e-10	1.7189e-07
ENSMUST00000150312.1	-2.27628	6.18726e-10	1.74917e-07
ENSMUST00000091186.6	1.58351	6.25157e-10	1.75376e-07
ENSMUST00000194455.1	-1.45885	6.72527e-10	1.87224e-07
ENSMUST00000025045.14	-2.39756	7.37903e-10	2.02335e-07
ENSMUST00000160271.7	-1.50684	7.32496e-10	2.02335e-07
ENSMUST00000202798.1	-9.21729	7.52918e-10	2.04912e-07
ENSMUST00000165532.2	-1.66353	8.1618e-10	2.18862e-07
ENSMUST00000228218.1	21.9091	8.11039e-10	2.18862e-07
ENSMUST00000065289.5	-1.88015	8.36e-10	2.22541e-07
ENSMUST00000037023.8	-1.97094	9.16851e-10	2.42294e-07
ENSMUST00000172518.7	-2.45845	9.93366e-10	2.60626e-07
ENSMUST00000163987.1	20.4352	1.00341e-09	2.61381e-07
ENSMUST00000170308.7	-2.78787	1.04412e-09	2.70057e-07
ENSMUST00000228050.1	7.54524	1.1126e-09	2.83744e-07
ENSMUST00000222934.1	7.68878	1.11125e-09	2.83744e-07
ENSMUST00000102572.7	-1.63218	1.37333e-09	3.47805e-07
ENSMUST00000053249.8	-2.38036	1.48164e-09	3.72648e-07
ENSMUST00000030069.6	-1.73513	1.53308e-09	3.82945e-07
ENSMUST00000228675.1	-1.33124	1.54852e-09	3.8356e-07
ENSMUST00000124968.7	21.3139	1.55658e-09	3.8356e-07
ENSMUST00000179379.8	18.3569	1.68239e-09	4.11779e-07
ENSMUST00000113211.7	-2.07434	1.81299e-09	4.40787e-07
ENSMUST00000223928.1	4.15941	1.93424e-09	4.6715e-07
ENSMUST00000132034.4	-2.78374	1.98041e-09	4.75154e-07
ENSMUST00000114242.8	20.7512	2.15747e-09	5.14253e-07
ENSMUST00000153010.1	2.26626	2.32552e-09	5.5071e-07
ENSMUST00000154954.7	-3.62197	2.49082e-09	5.86051e-07
ENSMUST00000082414.1	1.47876	2.72633e-09	6.37349e-07
ENSMUST00000105852.7	-21.6513	2.76734e-09	6.42815e-07
ENSMUST00000040776.5	-2.62821	2.80474e-09	6.4738e-07
ENSMUST00000102629.7	2.15064	2.97164e-09	6.81588e-07
ENSMUST00000212709.1	-3.86708	3.98129e-09	9.0746e-07
ENSMUST00000201392.1	3.46935	4.08431e-09	9.25159e-07
ENSMUST00000009039.5	-1.76568	4.14222e-09	9.32485e-07
ENSMUST00000024959.9	-1.53369	4.44081e-09	9.93571e-07
ENSMUST00000106617.7	-1.52302	4.90434e-09	1.09059e-06
ENSMUST00000019517.9	-1.58863	5.1258e-09	1.13293e-06
ENSMUST00000058437.13	-1.89907	5.68326e-09	1.24109e-06
ENSMUST00000069648.13	-23.1698	6.66139e-09	1.44604e-06
ENSMUST00000161741.7	-1.36435	7.22735e-09	1.55044e-06
ENSMUST00000222305.1	-6.78998	8.34302e-09	1.76896e-06
ENSMUST00000004554.13	-1.56741	8.31131e-09	1.76896e-06
ENSMUST00000131011.1	-1.82385	8.6959e-09	1.83313e-06
ENSMUST00000121497.1	-1.61029	8.93273e-09	1.87223e-06
ENSMUST00000171436.7	1.05282	9.49457e-09	1.96737e-06
ENSMUST00000123495.7	1.65327	9.44537e-09	1.96737e-06
ENSMUST00000151671.7	-1.86109	1.02534e-08	2.11261e-06
ENSMUST00000201085.1	-2.01174	1.05284e-08	2.15709e-06
ENSMUST00000231548.1	-4.71036	1.07068e-08	2.18137e-06
ENSMUST00000102696.4	-1.01149	1.10848e-08	2.24585e-06
ENSMUST00000114872.8	-3.33687	1.12786e-08	2.27248e-06
ENSMUST00000092473.4	2.78116	1.19204e-08	2.3886e-06
ENSMUST00000134425.7	-2.55215	1.35177e-08	2.67922e-06
ENSMUST00000062672.6	-1.57783	1.37466e-08	2.70987e-06
ENSMUST00000031131.10	-1.53518	1.45687e-08	2.85649e-06
ENSMUST00000081650.14	-1.54699	1.49554e-08	2.91663e-06
ENSMUST00000159250.8	-2.33471	1.68137e-08	3.26158e-06
ENSMUST00000174511.1	-6.09496	1.83186e-08	3.53472e-06
ENSMUST00000018430.6	-1.08137	1.94792e-08	3.73887e-06
ENSMUST00000136312.1	-1.74236	1.97328e-08	3.76772e-06
ENSMUST00000025641.1	-1.34064	1.98445e-08	3.76931e-06
ENSMUST00000154802.1	-1.83541	2.07071e-08	3.91278e-06
ENSMUST00000087114.3	-1.22494	2.30231e-08	4.32278e-06
ENSMUST00000227415.1	1.43844	2.3277e-08	4.33106e-06
ENSMUST00000179285.2	1.5834	2.43662e-08	4.51071e-06
ENSMUST00000164791.7	-2.38499	2.46918e-08	4.54791e-06
ENSMUST00000111057.1	-7.75924	2.58596e-08	4.7192e-06
ENSMUST00000021870.11	-22.2093	2.73177e-08	4.95647e-06
ENSMUST00000025377.13	-1.38677	2.80734e-08	5.06835e-06
ENSMUST00000212129.1	-3.61497	2.8577e-08	5.12129e-06
ENSMUST00000019882.15	-2.18855	2.86474e-08	5.12129e-06
ENSMUST00000097477.6	-1.95285	3.21588e-08	5.72096e-06
ENSMUST00000032309.12	-1.53388	3.40635e-08	6.03041e-06
ENSMUST00000102980.10	-1.5148	3.59156e-08	6.32757e-06
ENSMUST00000035105.6	-2.38724	3.65353e-08	6.4058e-06
ENSMUST00000019354.10	-2.16807	3.71006e-08	6.47379e-06
ENSMUST00000035033.6	-1.07537	3.76169e-08	6.53262e-06
ENSMUST00000143014.2	-1.7338	3.85112e-08	6.65623e-06
ENSMUST00000025811.4	-2.26828	4.14864e-08	7.06995e-06
ENSMUST00000108164.7	-1.39177	4.1348e-08	7.06995e-06
ENSMUST00000195210.1	-2.25971	4.51759e-08	7.66288e-06
ENSMUST00000177817.1	4.48283	4.64305e-08	7.83923e-06
ENSMUST00000046384.8	-2.36616	5.04079e-08	8.47155e-06
ENSMUST00000001566.9	-1.23203	5.47013e-08	9.15093e-06
ENSMUST00000173486.7	-2.18042	5.57304e-08	9.28051e-06
ENSMUST00000216450.1	7.86764	5.69704e-08	9.44387e-06
ENSMUST00000023330.7	-1.31123	5.7821e-08	9.54152e-06
ENSMUST00000034276.12	-1.20498	6.10351e-08	1.00265e-05
ENSMUST00000216329.1	-5.16113	6.31747e-08	1.03315e-05
ENSMUST00000181614.1	-1.95231	6.41075e-08	1.04372e-05
ENSMUST00000176834.7	-2.66476	6.50976e-08	1.05046e-05
ENSMUST00000222043.1	3.0387	6.48974e-08	1.05046e-05
ENSMUST00000224521.1	-2.19582	6.73846e-08	1.08258e-05
ENSMUST00000090541.11	1.76856	7.13808e-08	1.14175e-05
ENSMUST00000090779.3	1.48356	7.40651e-08	1.17951e-05
ENSMUST00000100248.5	-1.2904	7.60177e-08	1.20179e-05
ENSMUST00000215938.1	-1.20778	7.61229e-08	1.20179e-05
ENSMUST00000025294.8	-21.4629	7.89905e-08	1.23107e-05
ENSMUST00000198262.1	-3.65424	7.88267e-08	1.23107e-05
ENSMUST00000164916.8	-1.46135	7.95105e-08	1.23215e-05
ENSMUST00000108840.3	-2.24801	8.41651e-08	1.28967e-05
ENSMUST00000084614.4	-3.19326	9.18019e-08	1.4008e-05
ENSMUST00000100052.10	1.21973	9.57734e-08	1.45261e-05
ENSMUST00000189517.1	2.11171	9.59933e-08	1.45261e-05
ENSMUST00000195201.1	-2.07015	9.9762e-08	1.5034e-05
ENSMUST00000023608.13	-1.99122	1.04438e-07	1.55811e-05
ENSMUST00000109682.8	-1.35897	1.04674e-07	1.55811e-05
ENSMUST00000211214.1	1.58428	1.04091e-07	1.55811e-05
ENSMUST00000023269.4	-1.80033	1.19312e-07	1.76878e-05
ENSMUST00000077915.9	-2.66766	1.26982e-07	1.86873e-05
ENSMUST00000125429.2	-2.26793	1.27079e-07	1.86873e-05
ENSMUST00000033611.4	5.46585	1.28123e-07	1.87651e-05
ENSMUST00000009220.4	-1.39357	1.31646e-07	1.9204e-05
ENSMUST00000116440.8	-1.98247	1.3966e-07	2.02918e-05
ENSMUST00000213053.1	-1.94868	1.45732e-07	2.109e-05
ENSMUST00000219476.1	-1.68523	1.57384e-07	2.26862e-05
ENSMUST00000157560.1	2.45924	1.62249e-07	2.32955e-05
ENSMUST00000175877.7	-7.57858	1.66647e-07	2.38331e-05
ENSMUST00000077389.7	-2.07826	1.67563e-07	2.38706e-05
ENSMUST00000194592.1	-2.23383	1.72975e-07	2.45457e-05
ENSMUST00000071182.7	-1.09015	1.74836e-07	2.47135e-05
ENSMUST00000099683.1	4.55175	1.76762e-07	2.48893e-05
ENSMUST00000073868.8	-1.15425	1.80552e-07	2.52282e-05
ENSMUST00000151391.1	-1.08334	1.80228e-07	2.52282e-05
ENSMUST00000080839.1	-1.86342	1.82641e-07	2.54227e-05
ENSMUST00000038675.6	-2.38035	1.862e-07	2.58195e-05
ENSMUST00000209927.1	-7.21972	1.92955e-07	2.65543e-05
ENSMUST00000181242.1	4.57589	1.97894e-07	2.71316e-05
ENSMUST00000136464.2	-1.77527	1.99442e-07	2.72413e-05
ENSMUST00000163083.1	-1.7603	2.11414e-07	2.87689e-05
ENSMUST00000005185.7	-2.41799	2.2109e-07	2.99737e-05
ENSMUST00000112890.2	-1.71622	2.27831e-07	3.0324e-05
ENSMUST00000027302.13	-1.16767	2.27151e-07	3.0324e-05
ENSMUST00000085254.6	-1.14715	2.2666e-07	3.0324e-05
ENSMUST00000087865.3	-1.87367	2.45674e-07	3.24619e-05
ENSMUST00000222227.1	3.45025	2.57929e-07	3.39582e-05
ENSMUST00000206108.1	-3.97053	2.76993e-07	3.62067e-05
ENSMUST00000141419.1	1.10723	2.88321e-07	3.72864e-05
ENSMUST00000218102.1	3.21897	2.94035e-07	3.78911e-05
ENSMUST00000113627.3	-1.53082	3.10034e-07	3.9812e-05
ENSMUST00000032326.10	-1.03304	3.13508e-07	4.01169e-05
ENSMUST00000234406.1	-6.81504	3.23579e-07	4.12608e-05
ENSMUST00000165400.7	-8.75139	3.32675e-07	4.22729e-05
ENSMUST00000200993.1	3.32214	3.42904e-07	4.34214e-05
ENSMUST00000029082.8	-1.48476	3.6185e-07	4.56619e-05
ENSMUST00000229742.1	-3.47399	3.77208e-07	4.72154e-05
ENSMUST00000095319.9	-1.34763	3.79339e-07	4.72154e-05
ENSMUST00000208953.1	1.01116	3.78776e-07	4.72154e-05
ENSMUST00000120689.7	20.2996	3.80709e-07	4.72248e-05
ENSMUST00000093346.5	-2.05842	3.89387e-07	4.774e-05
ENSMUST00000033683.7	-1.22393	3.884e-07	4.774e-05
ENSMUST00000033577.10	-2.71828	3.91974e-07	4.78091e-05
ENSMUST00000128870.1	1.00958	3.97516e-07	4.83233e-05
ENSMUST00000174933.2	1.94441	4.00341e-07	4.85052e-05
ENSMUST00000044355.9	-1.58486	4.30557e-07	5.18981e-05
ENSMUST00000098015.9	3.04408	4.31192e-07	5.18981e-05
ENSMUST00000099046.3	4.36338	4.37036e-07	5.24285e-05
ENSMUST00000032701.13	-1.02326	4.55537e-07	5.44688e-05
ENSMUST00000028972.8	-1.0204	4.59042e-07	5.47085e-05
ENSMUST00000003717.12	-1.36166	4.79699e-07	5.69842e-05
ENSMUST00000100162.4	-1.56201	5.16719e-07	6.09845e-05
ENSMUST00000215980.1	-1.96613	5.587e-07	6.57266e-05
ENSMUST00000153655.7	1.27004	5.8288e-07	6.83506e-05
ENSMUST00000112944.7	2.27342	5.8697e-07	6.86097e-05
ENSMUST00000161074.7	-2.22847	5.92423e-07	6.90258e-05
ENSMUST00000021698.12	-4.36449	6.12061e-07	7.10867e-05
ENSMUST00000030103.8	-1.62051	6.28244e-07	7.27347e-05
ENSMUST00000004327.10	-1.05225	6.49238e-07	7.46911e-05
ENSMUST00000073076.11	-9.45673	6.92189e-07	7.88857e-05
ENSMUST00000073641.3	-1.08857	6.88364e-07	7.88857e-05
ENSMUST00000082396.1	1.47539	6.92016e-07	7.88857e-05
ENSMUST00000216916.1	2.07832	7.20423e-07	8.18477e-05
ENSMUST00000033497.8	-1.50332	7.30084e-07	8.26877e-05
ENSMUST00000052686.3	-1.44322	7.52165e-07	8.46627e-05
ENSMUST00000005711.5	-1.51084	7.58364e-07	8.50977e-05
ENSMUST00000217407.1	1.83263	7.73074e-07	8.64823e-05
ENSMUST00000021993.4	-2.01364	7.98421e-07	8.90447e-05
ENSMUST00000195935.1	-5.9143	8.0493e-07	8.9497e-05
ENSMUST00000201883.3	6.20845	8.11727e-07	8.99783e-05
ENSMUST00000003536.8	-1.83879	8.1502e-07	9.00696e-05
ENSMUST00000172694.7	6.57167	8.24577e-07	9.08505e-05
ENSMUST00000163766.7	19.6949	8.42171e-07	9.25094e-05
ENSMUST00000025014.8	-1.25472	8.44898e-07	9.25303e-05
ENSMUST00000077577.7	-1.96892	9.23617e-07	0.000100848
ENSMUST00000015981.11	1.30344	9.40901e-07	0.000102429
ENSMUST00000161894.1	-1.92269	9.55822e-07	0.000103744
ENSMUST00000137287.2	2.84249	9.68705e-07	0.00010483
ENSMUST00000234104.1	-5.97108	9.83496e-07	0.000106116
ENSMUST00000092033.3	-1.89376	1.00506e-06	0.000108122
ENSMUST00000026159.5	-1.67516	1.0323e-06	0.000110401
ENSMUST00000133436.7	2.68538	1.03193e-06	0.000110401
ENSMUST00000095947.10	19.5236	1.05036e-06	0.000112004
ENSMUST00000124641.1	-1.52371	1.06922e-06	0.000113684
ENSMUST00000121418.7	1.90941	1.12053e-06	0.000118792
ENSMUST00000101525.8	-1.72944	1.13646e-06	0.000119784
ENSMUST00000107556.9	-1.71496	1.13449e-06	0.000119784
ENSMUST00000223845.1	-1.82471	1.18318e-06	0.00012435
ENSMUST00000110951.7	-1.62277	1.18734e-06	0.000124429
ENSMUST00000201888.1	-1.4552	1.23351e-06	0.000128528
ENSMUST00000231793.1	6.40302	1.25854e-06	0.000130763
ENSMUST00000034371.8	-2.34922	1.29623e-06	0.000134297
ENSMUST00000198643.1	4.91947	1.35236e-06	0.000139714
ENSMUST00000156931.7	2.01522	1.38076e-06	0.000142245
ENSMUST00000121094.7	-7.81289	1.40093e-06	0.000143592
ENSMUST00000226922.1	-2.51181	1.4017e-06	0.000143592
ENSMUST00000102982.1	2.24896	1.41109e-06	0.000144149
ENSMUST00000063272.12	3.38748	1.43659e-06	0.000146344
ENSMUST00000050273.8	-1.00336	1.45154e-06	0.000147454
ENSMUST00000228757.1	6.41853	1.4769e-06	0.0001492
ENSMUST00000215752.1	-2.17156	1.4892e-06	0.000150027
ENSMUST00000036125.9	-2.90518	1.52846e-06	0.000153558
ENSMUST00000008812.8	-2.76247	1.55419e-06	0.000155714
ENSMUST00000210137.1	-5.67253	1.60817e-06	0.000160681
ENSMUST00000146520.4	-2.51525	1.6284e-06	0.000162257
ENSMUST00000019942.5	-1.26204	1.63447e-06	0.000162418
ENSMUST00000106439.1	-2.62973	1.6445e-06	0.000162971
ENSMUST00000049294.3	-1.47431	1.65984e-06	0.000163604
ENSMUST00000191446.6	19.1647	1.66435e-06	0.000163604
ENSMUST00000212699.1	3.30766	1.73032e-06	0.000169632
ENSMUST00000099047.3	4.8589	1.83603e-06	0.000179512
ENSMUST00000117868.7	-3.01692	1.85005e-06	0.000180399
ENSMUST00000115859.7	4.71495	1.87805e-06	0.000182641
ENSMUST00000102483.4	-1.50029	1.91816e-06	0.000186046
ENSMUST00000020307.10	-1.02304	1.93367e-06	0.000187053
ENSMUST00000090925.12	8.49809	1.98752e-06	0.000191754
ENSMUST00000217603.2	-1.95104	2.04479e-06	0.000195725
ENSMUST00000045602.8	-1.25213	2.04441e-06	0.000195725
ENSMUST00000214964.1	-2.77725	2.06454e-06	0.000197099
ENSMUST00000219429.1	4.36435	2.0853e-06	0.00019856
ENSMUST00000156046.1	-2.14496	2.09766e-06	0.000199217
ENSMUST00000203139.1	7.63521	2.11636e-06	0.000200471
ENSMUST00000232029.1	-2.70703	2.15773e-06	0.000203861
ENSMUST00000078756.6	1.93758	2.21556e-06	0.000208784
ENSMUST00000199118.1	-1.88761	2.24554e-06	0.000211064
ENSMUST00000154566.1	-1.13177	2.29522e-06	0.000214626
ENSMUST00000117146.7	-1.08152	2.31003e-06	0.00021491
ENSMUST00000155181.1	3.10383	2.32578e-06	0.000215824
ENSMUST00000129178.7	2.89658	2.40717e-06	0.000222245
ENSMUST00000041806.12	-1.05928	2.41337e-06	0.000222256
ENSMUST00000048308.5	-6.71038	2.55793e-06	0.000233213
ENSMUST00000009157.3	-1.74195	2.61572e-06	0.000237887
ENSMUST00000079085.10	-1.76717	2.66839e-06	0.000242074
ENSMUST00000102814.4	-1.24956	2.70941e-06	0.000245185
ENSMUST00000133906.7	-1.22538	2.76245e-06	0.000249366
ENSMUST00000114012.7	18.7488	2.8021e-06	0.000251699
ENSMUST00000206093.1	1.89602	2.99192e-06	0.000268089
ENSMUST00000215075.1	4.67309	3.0301e-06	0.000270845
ENSMUST00000105046.3	2.92329	3.4108e-06	0.000301914
ENSMUST00000092227.11	1.01269	3.49495e-06	0.000308613
ENSMUST00000196729.1	1.27102	3.54761e-06	0.000312507
ENSMUST00000145727.7	5.7677	3.58783e-06	0.000315288
ENSMUST00000097420.6	-1.21764	3.62932e-06	0.000318168
ENSMUST00000115054.8	-4.68448	3.79743e-06	0.000331312
ENSMUST00000194008.1	-2.17261	3.83602e-06	0.00033388
ENSMUST00000027379.8	-1.18151	3.9322e-06	0.000340625
ENSMUST00000040440.6	-1.10109	3.92632e-06	0.000340625
ENSMUST00000219741.1	-1.6096	3.9916e-06	0.000344952
ENSMUST00000026625.6	-1.28357	4.04564e-06	0.000348795
ENSMUST00000105383.3	-1.2803	4.28337e-06	0.000367554
ENSMUST00000009219.2	4.44313	4.33918e-06	0.000371469
ENSMUST00000191512.1	1.52161	4.39301e-06	0.000375196
ENSMUST00000223121.1	-7.09734	4.44093e-06	0.000377892
ENSMUST00000229549.1	-2.21696	4.5716e-06	0.000387149
ENSMUST00000230906.1	1.88709	4.57543e-06	0.000387149
ENSMUST00000214624.1	5.36168	4.62816e-06	0.000390705
ENSMUST00000030743.9	-18.3972	4.75081e-06	0.000400132
ENSMUST00000111532.3	4.39915	4.85665e-06	0.000407166
ENSMUST00000220734.1	5.08554	4.8766e-06	0.0004079
ENSMUST00000067496.6	-1.52031	4.90303e-06	0.000409173
ENSMUST00000175542.1	1.83922	4.93506e-06	0.000409969
ENSMUST00000108344.8	1.92448	5.23236e-06	0.000432696
ENSMUST00000202214.3	2.11082	5.51002e-06	0.000454626
ENSMUST00000181147.1	-1.6722	5.53865e-06	0.000455957
ENSMUST00000190940.1	3.48393	5.59053e-06	0.00045816
ENSMUST00000102575.8	3.48393	5.59053e-06	0.00045816
ENSMUST00000040428.3	-2.24794	5.6325e-06	0.000460564
ENSMUST00000070117.7	-1.49913	5.68663e-06	0.00046395
ENSMUST00000107147.1	-1.99826	5.7581e-06	0.000467688
ENSMUST00000021669.14	-1.49857	5.75384e-06	0.000467688
ENSMUST00000219896.1	-2.41554	5.81154e-06	0.00047098
ENSMUST00000188593.1	-4.21906	5.86069e-06	0.000472801
ENSMUST00000185384.6	-2.5443	5.88988e-06	0.000472801
ENSMUST00000069372.6	-1.67399	5.89883e-06	0.000472801
ENSMUST00000030181.11	-1.49279	5.8553e-06	0.000472801
ENSMUST00000043627.7	-1.22533	5.87398e-06	0.000472801
ENSMUST00000059099.6	-1.91442	5.91326e-06	0.000472918
ENSMUST00000233514.2	1.61766	5.9544e-06	0.000475167
ENSMUST00000162610.7	-1.27281	6.22359e-06	0.000494484
ENSMUST00000225848.1	-1.52991	6.3056e-06	0.000499911
ENSMUST00000208448.1	-1.66912	6.41534e-06	0.000507508
ENSMUST00000209461.1	-2.31398	6.50396e-06	0.000512656
ENSMUST00000209119.1	-1.36206	6.56457e-06	0.000515956
ENSMUST00000171561.7	1.38959	6.69605e-06	0.000522031
ENSMUST00000220387.1	4.14554	6.67683e-06	0.000522031
ENSMUST00000078676.5	-1.55789	6.77832e-06	0.000527075
ENSMUST00000039662.8	18.0255	6.88119e-06	0.000532803
ENSMUST00000215716.1	1.36219	6.92696e-06	0.000535211
ENSMUST00000205178.1	1.11063	7.22667e-06	0.000554841
ENSMUST00000203320.1	-6.72468	7.29834e-06	0.000559166
ENSMUST00000053407.12	-6.22531	7.39208e-06	0.000563979
ENSMUST00000162937.1	-1.52459	7.38688e-06	0.000563979
ENSMUST00000180752.1	2.53031	7.57903e-06	0.000574635
ENSMUST00000140365.7	-2.3837	7.73092e-06	0.000584936
ENSMUST00000133412.7	-3.26147	7.97122e-06	0.000601868
ENSMUST00000071991.5	-1.56536	8.01899e-06	0.000604224
ENSMUST00000093955.11	-1.64097	8.14479e-06	0.000611178
ENSMUST00000097218.6	2.62725	8.21725e-06	0.000613366
ENSMUST00000106650.8	3.2881	8.22598e-06	0.000613366
ENSMUST00000234464.1	5.81787	8.1978e-06	0.000613366
ENSMUST00000037049.3	6.4247	8.24123e-06	0.000613366
ENSMUST00000207742.1	-1.58076	8.28111e-06	0.000615079
ENSMUST00000141649.1	-2.60497	8.33054e-06	0.000616241
ENSMUST00000225930.1	-1.57503	8.32681e-06	0.000616241
ENSMUST00000205798.1	-2.43061	8.44657e-06	0.000623559
ENSMUST00000175032.2	1.58056	8.60171e-06	0.000632451
ENSMUST00000174924.2	1.58056	8.60171e-06	0.000632451
ENSMUST00000040284.4	-1.20595	8.6569e-06	0.000635228
ENSMUST00000181572.1	4.38449	8.87551e-06	0.000649962
ENSMUST00000057567.2	-3.01916	8.91507e-06	0.000650409
ENSMUST00000111388.4	-1.8728	8.91728e-06	0.000650409
ENSMUST00000204334.1	1.87895	9.04651e-06	0.000658517
ENSMUST00000162342.7	2.73776	9.2161e-06	0.000668194
ENSMUST00000120938.1	-1.44641	9.40351e-06	0.00068043
ENSMUST00000181823.8	4.53662	9.45386e-06	0.000682718
ENSMUST00000027337.14	1.03112	9.50814e-06	0.000685281
ENSMUST00000140312.7	-17.3932	9.65396e-06	0.000694419
ENSMUST00000227463.1	-3.22783	9.70198e-06	0.000695248
ENSMUST00000045022.8	-1.03288	9.70362e-06	0.000695248
ENSMUST00000069579.6	-2.41016	9.96433e-06	0.000711133
ENSMUST00000028295.8	-1.1962	1.0131e-05	0.000721613
ENSMUST00000015812.11	-1.51297	1.02408e-05	0.000728016
ENSMUST00000109549.2	1.81904	1.06464e-05	0.00075538
ENSMUST00000003413.6	-1.0184	1.09573e-05	0.000775926
ENSMUST00000186487.6	7.17167	1.1039e-05	0.000780196
ENSMUST00000207643.1	-1.03046	1.14536e-05	0.000807934
ENSMUST00000174534.1	-1.48347	1.15883e-05	0.000814287
ENSMUST00000174711.7	-1.69517	1.16164e-05	0.000814687
ENSMUST00000035113.10	-1.47676	1.18624e-05	0.000830342
ENSMUST00000118904.8	-17.672	1.21663e-05	0.000849985
ENSMUST00000202066.1	-1.36662	1.2247e-05	0.00085399
ENSMUST00000057115.6	-1.10921	1.22855e-05	0.000855035
ENSMUST00000102929.1	-7.60911	1.25113e-05	0.000869094
ENSMUST00000192045.1	-1.29715	1.27205e-05	0.000877455
ENSMUST00000228549.1	3.69237	1.27147e-05	0.000877455
ENSMUST00000151734.1	5.56659	1.27279e-05	0.000877455
ENSMUST00000155387.7	4.29825	1.28685e-05	0.000883806
ENSMUST00000208775.1	8.4357	1.30838e-05	0.000896906
ENSMUST00000026900.13	-1.27106	1.31289e-05	0.00089831
ENSMUST00000232873.1	-1.69017	1.33125e-05	0.000909165
ENSMUST00000212121.1	-1.48871	1.35654e-05	0.000924701
ENSMUST00000133931.8	-1.30016	1.3652e-05	0.000928868
ENSMUST00000227063.1	-3.23734	1.36967e-05	0.000929552
ENSMUST00000195461.1	1.06055	1.3713e-05	0.000929552
ENSMUST00000119827.7	-1.06522	1.37871e-05	0.000932841
ENSMUST00000069077.9	-1.10879	1.40043e-05	0.000945782
ENSMUST00000209588.1	-2.10541	1.40775e-05	0.000947698
ENSMUST00000024734.7	-1.46708	1.40846e-05	0.000947698
ENSMUST00000105768.1	-1.1993	1.46142e-05	0.000978848
ENSMUST00000214763.1	4.87669	1.46281e-05	0.000978848
ENSMUST00000032844.6	-1.72413	1.47308e-05	0.000983917
ENSMUST00000098331.9	-1.01612	1.48173e-05	0.000987883
ENSMUST00000124326.1	-2.37564	1.52325e-05	0.00101002
ENSMUST00000196095.4	-2.49472	1.52723e-05	0.00101082
ENSMUST00000086423.5	1.33062	1.53014e-05	0.00101092
ENSMUST00000021880.9	6.60049	1.56645e-05	0.00103117
ENSMUST00000044116.13	1.05482	1.5762e-05	0.00103386
ENSMUST00000226758.1	-2.81433	1.58731e-05	0.00103927
ENSMUST00000021550.6	-1.2574	1.60171e-05	0.00104495
ENSMUST00000124501.1	-1.22967	1.60101e-05	0.00104495
ENSMUST00000191699.1	-5.78775	1.6076e-05	0.00104692
ENSMUST00000221871.1	-1.62409	1.63199e-05	0.00106091
ENSMUST00000033074.7	-1.32801	1.63965e-05	0.00106399
ENSMUST00000228976.1	1.33306	1.6475e-05	0.00106719
ENSMUST00000192860.1	1.26288	1.66051e-05	0.00107371
ENSMUST00000137603.1	6.60717	1.68548e-05	0.00108792
ENSMUST00000071592.11	-1.27191	1.71718e-05	0.00110009
ENSMUST00000028592.11	-1.20989	1.7194e-05	0.00110009
ENSMUST00000109262.7	1.0852	1.71797e-05	0.00110009
ENSMUST00000181957.1	4.33656	1.71104e-05	0.00110009
ENSMUST00000160141.1	-2.98544	1.72576e-05	0.0011003
ENSMUST00000193626.1	-2.91535	1.7243e-05	0.0011003
ENSMUST00000029315.12	-1.29239	1.7866e-05	0.00113503
ENSMUST00000003386.6	-1.29449	1.79544e-05	0.00113677
ENSMUST00000114882.8	-1.34059	1.8025e-05	0.00113926
ENSMUST00000222526.1	4.30728	1.81786e-05	0.00114698
ENSMUST00000197213.1	-1.93316	1.85805e-05	0.00116977
ENSMUST00000155807.2	4.27186	1.86039e-05	0.00116977
ENSMUST00000173456.7	-7.13587	1.90893e-05	0.00119411
ENSMUST00000212181.1	7.48531	1.92297e-05	0.00120083
ENSMUST00000221924.1	4.10875	1.92712e-05	0.00120137
ENSMUST00000075632.13	-1.28069	1.95519e-05	0.00121472
ENSMUST00000153230.7	2.80194	1.97229e-05	0.00122326
ENSMUST00000042101.4	-1.7073	1.98196e-05	0.00122717
ENSMUST00000153842.8	1.00027	2.00227e-05	0.00123555
ENSMUST00000131312.1	3.89749	2.0104e-05	0.00123846
ENSMUST00000149357.7	-4.39813	2.01509e-05	0.00123926
ENSMUST00000187666.1	4.01611	2.05968e-05	0.00126455
ENSMUST00000188039.1	6.18375	2.0662e-05	0.00126642
ENSMUST00000169909.9	-6.19358	2.10596e-05	0.00128863
ENSMUST00000118408.7	-1.04843	2.13636e-05	0.00130286
ENSMUST00000213365.1	4.99296	2.14558e-05	0.0013063
ENSMUST00000214600.1	4.03349	2.15355e-05	0.00130896
ENSMUST00000169068.7	-1.4198	2.15925e-05	0.00131024
ENSMUST00000212128.1	4.59215	2.16575e-05	0.001312
ENSMUST00000171912.7	2.22805	2.19216e-05	0.00132142
ENSMUST00000075573.6	4.47898	2.18909e-05	0.00132142
ENSMUST00000100275.9	-4.03788	2.20407e-05	0.00132641
ENSMUST00000209626.1	-1.35316	2.22385e-05	0.00132988
ENSMUST00000221559.1	-1.22564	2.22782e-05	0.00132988
ENSMUST00000032998.12	-1.18087	2.22464e-05	0.00132988
ENSMUST00000220736.1	-1.16341	2.22808e-05	0.00132988
ENSMUST00000180471.2	4.28978	2.24427e-05	0.00133736
ENSMUST00000127742.7	-1.11405	2.26603e-05	0.00134812
ENSMUST00000219316.1	-1.47299	2.2705e-05	0.00134858
ENSMUST00000162391.1	-1.44253	2.31292e-05	0.00136932
ENSMUST00000127890.8	5.82364	2.32828e-05	0.00137618
ENSMUST00000088476.3	3.8288	2.38309e-05	0.00140629
ENSMUST00000028151.6	-1.44887	2.41378e-05	0.0014221
ENSMUST00000130760.1	-2.8601	2.42609e-05	0.00142705
ENSMUST00000025511.9	-1.28289	2.46792e-05	0.00144932
ENSMUST00000109021.3	-1.48556	2.50568e-05	0.00146208
ENSMUST00000202386.1	-1.7828	2.54291e-05	0.00148143
ENSMUST00000068304.12	1.35287	2.56792e-05	0.00149361
ENSMUST00000109966.7	-3.79088	2.58034e-05	0.00149845
ENSMUST00000201713.1	-1.39578	2.58883e-05	0.00150098
ENSMUST00000210309.1	1.01169	2.59518e-05	0.00150228
ENSMUST00000066027.13	-2.20984	2.603e-05	0.00150442
ENSMUST00000116567.2	-1.09874	2.61618e-05	0.00150964
ENSMUST00000226531.1	3.77116	2.65257e-05	0.00152823
ENSMUST00000049357.9	-1.58209	2.68657e-05	0.00154537
ENSMUST00000109869.1	-1.51107	2.69763e-05	0.00154929
ENSMUST00000053094.7	-1.62407	2.72869e-05	0.00156221
ENSMUST00000183081.1	-1.59145	2.7348e-05	0.00156325
ENSMUST00000089119.12	-1.32439	2.75001e-05	0.00156948
ENSMUST00000175649.1	-1.91947	2.76364e-05	0.0015748
ENSMUST00000208490.1	-2.02789	2.77146e-05	0.00157679
ENSMUST00000232245.1	-2.8468	2.79651e-05	0.00158857
ENSMUST00000043975.10	-1.32622	2.8089e-05	0.00159312
ENSMUST00000073532.4	-1.46544	2.82914e-05	0.00160211
ENSMUST00000225251.1	-2.39967	2.87157e-05	0.00162362
ENSMUST00000018315.9	-1.1026	2.9295e-05	0.00165125
ENSMUST00000111368.7	1.35374	3.00639e-05	0.00168937
ENSMUST00000209049.1	3.9588	3.00343e-05	0.00168937
ENSMUST00000072751.12	-2.71321	3.02697e-05	0.00169831
ENSMUST00000110340.8	-2.37184	3.05988e-05	0.00171415
ENSMUST00000120613.8	-1.1298	3.06815e-05	0.00171614
ENSMUST00000146767.7	-5.95433	3.08846e-05	0.00172486
ENSMUST00000071215.4	-1.64078	3.1454e-05	0.00175129
ENSMUST00000206433.1	4.1347	3.1433e-05	0.00175129
ENSMUST00000143674.7	-1.6368	3.19896e-05	0.00177569
ENSMUST00000198760.1	4.60047	3.19483e-05	0.00177569
ENSMUST00000130231.1	-1.84747	3.25633e-05	0.00180205
ENSMUST00000226849.1	-1.48554	3.25614e-05	0.00180205
ENSMUST00000106888.2	4.39752	3.27295e-05	0.00180761
ENSMUST00000117964.1	4.88641	3.27629e-05	0.00180761
ENSMUST00000234637.1	5.20837	3.29752e-05	0.00181658
ENSMUST00000185830.6	-2.27014	3.34849e-05	0.00183931
ENSMUST00000115231.3	-1.34912	3.41567e-05	0.00187317
ENSMUST00000108453.1	-1.54979	3.4298e-05	0.0018781
ENSMUST00000152593.7	6.3308	3.43549e-05	0.0018784
ENSMUST00000181668.1	1.04801	3.45558e-05	0.00188655
ENSMUST00000153564.1	-2.79823	3.46205e-05	0.00188726
ENSMUST00000029547.9	1.30731	3.47623e-05	0.00189216
ENSMUST00000232267.1	-2.57492	3.54266e-05	0.00192258
ENSMUST00000171040.1	-2.18107	3.56626e-05	0.00193251
ENSMUST00000228458.1	-1.81287	3.57386e-05	0.00193376
ENSMUST00000045876.7	-1.03532	3.6071e-05	0.00194885
ENSMUST00000140723.1	-2.80723	3.62361e-05	0.00195487
ENSMUST00000082421.1	1.42322	3.63155e-05	0.00195626
ENSMUST00000214301.2	3.77607	3.64317e-05	0.00195963
ENSMUST00000105591.1	-3.26113	3.70201e-05	0.0019882
ENSMUST00000025893.5	-1.47625	3.7072e-05	0.0019882
ENSMUST00000181935.1	-2.96442	3.79906e-05	0.00202869
ENSMUST00000173655.7	-1.36361	3.79938e-05	0.00202869
ENSMUST00000207520.1	-2.16243	3.88597e-05	0.00206585
ENSMUST00000072503.12	-1.68483	3.88565e-05	0.00206585
ENSMUST00000084974.10	-1.23022	3.88416e-05	0.00206585
ENSMUST00000091328.3	-1.03238	4.07878e-05	0.00216205
ENSMUST00000150618.7	4.00932	4.12411e-05	0.00218076
ENSMUST00000189185.1	1.45489	4.18248e-05	0.00220739
ENSMUST00000111495.8	2.89197	4.19383e-05	0.00221019
ENSMUST00000114530.7	-1.09919	4.21001e-05	0.00221551
ENSMUST00000176501.1	-2.31045	4.27924e-05	0.0022487
ENSMUST00000110104.9	1.1184	4.28693e-05	0.0022495
ENSMUST00000184970.7	2.89945	4.31457e-05	0.00226075
ENSMUST00000081510.3	-1.94377	4.33341e-05	0.00226736
ENSMUST00000052761.8	-1.43984	4.35542e-05	0.00227236
ENSMUST00000205650.1	-7.30142	4.38851e-05	0.00228635
ENSMUST00000207389.1	-4.85307	4.45435e-05	0.00231734
ENSMUST00000170933.1	4.00809	4.49336e-05	0.00233431
ENSMUST00000213579.1	3.94636	4.50253e-05	0.00233574
ENSMUST00000180798.1	3.33178	4.5142e-05	0.00233847
ENSMUST00000111816.2	-1.00974	4.54295e-05	0.00235002
ENSMUST00000186016.1	6.62634	4.58933e-05	0.00237066
ENSMUST00000066070.6	-1.46277	4.59646e-05	0.00237098
ENSMUST00000173975.1	6.82611	4.60896e-05	0.0023718
ENSMUST00000201524.1	-1.45694	4.66909e-05	0.00239784
ENSMUST00000103009.4	-1.66855	4.68925e-05	0.00239849
ENSMUST00000025647.6	-1.39141	4.68702e-05	0.00239849
ENSMUST00000150407.1	1.37247	4.71651e-05	0.00240905
ENSMUST00000032402.11	1.61777	4.74244e-05	0.00241891
ENSMUST00000222304.1	-2.40686	4.90088e-05	0.00249623
ENSMUST00000030675.7	-1.39881	4.98687e-05	0.00253295
ENSMUST00000078432.4	-2.6234	5.01672e-05	0.00254457
ENSMUST00000082339.3	-1.67213	5.05809e-05	0.00256199
ENSMUST00000114533.8	-7.20881	5.10385e-05	0.00258159
ENSMUST00000061938.13	-1.25568	5.19984e-05	0.0026265
ENSMUST00000177522.7	1.52735	5.21251e-05	0.00262925
ENSMUST00000071325.8	1.59088	5.41056e-05	0.00272538
ENSMUST00000034900.7	-1.00304	5.48386e-05	0.0027585
ENSMUST00000144538.1	1.24552	5.51655e-05	0.00276912
ENSMUST00000105364.7	-2.25213	5.56658e-05	0.00278857
ENSMUST00000088194.6	-4.09175	5.64261e-05	0.00282278
ENSMUST00000121772.1	4.89473	5.67321e-05	0.00283419
ENSMUST00000132511.1	-3.06777	5.75056e-05	0.00285925
ENSMUST00000214134.1	-2.00775	5.75652e-05	0.00285925
ENSMUST00000151179.7	-1.66479	5.7411e-05	0.00285925
ENSMUST00000035244.5	-1.15948	5.76255e-05	0.00285925
ENSMUST00000176760.1	2.33052	5.73614e-05	0.00285925
ENSMUST00000193208.1	1.31388	5.85629e-05	0.00289787
ENSMUST00000215375.1	-1.24904	5.97534e-05	0.00294082
ENSMUST00000019649.3	-1.16281	6.03505e-05	0.00296221
ENSMUST00000175442.2	1.87129	6.08493e-05	0.00297867
ENSMUST00000151418.1	-3.54744	6.1382e-05	0.00300073
ENSMUST00000141222.1	-1.53793	6.19444e-05	0.00302416
ENSMUST00000194953.1	-1.86399	6.20804e-05	0.00302675
ENSMUST00000222638.1	3.72235	6.26894e-05	0.00305236
ENSMUST00000213834.1	6.26044	6.27743e-05	0.00305242
ENSMUST00000168708.7	-1.99115	6.39474e-05	0.00310532
ENSMUST00000195841.1	-1.71008	6.43963e-05	0.00312297
ENSMUST00000199527.1	1.07952	6.46469e-05	0.00313095
ENSMUST00000233162.1	-1.78369	6.53012e-05	0.00315426
ENSMUST00000106966.7	-5.36485	6.64811e-05	0.00319013
ENSMUST00000112260.2	-6.20667	6.68342e-05	0.00320286
ENSMUST00000173898.1	-2.13628	6.72289e-05	0.00320913
ENSMUST00000176381.7	1.44056	6.7184e-05	0.00320913
ENSMUST00000216098.1	-3.18116	6.73594e-05	0.00321115
ENSMUST00000135025.1	3.08811	6.81942e-05	0.00324247
ENSMUST00000001716.7	-1.27124	6.83189e-05	0.00324417
ENSMUST00000202955.1	-1.63664	6.90926e-05	0.00326814
ENSMUST00000193235.1	-4.1526	6.91844e-05	0.00326824
ENSMUST00000168149.2	-12.2213	6.99278e-05	0.00329909
ENSMUST00000034737.12	-1.44076	7.11555e-05	0.00335267
ENSMUST00000030221.2	-4.11847	7.17251e-05	0.00337515
ENSMUST00000147537.5	3.62628	7.20013e-05	0.00338378
ENSMUST00000148144.7	5.56333	7.20955e-05	0.00338385
ENSMUST00000055770.3	1.18998	7.21899e-05	0.00338392
ENSMUST00000065253.12	-5.75272	7.24311e-05	0.00339087
ENSMUST00000181440.2	1.18821	7.40313e-05	0.00345691
ENSMUST00000127215.1	-2.20973	7.53699e-05	0.00350853
ENSMUST00000079735.11	-1.7901	7.52507e-05	0.00350853
ENSMUST00000185272.1	-1.68023	7.54253e-05	0.00350853
ENSMUST00000110083.7	-2.81139	7.57897e-05	0.00352099
ENSMUST00000015725.14	-1.34117	7.67569e-05	0.00355686
ENSMUST00000206009.2	-1.54606	7.70998e-05	0.00356369
ENSMUST00000222419.1	3.85936	7.70752e-05	0.00356369
ENSMUST00000225703.1	-4.08103	7.78392e-05	0.00358877
ENSMUST00000010550.11	-1.72562	7.81355e-05	0.00359789
ENSMUST00000221464.1	-1.00581	7.84681e-05	0.00360409
ENSMUST00000043675.8	-1.22228	7.91118e-05	0.00362453
ENSMUST00000081180.6	-1.19727	7.97291e-05	0.0036391
ENSMUST00000147196.2	-1.11452	7.96246e-05	0.0036391
ENSMUST00000003521.9	-1.00793	7.97232e-05	0.0036391
ENSMUST00000010007.8	-1.21149	8.14623e-05	0.00370957
ENSMUST00000228925.1	1.10025	8.14765e-05	0.00370957
ENSMUST00000148518.1	-1.49224	8.19028e-05	0.00372433
ENSMUST00000071510.13	-1.25157	8.23133e-05	0.00373834
ENSMUST00000165143.1	1.52237	8.262e-05	0.00374317
ENSMUST00000110888.7	6.16658	8.41959e-05	0.0038096
ENSMUST00000226421.2	1.49109	8.50212e-05	0.00384218
ENSMUST00000159692.7	1.22714	8.53703e-05	0.00385318
ENSMUST00000069803.4	-3.08209	8.58058e-05	0.00386328
ENSMUST00000200140.1	-1.94397	8.59285e-05	0.00386403
ENSMUST00000136169.7	-4.54839	8.64706e-05	0.00387711
ENSMUST00000170033.1	4.05267	8.65384e-05	0.00387711
ENSMUST00000222020.1	4.89081	8.69244e-05	0.00388963
ENSMUST00000180159.7	-1.40808	8.70633e-05	0.00389008
ENSMUST00000034756.14	-1.34474	8.71478e-05	0.00389008
ENSMUST00000099684.3	4.41377	8.77259e-05	0.00390632
ENSMUST00000222979.1	4.24233	8.84446e-05	0.00392873
ENSMUST00000121292.7	-2.45255	8.89355e-05	0.00394093
ENSMUST00000102687.3	-1.14433	9.01263e-05	0.0039792
ENSMUST00000019982.8	-3.30859	9.16107e-05	0.00403496
ENSMUST00000196282.4	1.01264	9.22186e-05	0.00405684
ENSMUST00000038197.2	-1.53433	9.28617e-05	0.00406551
ENSMUST00000100799.8	-1.44653	9.27209e-05	0.00406551
ENSMUST00000110452.1	1.30926	9.27355e-05	0.00406551
ENSMUST00000089618.9	-2.39522	9.40697e-05	0.00408444
ENSMUST00000185414.1	-1.598	9.39199e-05	0.00408444
ENSMUST00000041203.5	-1.38615	9.36763e-05	0.00408444
ENSMUST00000034903.6	-1.31496	9.41952e-05	0.00408444
ENSMUST00000209737.1	-1.31372	9.41629e-05	0.00408444
ENSMUST00000013966.7	-1.0988	9.4302e-05	0.00408444
ENSMUST00000099373.10	-1.2012	9.54877e-05	0.004126
ENSMUST00000191034.1	1.43437	9.64274e-05	0.00416059
ENSMUST00000167943.7	8.69917	9.65166e-05	0.00416059
ENSMUST00000088336.2	1.52706	9.67817e-05	0.0041671
ENSMUST00000223066.1	5.1582	9.86015e-05	0.00423545
ENSMUST00000202299.3	-7.52623	9.88655e-05	0.0042418
ENSMUST00000144139.8	3.78998	9.90961e-05	0.00424669
ENSMUST00000181488.1	-2.17262	9.96772e-05	0.0042607
ENSMUST00000166737.1	3.70142	9.99949e-05	0.00426516
ENSMUST00000180140.7	-1.86482	0.000102581	0.00436527
ENSMUST00000207726.1	-2.11237	0.000104024	0.00442152
ENSMUST00000136579.2	-1.15757	0.000104717	0.00443547
ENSMUST00000126683.1	1.23827	0.000104537	0.00443547
ENSMUST00000054234.9	1.84264	0.00010469	0.00443547
ENSMUST00000216599.1	3.62438	0.000105664	0.00447039
ENSMUST00000219161.1	3.92764	0.000106113	0.00448415
ENSMUST00000220980.1	-1.57384	0.000106924	0.0045132
ENSMUST00000173461.2	-3.37983	0.000108721	0.00457847
ENSMUST00000006611.8	-1.15018	0.000109427	0.00459232
ENSMUST00000146404.1	2.99514	0.000109428	0.00459232
ENSMUST00000073783.5	1.14488	0.000110095	0.0046117
ENSMUST00000234552.1	4.08131	0.000110142	0.0046117
ENSMUST00000204249.1	-2.08219	0.000110728	0.0046304
ENSMUST00000023482.12	3.51669	0.000110974	0.00463056
ENSMUST00000087357.3	-1.44567	0.000111519	0.00464797
ENSMUST00000129791.2	2.82855	0.00011191	0.00465897
ENSMUST00000099604.5	3.18011	0.000113438	0.0047118
ENSMUST00000235114.1	-4.26151	0.000114136	0.00472183
ENSMUST00000207868.1	-1.65376	0.000114197	0.00472183
ENSMUST00000029875.3	-1.52345	0.000113838	0.00472183
ENSMUST00000146839.1	4.47172	0.000114414	0.00472545
ENSMUST00000223836.1	4.30512	0.000117122	0.00482637
ENSMUST00000218808.1	3.73342	0.000117968	0.00485573
ENSMUST00000059390.12	1.12861	0.000118143	0.0048572
ENSMUST00000136319.7	-1.23879	0.000118952	0.00486786
ENSMUST00000221397.1	1.21853	0.000118976	0.00486786
ENSMUST00000109547.1	1.20196	0.000119432	0.00487746
ENSMUST00000137051.7	-2.11583	0.000121143	0.00492819
ENSMUST00000044138.7	-1.31781	0.000121215	0.00492819
ENSMUST00000022264.12	1.29711	0.00012087	0.00492819
ENSMUST00000030296.8	-1.64569	0.000124581	0.00504816
ENSMUST00000025714.7	-1.59036	0.000125876	0.00509498
ENSMUST00000194710.1	4.25617	0.000126155	0.00510061
ENSMUST00000118551.7	-2.07354	0.000126923	0.00512598
ENSMUST00000163433.7	-2.078	0.000127996	0.0051579
ENSMUST00000232448.1	-1.20486	0.000128818	0.00517954
ENSMUST00000220380.1	3.48731	0.000128773	0.00517954
ENSMUST00000004389.5	-2.46783	0.000129241	0.00519085
ENSMUST00000200051.1	4.17837	0.00012998	0.0052148
ENSMUST00000190208.1	-7.21403	0.000130195	0.00521769
ENSMUST00000034623.7	-1.16595	0.000130464	0.00522272
ENSMUST00000067136.6	3.84603	0.000135374	0.00538968
ENSMUST00000193082.1	4.05331	0.000135959	0.00540117
ENSMUST00000002737.6	-1.18531	0.000136594	0.00542052
ENSMUST00000227806.1	-1.23278	0.000136811	0.00542323
ENSMUST00000194313.1	5.5797	0.000138294	0.00546418
ENSMUST00000197344.1	3.71093	0.00013867	0.00546887
ENSMUST00000106047.3	-2.82363	0.000140292	0.00551919
ENSMUST00000048914.7	-1.14	0.000140283	0.00551919
ENSMUST00000129633.1	-4.43955	0.000140909	0.00553635
ENSMUST00000221030.1	4.13132	0.000141031	0.00553635
ENSMUST00000216568.1	3.42968	0.000143077	0.00561062
ENSMUST00000161685.7	-1.02884	0.000143472	0.00561403
ENSMUST00000171318.1	1.71198	0.000143346	0.00561403
ENSMUST00000213788.1	-1.40709	0.000144176	0.00562948
ENSMUST00000055559.7	-3.63875	0.000144445	0.00563396
ENSMUST00000220992.1	1.43847	0.000145088	0.00565301
ENSMUST00000207411.1	3.89639	0.000146002	0.00567649
ENSMUST00000220915.1	3.06988	0.000146588	0.00569321
ENSMUST00000025204.5	-1.08757	0.000149947	0.00581127
ENSMUST00000127567.7	-6.85454	0.000150832	0.00582115
ENSMUST00000100818.5	-5.69896	0.000150571	0.00582115
ENSMUST00000212432.1	-1.64002	0.00015084	0.00582115
ENSMUST00000022803.5	-1.59426	0.000150698	0.00582115
ENSMUST00000219431.1	4.07089	0.000151029	0.00582226
ENSMUST00000140155.1	-1.09955	0.000152673	0.00587322
ENSMUST00000020849.8	1.91673	0.00015296	0.00587806
ENSMUST00000162884.2	4.38016	0.000154121	0.00591646
ENSMUST00000221652.1	-1.24742	0.000154423	0.00592182
ENSMUST00000220310.1	3.55564	0.000157776	0.0060377
ENSMUST00000210492.1	-1.66072	0.000158743	0.00606836
ENSMUST00000170837.2	1.64958	0.000158958	0.00607021
ENSMUST00000215848.1	5.28726	0.000160175	0.00611029
ENSMUST00000081277.8	-5.11051	0.000160655	0.00611578
ENSMUST00000020665.12	-1.19214	0.000163207	0.00619842
ENSMUST00000210873.1	-1.08331	0.000163335	0.00619842
ENSMUST00000173788.1	3.06565	0.000163709	0.00620612
ENSMUST00000215741.1	-1.60187	0.000164471	0.00622208
ENSMUST00000141605.7	-1.58188	0.000164315	0.00622208
ENSMUST00000121813.7	-1.38497	0.000165474	0.00625355
ENSMUST00000183216.1	1.1438	0.000166045	0.00626863
ENSMUST00000197214.1	-1.72861	0.000168577	0.00635764
ENSMUST00000162108.7	4.43211	0.000169788	0.0063901
ENSMUST00000028948.4	-1.38641	0.000172967	0.00648297
ENSMUST00000222059.1	5.09645	0.000173395	0.00649235
ENSMUST00000020361.6	-2.20278	0.000176091	0.00658256
ENSMUST00000217397.1	3.89242	0.00017654	0.00658979
ENSMUST00000196320.1	3.94774	0.000178232	0.00663935
ENSMUST00000021536.8	-1.04207	0.000180123	0.00669545
ENSMUST00000182328.7	-1.00403	0.000180655	0.00669545
ENSMUST00000146137.7	7.81269	0.000180279	0.00669545
ENSMUST00000194341.1	5.11333	0.000181584	0.00672304
ENSMUST00000228608.1	3.58704	0.000182354	0.00674468
ENSMUST00000037198.9	-4.87016	0.000183068	0.00676424
ENSMUST00000101295.8	3.72018	0.000184084	0.00679488
ENSMUST00000031617.12	-1.29237	0.000185067	0.00681737
ENSMUST00000058333.9	-1.28531	0.000184906	0.00681737
ENSMUST00000118186.1	-1.05613	0.00018534	0.00682053
ENSMUST00000095655.3	-2.0105	0.000186748	0.00686544
ENSMUST00000234424.1	-6.24668	0.000186954	0.00686608
ENSMUST00000209322.1	-2.00027	0.000189279	0.00694449
ENSMUST00000223425.1	-1.89626	0.00018959	0.00694579
ENSMUST00000099049.3	4.21956	0.000191523	0.00699165
ENSMUST00000164476.7	-2.54934	0.000196844	0.00716437
ENSMUST00000099556.1	-1.17023	0.000198901	0.00723202
ENSMUST00000195008.5	-15.1753	0.000199991	0.00726441
ENSMUST00000215712.1	3.57504	0.000201107	0.00729768
ENSMUST00000171572.8	-1.34878	0.000201713	0.0073124
ENSMUST00000234197.1	4.56916	0.000203526	0.00736362
ENSMUST00000149274.8	5.17629	0.00020353	0.00736362
ENSMUST00000161096.8	4.48715	0.000205092	0.00740544
ENSMUST00000211970.1	6.50801	0.000205033	0.00740544
ENSMUST00000234493.1	6.57469	0.000205827	0.00741731
ENSMUST00000118776.1	-1.95755	0.000206153	0.00742172
ENSMUST00000084325.9	3.0576	0.000206616	0.00742374
ENSMUST00000026466.4	-1.31416	0.000206842	0.00742452
ENSMUST00000171937.1	-6.17124	0.000209453	0.0075035
ENSMUST00000210792.1	-3.62835	0.000210914	0.0075484
ENSMUST00000107046.7	5.23175	0.000211878	0.00757549
ENSMUST00000223293.1	5.26442	0.000212791	0.00759323
ENSMUST00000207236.1	3.65344	0.000214309	0.00763247
ENSMUST00000228762.1	-4.12574	0.000216241	0.00768624
ENSMUST00000225284.1	4.3216	0.000216485	0.00768743
ENSMUST00000220599.1	3.5696	0.000218162	0.00773192
ENSMUST00000222823.1	5.60767	0.000219293	0.00775695
ENSMUST00000219725.1	3.91589	0.000221754	0.00783638
ENSMUST00000170420.7	1.2582	0.000222738	0.00785595
ENSMUST00000225676.1	-1.66134	0.000224099	0.00788869
ENSMUST00000164748.7	6.86612	0.000226358	0.00795285
ENSMUST00000196425.1	4.19791	0.000228125	0.00800723
ENSMUST00000185789.2	2.64114	0.000230393	0.00807129
ENSMUST00000088169.5	6.26062	0.000232677	0.00812926
ENSMUST00000206710.1	3.34558	0.00023579	0.00821468
ENSMUST00000214109.1	5.43127	0.000235838	0.00821468
ENSMUST00000019614.12	-3.13518	0.000237457	0.00825531
ENSMUST00000099050.3	5.15541	0.000237382	0.00825531
ENSMUST00000220577.1	3.92055	0.000238951	0.00829389
ENSMUST00000130441.1	4.37521	0.000239249	0.00829389
ENSMUST00000207198.1	4.38788	0.000239715	0.00830214
ENSMUST00000221656.1	1.0018	0.000241415	0.0083531
ENSMUST00000170163.1	-3.66045	0.000243906	0.00840737
ENSMUST00000134188.7	-1.82738	0.000243754	0.00840737
ENSMUST00000031024.13	-1.57147	0.000243279	0.00840737
ENSMUST00000219702.1	3.63364	0.00024345	0.00840737
ENSMUST00000154141.1	-1.28034	0.00024448	0.00841919
ENSMUST00000113430.1	-4.64649	0.000244836	0.00842352
ENSMUST00000216990.1	-3.37275	0.000246696	0.00847632
ENSMUST00000153590.1	-1.89393	0.000246836	0.00847632
ENSMUST00000128901.8	1.82654	0.000247242	0.0084823
ENSMUST00000116115.2	-4.92454	0.000247884	0.00849438
ENSMUST00000199296.1	-2.06758	0.00024806	0.00849438
ENSMUST00000190945.6	2.99334	0.000248799	0.00851169
ENSMUST00000071580.7	-1.10549	0.00024962	0.00853176
ENSMUST00000181462.1	1.64755	0.000250231	0.00853949
ENSMUST00000200656.1	1.89698	0.000250548	0.00853949
ENSMUST00000202951.3	2.16089	0.000250333	0.00853949
ENSMUST00000082407.1	1.32006	0.000251381	0.00855986
ENSMUST00000026743.13	-2.74321	0.000252741	0.00859813
ENSMUST00000148395.1	-1.7452	0.000256296	0.00871095
ENSMUST00000218784.1	3.84776	0.000256803	0.00872007
ENSMUST00000205637.1	-1.71625	0.00026094	0.00885228
ENSMUST00000171237.7	-1.41375	0.000261515	0.00886356
ENSMUST00000223608.1	-2.37513	0.000264716	0.00896373
ENSMUST00000029603.9	-1.05663	0.000265081	0.00896587
ENSMUST00000140541.7	2.69669	0.000265271	0.00896587
ENSMUST00000208452.1	3.74236	0.000266981	0.00901531
ENSMUST00000128580.7	-5.35114	0.000267785	0.00902307
ENSMUST00000057177.6	-1.19335	0.000267953	0.00902307
ENSMUST00000164219.7	-7.17372	0.000268604	0.00903665
ENSMUST00000219160.1	3.36541	0.000270413	0.00908912
ENSMUST00000070755.12	-1.03156	0.000271986	0.00912517
ENSMUST00000044500.5	3.00792	0.000273165	0.00915629
ENSMUST00000082392.1	1.20929	0.000276835	0.00926229
ENSMUST00000198897.1	4.08861	0.000277457	0.00927459
ENSMUST00000084984.7	-1.00045	0.00027907	0.00931998
ENSMUST00000022087.6	2.37064	0.000279407	0.00932268
ENSMUST00000154975.7	1.622	0.00028383	0.00944434
ENSMUST00000149561.7	5.3135	0.000283822	0.00944434
ENSMUST00000204079.1	-2.54167	0.000284424	0.00945094
ENSMUST00000038169.7	-1.51535	0.000284547	0.00945094
ENSMUST00000207808.1	3.92922	0.000285412	0.00947105
ENSMUST00000186535.1	4.188	0.000285786	0.00947483
ENSMUST00000210751.1	4.03135	0.000287387	0.00951123
ENSMUST00000143599.1	-4.95816	0.000289935	0.00956136
ENSMUST00000208526.1	-2.54432	0.000290523	0.00956428
ENSMUST00000137245.7	2.80301	0.000290582	0.00956428
ENSMUST00000025904.11	-1.1504	0.000292091	0.00959663
ENSMUST00000209277.1	4.25871	0.000291947	0.00959663
ENSMUST00000133861.7	2.51583	0.000295985	0.00971581
ENSMUST00000192122.1	4.05048	0.000297725	0.00976414
ENSMUST00000194989.1	5.45909	0.000299375	0.00980945
ENSMUST00000039978.12	2.71997	0.00030005	0.00982202
ENSMUST00000210463.1	-1.9214	0.000301285	0.00984547
ENSMUST00000208357.1	-2.10744	0.000302033	0.00986108
ENSMUST00000145521.1	-1.18036	0.000302853	0.00987019
ENSMUST00000042334.15	-2.59398	0.000304915	0.00991082
ENSMUST00000194716.1	1.20215	0.000307165	0.00996619
ENSMUST00000197150.1	-1.52832	0.000310887	0.010069
ENSMUST00000199237.4	-3.35355	0.000313207	0.0101352
ENSMUST00000073639.5	4.88388	0.000314766	0.0101766
ENSMUST00000072769.6	1.34224	0.000319261	0.0103128
ENSMUST00000221521.1	-1.64374	0.000321198	0.010357
ENSMUST00000119324.7	-1.49702	0.000321021	0.010357
ENSMUST00000215208.1	-4.01842	0.000322205	0.0103755
ENSMUST00000183478.1	-3.28296	0.000322364	0.0103755
ENSMUST00000228141.1	2.33191	0.000322624	0.0103755
ENSMUST00000211113.1	-1.07139	0.000323136	0.0103828
ENSMUST00000173734.8	-1.0594	0.000323593	0.0103856
ENSMUST00000151240.1	3.48644	0.000323792	0.0103856
ENSMUST00000113302.9	-1.26681	0.000327402	0.0104842
ENSMUST00000194057.5	2.6004	0.000327442	0.0104842
ENSMUST00000096261.3	-1.08298	0.000329198	0.0105219
ENSMUST00000213322.1	5.32058	0.000329114	0.0105219
ENSMUST00000132370.8	-2.20349	0.000329852	0.0105244
ENSMUST00000222673.1	3.81801	0.000329597	0.0105244
ENSMUST00000219916.1	3.4873	0.000330816	0.0105459
ENSMUST00000228376.1	3.13861	0.000332338	0.0105852
ENSMUST00000053150.7	-5.12565	0.000333763	0.0106213
ENSMUST00000193559.5	-4.66949	0.000338773	0.0107661
ENSMUST00000224707.1	-1.3625	0.000339608	0.0107697
ENSMUST00000145985.1	-1.0463	0.000339508	0.0107697
ENSMUST00000071462.6	-4.70775	0.000344053	0.0108706
ENSMUST00000213932.1	-3.04584	0.000343871	0.0108706
ENSMUST00000232741.1	-1.12466	0.00034428	0.0108706
ENSMUST00000133984.1	3.50743	0.000343434	0.0108706
ENSMUST00000211016.1	1.20368	0.000347781	0.0109716
ENSMUST00000221872.1	-6.03682	0.000348128	0.0109731
ENSMUST00000145916.1	-1.45553	0.000349741	0.0110144
ENSMUST00000130843.1	-6.22671	0.000350765	0.0110328
ENSMUST00000215773.1	6.19026	0.000350928	0.0110328
ENSMUST00000115262.7	-1.63405	0.000352053	0.0110491
ENSMUST00000218335.1	3.06597	0.000351962	0.0110491
ENSMUST00000132720.1	3.6972	0.000352395	0.0110503
ENSMUST00000004729.4	-1.15271	0.000352788	0.0110531
ENSMUST00000134966.1	-1.02123	0.000353962	0.0110657
ENSMUST00000179990.7	-1.32873	0.000355312	0.0110863
ENSMUST00000127362.1	1.05694	0.000355367	0.0110863
ENSMUST00000015236.3	-1.1819	0.000356352	0.0111075
ENSMUST00000112384.9	-1.18143	0.000357029	0.0111191
ENSMUST00000157343.1	1.58407	0.000357719	0.0111311
ENSMUST00000156160.1	-6.1951	0.000358922	0.011159
ENSMUST00000142506.1	2.7526	0.000361144	0.0112185
ENSMUST00000205958.1	-6.29186	0.00036156	0.0112219
ENSMUST00000220521.1	-1.05106	0.000362445	0.0112398
ENSMUST00000232051.1	-1.01305	0.0003629	0.0112443
ENSMUST00000193561.5	-1.29438	0.000363527	0.0112479
ENSMUST00000073764.12	-1.4219	0.000364856	0.0112667
ENSMUST00000041164.3	-1.07929	0.000370605	0.0114152
ENSMUST00000102602.7	-1.45865	0.00037155	0.011425
ENSMUST00000140000.1	-1.5784	0.000373445	0.011464
ENSMUST00000152570.1	-3.20334	0.000376724	0.0115258
ENSMUST00000137561.1	-2.61244	0.00037612	0.0115258
ENSMUST00000118048.1	-2.55993	0.000376566	0.0115258
ENSMUST00000097682.3	-2.55993	0.000376566	0.0115258
ENSMUST00000160978.2	-3.99506	0.000377374	0.011536
ENSMUST00000234926.1	3.62797	0.000378681	0.0115566
ENSMUST00000068006.8	-1.11132	0.000380484	0.0116019
ENSMUST00000149689.1	-5.27034	0.000382893	0.011629
ENSMUST00000107022.7	4.20123	0.000382357	0.011629
ENSMUST00000220813.1	6.09506	0.000382468	0.011629
ENSMUST00000179574.1	5.49356	0.000384235	0.0116481
ENSMUST00000174466.1	-2.92639	0.00038623	0.0116864
ENSMUST00000198332.1	-5.69748	0.000387203	0.0116895
ENSMUST00000132542.7	3.76619	0.000386942	0.0116895
ENSMUST00000228461.1	3.5636	0.000387606	0.011692
ENSMUST00000165953.2	-1.29013	0.000389735	0.0117424
ENSMUST00000049400.14	1.26329	0.000389921	0.0117424
ENSMUST00000148359.7	-4.41693	0.000391183	0.011761
ENSMUST00000179881.1	4.26739	0.000391031	0.011761
ENSMUST00000132668.7	2.43698	0.000394436	0.0118392
ENSMUST00000215163.2	5.10091	0.000394187	0.0118392
ENSMUST00000161624.1	3.58452	0.00039584	0.0118716
ENSMUST00000196996.1	3.51022	0.000397096	0.0118995
ENSMUST00000137605.1	-4.50142	0.000398822	0.0119218
ENSMUST00000196226.1	-1.76056	0.000398611	0.0119218
ENSMUST00000228387.1	4.50919	0.000398177	0.0119218
ENSMUST00000041463.6	-1.38306	0.000399812	0.0119416
ENSMUST00000169656.2	-2.03844	0.000403912	0.0120444
ENSMUST00000029023.3	-2.06159	0.000408972	0.0121555
ENSMUST00000192389.1	4.00715	0.000408943	0.0121555
ENSMUST00000215269.1	-1.00094	0.000409472	0.0121605
ENSMUST00000121040.7	-5.76047	0.000411994	0.0122155
ENSMUST00000006035.12	-1.27285	0.000411778	0.0122155
ENSMUST00000042373.11	1.27124	0.000412384	0.0122171
ENSMUST00000111295.7	-2.87423	0.00041508	0.012287
ENSMUST00000140021.1	3.19551	0.000422186	0.0124872
ENSMUST00000081848.12	-1.63022	0.000426305	0.0125988
ENSMUST00000161681.1	-1.29181	0.00043358	0.0127724
ENSMUST00000178817.7	2.98164	0.000438733	0.0129138
ENSMUST00000038650.8	3.3295	0.000439124	0.0129148
ENSMUST00000232353.1	1.27596	0.000441043	0.0129608
ENSMUST00000180038.7	-3.92851	0.000445844	0.0130493
ENSMUST00000200985.3	-1.64816	0.000450508	0.0131437
ENSMUST00000152105.7	-1.61338	0.000450056	0.0131437
ENSMUST00000115655.7	-1.53732	0.000450161	0.0131437
ENSMUST00000098874.3	3.66529	0.000449886	0.0131437
ENSMUST00000190715.6	-1.15755	0.000450929	0.0131454
ENSMUST00000022980.4	-1.03558	0.000454515	0.0132077
ENSMUST00000176225.1	4.97762	0.000454169	0.0132077
ENSMUST00000185771.6	-1.37553	0.000456685	0.0132497
ENSMUST00000057596.9	1.57992	0.00045826	0.013281
ENSMUST00000191652.1	3.69418	0.000458492	0.013281
ENSMUST00000207649.1	-1.54843	0.000463066	0.0133922
ENSMUST00000222873.1	-1.38186	0.000466433	0.0134458
ENSMUST00000029553.15	-1.03779	0.000466764	0.0134458
ENSMUST00000221855.1	4.42382	0.000471821	0.013538
ENSMUST00000056181.6	5.28392	0.000474116	0.0135932
ENSMUST00000145206.1	-3.65655	0.00047764	0.0136727
ENSMUST00000210156.1	-3.93945	0.000482191	0.0137814
ENSMUST00000108577.7	-1.93888	0.000482886	0.0137904
ENSMUST00000216647.1	-1.49858	0.000488154	0.0138978
ENSMUST00000127477.7	-1.3497	0.000487662	0.0138978
ENSMUST00000206403.1	4.49355	0.000488169	0.0138978
ENSMUST00000084031.5	-1.14487	0.000489221	0.013906
ENSMUST00000106978.7	-1.0847	0.000489092	0.013906
ENSMUST00000179757.1	-1.19732	0.000493138	0.0140064
ENSMUST00000141617.1	-4.0229	0.000496068	0.0140677
ENSMUST00000125369.7	-3.58172	0.000499416	0.0141517
ENSMUST00000213397.1	3.15163	0.000499959	0.014156
ENSMUST00000212022.1	-1.53008	0.000503638	0.0142271
ENSMUST00000143074.1	2.88526	0.000505885	0.0142795
ENSMUST00000062753.2	-6.4478	0.000506515	0.0142862
ENSMUST00000225911.1	-1.92639	0.000509621	0.0143406
ENSMUST00000219731.1	3.37209	0.000512696	0.014416
ENSMUST00000074651.10	3.63691	0.000515171	0.0144633
ENSMUST00000100519.10	-1.4236	0.000516608	0.0144813
ENSMUST00000018313.5	-1.37644	0.000521271	0.0146008
ENSMUST00000026846.10	-1.01296	0.000523442	0.0146288
ENSMUST00000139423.1	-1.28784	0.000525792	0.0146823
ENSMUST00000132470.1	-1.31847	0.000532013	0.0148447
ENSMUST00000024697.4	-2.09261	0.000535727	0.0149369
ENSMUST00000219276.1	3.54258	0.000538115	0.0149805
ENSMUST00000024909.14	-1.04632	0.000541059	0.0150281
ENSMUST00000212540.2	5.11579	0.000540754	0.0150281
ENSMUST00000220023.1	-2.29654	0.000545893	0.0151508
ENSMUST00000144897.1	-1.68529	0.000550903	0.0152782
ENSMUST00000231647.1	2.96584	0.000551558	0.0152848
ENSMUST00000187837.6	-1.28506	0.000552467	0.0152984
ENSMUST00000159693.1	-2.95261	0.000552946	0.0153
ENSMUST00000147148.4	-1.02179	0.000555258	0.0153523
ENSMUST00000125726.7	-1.51878	0.000558364	0.0154265
ENSMUST00000134298.7	-2.28645	0.000559233	0.0154388
ENSMUST00000085114.7	-2.01317	0.00056741	0.0156527
ENSMUST00000026405.9	-1.38844	0.000570936	0.0157262
ENSMUST00000162594.7	-1.01813	0.000573621	0.0157882
ENSMUST00000058897.10	2.8201	0.000574576	0.0158026
ENSMUST00000222364.1	3.53237	0.000575062	0.015804
ENSMUST00000185709.1	3.90931	0.000575677	0.015809
ENSMUST00000197875.1	2.61367	0.000576144	0.0158099
ENSMUST00000126908.8	-1.81145	0.000583159	0.0159904
ENSMUST00000065014.9	-1.36412	0.000588872	0.0161107
ENSMUST00000155592.7	-1.24811	0.000588693	0.0161107
ENSMUST00000215501.1	1.2458	0.000591181	0.0161618
ENSMUST00000132219.1	-1.28121	0.000592179	0.0161769
ENSMUST00000119746.7	-7.70236	0.000594097	0.0162172
ENSMUST00000082223.12	1.06959	0.000595204	0.0162352
ENSMUST00000112910.1	-1.13323	0.000598203	0.0163048
ENSMUST00000227580.1	5.76165	0.000598849	0.0163103
ENSMUST00000040231.12	-7.20209	0.000601638	0.0163631
ENSMUST00000135937.1	-4.23301	0.000601685	0.0163631
ENSMUST00000143415.7	-6.32124	0.000606248	0.0164749
ENSMUST00000168463.7	-2.60209	0.000608948	0.0165359
ENSMUST00000216747.1	3.91792	0.000610739	0.0165722
ENSMUST00000125795.1	-2.67751	0.000614333	0.016645
ENSMUST00000230593.1	3.58394	0.000615836	0.0166613
ENSMUST00000194803.1	5.44101	0.000615849	0.0166613
ENSMUST00000232844.1	4.20959	0.000620907	0.0167857
ENSMUST00000128788.7	-1.23282	0.000636222	0.0171263
ENSMUST00000064991.12	7.84417	0.000638304	0.0171669
ENSMUST00000155576.7	1.02532	0.000639649	0.0171904
ENSMUST00000048073.8	-1.1368	0.0006436	0.0172584
ENSMUST00000170379.1	1.73388	0.000643032	0.0172584
ENSMUST00000224646.1	1.86968	0.000643555	0.0172584
ENSMUST00000147632.2	-1.34275	0.000644468	0.017269
ENSMUST00000224845.1	-2.05257	0.000645534	0.0172849
ENSMUST00000231132.1	4.15913	0.000646522	0.0172986
ENSMUST00000217345.1	-1.5178	0.000650716	0.0173853
ENSMUST00000214637.2	3.44447	0.000650423	0.0173853
ENSMUST00000195683.1	1.82625	0.000657672	0.0175455
ENSMUST00000115052.8	-2.17238	0.000662321	0.0176566
ENSMUST00000214919.1	3.84298	0.000665413	0.0176806
ENSMUST00000143425.1	5.07253	0.000663844	0.0176806
ENSMUST00000152062.1	-4.57934	0.000669062	0.0177326
ENSMUST00000225733.1	-3.59449	0.00066881	0.0177326
ENSMUST00000113620.9	-6.65063	0.000671736	0.0177776
ENSMUST00000208256.1	-4.61314	0.000678921	0.0179417
ENSMUST00000201703.3	-4.6188	0.000679967	0.0179434
ENSMUST00000199282.1	3.42819	0.000679505	0.0179434
ENSMUST00000022518.6	-2.51503	0.000684348	0.0180329
ENSMUST00000143106.1	-2.63423	0.000688373	0.0180736
ENSMUST00000084587.1	-2.4589	0.000687492	0.0180736
ENSMUST00000234395.1	-5.70095	0.000688936	0.0180754
ENSMUST00000055424.12	-1.08813	0.000694617	0.0182113
ENSMUST00000231701.1	3.52139	0.000695143	0.018212
ENSMUST00000191142.6	-1.24294	0.000704902	0.0184148
ENSMUST00000209735.1	4.10981	0.00070722	0.0184489
ENSMUST00000181737.1	4.65391	0.000711157	0.0185384
ENSMUST00000187850.1	4.41411	0.000716852	0.0186735
ENSMUST00000168550.7	3.48548	0.000717888	0.0186871
ENSMUST00000102782.3	-2.08471	0.000718528	0.0186904
ENSMUST00000167436.2	-1.49758	0.000720637	0.0187186
ENSMUST00000138426.1	1.30651	0.000720328	0.0187186
ENSMUST00000075280.10	-1.04772	0.000721158	0.0187188
ENSMUST00000147812.7	-4.45055	0.000721955	0.0187261
ENSMUST00000108141.1	-1.11274	0.000722851	0.0187334
ENSMUST00000221482.1	3.69118	0.000724289	0.0187334
ENSMUST00000190145.2	-2.0208	0.000729166	0.018836
ENSMUST00000233266.1	3.5222	0.000729958	0.0188399
ENSMUST00000219080.1	3.33603	0.000732594	0.0188946
ENSMUST00000212838.1	4.2945	0.000735162	0.0189341
ENSMUST00000051526.5	1.11848	0.000742428	0.0190539
ENSMUST00000193958.1	4.20937	0.000742389	0.0190539
ENSMUST00000078804.11	-1.38533	0.000743315	0.0190632
ENSMUST00000102843.9	-5.06777	0.000753697	0.0192618
ENSMUST00000098613.8	1.15486	0.000762453	0.0194311
ENSMUST00000234242.1	3.41567	0.000765593	0.0194839
ENSMUST00000195400.1	3.19475	0.000766339	0.0194893
ENSMUST00000206915.1	-1.92949	0.000774174	0.0196474
ENSMUST00000004072.9	-1.16439	0.000773852	0.0196474
ENSMUST00000112059.9	3.53034	0.000779645	0.0197725
ENSMUST00000221391.1	-1.2616	0.000783216	0.0198493
ENSMUST00000225410.1	-2.04858	0.00078506	0.0198822
ENSMUST00000124335.7	-3.21991	0.000785687	0.0198843
ENSMUST00000145400.7	-3.33171	0.000786694	0.0198959
ENSMUST00000089155.5	-1.64462	0.000793163	0.0200318
ENSMUST00000042042.8	3.68322	0.000792843	0.0200318
ENSMUST00000204507.1	2.84654	0.000798544	0.0201537
ENSMUST00000131802.1	-1.96376	0.0008023	0.0202205
ENSMUST00000122830.1	1.67558	0.000809201	0.0203804
ENSMUST00000016977.14	-1.33204	0.000809821	0.0203819
ENSMUST00000215879.1	3.68955	0.000812321	0.0204166
ENSMUST00000198193.1	-1.46392	0.000816369	0.0205043
ENSMUST00000200270.1	1.04778	0.000819135	0.0205595
ENSMUST00000169854.1	-1.23984	0.000822478	0.0206224
ENSMUST00000158210.1	2.78368	0.000827989	0.0207247
ENSMUST00000112631.8	-4.7388	0.000832493	0.0208027
ENSMUST00000234631.1	3.62441	0.000832487	0.0208027
ENSMUST00000226892.1	-1.75253	0.000836324	0.0208703
ENSMUST00000030286.13	1.21623	0.000836666	0.0208703
ENSMUST00000183461.7	-5.28794	0.000839696	0.0209316
ENSMUST00000193029.1	-2.1674	0.000842594	0.0209323
ENSMUST00000218893.1	-1.85764	0.000842331	0.0209323
ENSMUST00000018476.13	1.18469	0.000842279	0.0209323
ENSMUST00000171741.2	3.33374	0.000842466	0.0209323
ENSMUST00000212127.2	3.83214	0.000850084	0.0210896
ENSMUST00000222324.1	-1.53572	0.000851336	0.0211063
ENSMUST00000032070.3	-1.10848	0.000853728	0.0211369
ENSMUST00000124608.1	3.94545	0.000860159	0.0212528
ENSMUST00000022781.7	-1.19859	0.000869956	0.0214513
ENSMUST00000165519.1	1.01922	0.000874037	0.0215168
ENSMUST00000219963.1	3.13202	0.000877058	0.0215535
ENSMUST00000215533.1	4.32649	0.000891467	0.0218194
ENSMUST00000131504.1	1.86205	0.000893123	0.0218453
ENSMUST00000043850.13	-5.942	0.000893953	0.0218509
ENSMUST00000021628.3	-1.8461	0.000898308	0.021928
ENSMUST00000143677.1	-1.50551	0.000900666	0.0219388
ENSMUST00000163531.3	1.85611	0.000901158	0.0219388
ENSMUST00000072359.7	2.45011	0.000899919	0.0219388
ENSMUST00000229287.1	-4.83589	0.000902044	0.0219457
ENSMUST00000203484.1	-2.84635	0.000904131	0.0219774
ENSMUST00000217716.1	4.59642	0.00090455	0.0219774
ENSMUST00000235023.1	-2.26854	0.000908818	0.022037
ENSMUST00000153930.7	-1.33483	0.000908247	0.022037
ENSMUST00000196726.1	-1.77125	0.000915022	0.0221115
ENSMUST00000152441.1	-1.07975	0.000914534	0.0221115
ENSMUST00000034316.5	2.30712	0.00091584	0.0221115
ENSMUST00000226391.1	2.93087	0.000916738	0.0221115
ENSMUST00000188592.1	3.67424	0.000915457	0.0221115
ENSMUST00000184359.1	-1.14267	0.000928163	0.0222985
ENSMUST00000003777.4	-7.16852	0.000939064	0.0225447
ENSMUST00000059983.9	-1.0154	0.000939647	0.0225447
ENSMUST00000054308.12	-3.84439	0.000947146	0.0226649
ENSMUST00000153107.1	-1.37913	0.00094555	0.0226649
ENSMUST00000150014.1	1.37207	0.000947764	0.0226649
ENSMUST00000189941.1	1.45919	0.00094695	0.0226649
ENSMUST00000227166.1	1.48726	0.000946864	0.0226649
ENSMUST00000117097.1	-1.10461	0.000949962	0.0226877
ENSMUST00000159695.1	-1.13671	0.000954175	0.0227734
ENSMUST00000200298.1	-4.84692	0.000963938	0.0229313
ENSMUST00000230803.1	-1.11784	0.000963085	0.0229313
ENSMUST00000202945.3	2.71243	0.00096456	0.0229313
ENSMUST00000221436.1	-1.51369	0.000971098	0.0230716
ENSMUST00000115494.2	-4.72573	0.000974209	0.0231305
ENSMUST00000049628.15	-1.10373	0.000975465	0.0231343
ENSMUST00000209071.1	4.61869	0.000976431	0.023138
ENSMUST00000232176.1	1.1096	0.000978608	0.0231746
ENSMUST00000196114.1	-1.62168	0.000980531	0.023201
ENSMUST00000197184.1	-1.54716	0.000985131	0.0232536
ENSMUST00000202316.1	3.31912	0.00100709	0.02368
ENSMUST00000143430.1	-1.63194	0.00100906	0.0237111
ENSMUST00000184424.1	-2.19278	0.00101565	0.0238505
ENSMUST00000184826.1	-2.709	0.00103256	0.0242017
ENSMUST00000205667.1	1.46977	0.0010326	0.0242017
ENSMUST00000109982.8	3.10445	0.00103744	0.0242841
ENSMUST00000084129.8	-4.32774	0.00103839	0.0242905
ENSMUST00000215904.1	3.32791	0.00104186	0.0243561
ENSMUST00000151376.2	3.88229	0.00104588	0.0244345
ENSMUST00000130936.2	-1.43563	0.00104901	0.0244763
ENSMUST00000022962.7	-1.36304	0.00105609	0.0245943
ENSMUST00000197165.1	5.3894	0.00105504	0.0245943
ENSMUST00000130498.1	-1.23216	0.00106132	0.0247003
ENSMUST00000022820.11	-1.00626	0.00106362	0.0247066
ENSMUST00000193321.1	3.50124	0.0010633	0.0247066
ENSMUST00000071523.4	4.16566	0.001063	0.0247066
ENSMUST00000159495.1	-2.1857	0.00108577	0.0251676
ENSMUST00000027752.14	1.19745	0.00108882	0.0252115
ENSMUST00000006235.8	-1.09157	0.00109279	0.0252875
ENSMUST00000035202.3	-1.32605	0.00110235	0.0254763
ENSMUST00000110181.7	2.37933	0.00111113	0.025653
ENSMUST00000225278.1	2.34097	0.00111388	0.0256778
ENSMUST00000159087.7	-1.42811	0.00111708	0.0257352
ENSMUST00000003274.7	-2.92889	0.00112007	0.0257877
ENSMUST00000137090.7	1.70217	0.00112255	0.0258285
ENSMUST00000202850.1	3.44821	0.00112496	0.0258515
ENSMUST00000215137.1	4.49691	0.00112694	0.0258805
ENSMUST00000131362.1	2.05231	0.00112818	0.0258928
ENSMUST00000129241.2	-13.2806	0.00113516	0.0259726
ENSMUST00000026907.5	-1.77661	0.00113329	0.0259726
ENSMUST00000172572.8	-1.37881	0.00113349	0.0259726
ENSMUST00000234784.1	-1.21114	0.00113567	0.0259726
ENSMUST00000193928.1	-1.09321	0.00113593	0.0259726
ENSMUST00000218865.1	2.40239	0.00113447	0.0259726
ENSMUST00000158164.1	1.27772	0.00114123	0.0260447
ENSMUST00000212378.1	-2.73267	0.00114772	0.0261752
ENSMUST00000067476.8	-1.93298	0.0011544	0.0262631
ENSMUST00000093552.11	-1.08465	0.00115424	0.0262631
ENSMUST00000215545.1	2.59289	0.00115388	0.0262631
ENSMUST00000232806.1	3.39871	0.00115533	0.0262679
ENSMUST00000213163.1	-5.73983	0.00116037	0.0263549
ENSMUST00000050207.9	-2.72403	0.00116169	0.0263549
ENSMUST00000124054.1	-1.73854	0.00116205	0.0263549
ENSMUST00000108103.8	4.04214	0.00116175	0.0263549
ENSMUST00000164721.7	6.56984	0.00116845	0.0264672
ENSMUST00000212820.1	2.29708	0.00117434	0.0265677
ENSMUST00000022097.5	-1.03681	0.00117885	0.0266531
ENSMUST00000023934.7	5.58109	0.00117998	0.0266622
ENSMUST00000045351.12	1.54978	0.00118364	0.0267282
ENSMUST00000201663.3	-4.17101	0.0011851	0.026732
ENSMUST00000213118.1	-3.08994	0.00118636	0.026732
ENSMUST00000025471.2	-2.06831	0.00118893	0.026732
ENSMUST00000023617.12	4.22622	0.00118778	0.026732
ENSMUST00000192506.1	2.68682	0.00119116	0.0267655
ENSMUST00000189394.1	-1.52188	0.00119675	0.026858
ENSMUST00000147575.1	3.89812	0.00119778	0.0268647
ENSMUST00000058265.7	-1.01527	0.00120574	0.0269602
ENSMUST00000207537.1	3.84945	0.0012068	0.0269675
ENSMUST00000128952.7	-2.28207	0.00121419	0.0271158
ENSMUST00000080726.5	-1.65579	0.00121684	0.0271584
ENSMUST00000051221.12	-3.93315	0.00122316	0.0272661
ENSMUST00000121490.1	-2.1425	0.00122734	0.0272967
ENSMUST00000001809.14	-1.66981	0.00122745	0.0272967
ENSMUST00000092674.13	1.1209	0.00123112	0.0273432
ENSMUST00000177292.7	1.59537	0.00123361	0.027382
ENSMUST00000232717.1	-1.04876	0.0012378	0.0274583
ENSMUST00000189233.1	-2.11405	0.00124067	0.027475
ENSMUST00000170135.1	1.07276	0.0012401	0.027475
ENSMUST00000223888.1	3.85477	0.00124082	0.027475
ENSMUST00000130633.1	-1.92052	0.00124268	0.0274961
ENSMUST00000076657.10	1.74634	0.00124403	0.0274961
ENSMUST00000228680.1	5.49063	0.00124509	0.0275028
ENSMUST00000153251.7	-4.75722	0.00124927	0.0275548
ENSMUST00000202959.1	1.05471	0.00124971	0.0275548
ENSMUST00000193892.5	-6.23641	0.00125055	0.0275567
ENSMUST00000172165.7	-7.8093	0.00125444	0.027609
ENSMUST00000217511.1	3.92175	0.00125732	0.027639
ENSMUST00000209781.1	3.58969	0.00125834	0.0276448
ENSMUST00000056225.7	-4.56495	0.00125975	0.0276591
ENSMUST00000215371.1	5.17639	0.00126204	0.0276926
ENSMUST00000146124.1	1.43207	0.00126616	0.0277664
ENSMUST00000218293.1	3.5647	0.00127384	0.0279014
ENSMUST00000161250.7	-1.93478	0.00127585	0.0279286
ENSMUST00000194500.1	3.16912	0.00127872	0.0279578
ENSMUST00000174043.7	3.35459	0.00127847	0.0279578
ENSMUST00000174961.2	1.52836	0.00128337	0.028026
ENSMUST00000185418.1	-4.45771	0.0012877	0.028082
ENSMUST00000154078.2	-2.63005	0.00128825	0.028082
ENSMUST00000202151.1	1.44082	0.00129853	0.0282218
ENSMUST00000202887.1	1.01537	0.00130152	0.0282564
ENSMUST00000162569.7	-3.56001	0.00130782	0.0283392
ENSMUST00000140385.1	-1.45891	0.00130742	0.0283392
ENSMUST00000228574.1	3.17588	0.00130727	0.0283392
ENSMUST00000219521.1	3.78292	0.00132014	0.0285446
ENSMUST00000127002.1	4.76223	0.00132523	0.0286313
ENSMUST00000156089.1	4.01781	0.00133057	0.0286957
ENSMUST00000154339.7	-7.01802	0.00134328	0.0289144
ENSMUST00000191878.5	3.74852	0.00134235	0.0289144
ENSMUST00000073157.14	4.69056	0.00134375	0.0289144
ENSMUST00000020012.6	-4.1648	0.00134581	0.0289218
ENSMUST00000153470.8	-1.24985	0.00134818	0.0289557
ENSMUST00000140101.1	-1.9055	0.00135102	0.0289979
ENSMUST00000094193.2	-1.53521	0.00135492	0.0289979
ENSMUST00000118969.7	-1.31078	0.00135429	0.0289979
ENSMUST00000217404.1	3.29536	0.00135443	0.0289979
ENSMUST00000218660.1	3.76267	0.0013538	0.0289979
ENSMUST00000228217.1	-1.84786	0.00136261	0.0291456
ENSMUST00000196393.1	-1.3526	0.00136457	0.0291532
ENSMUST00000082408.1	1.18226	0.00136638	0.0291722
ENSMUST00000185852.6	1.10722	0.00137218	0.029253
ENSMUST00000153565.7	4.54894	0.00137245	0.029253
ENSMUST00000005262.1	-1.06667	0.00137779	0.0293154
ENSMUST00000139980.7	-2.23782	0.00138159	0.0293619
ENSMUST00000202607.1	-2.7151	0.00138739	0.0294681
ENSMUST00000155805.1	-1.76501	0.00139711	0.02964
ENSMUST00000147054.1	-3.76037	0.00140072	0.0296993
ENSMUST00000194058.1	4.14705	0.00140186	0.0297063
ENSMUST00000224132.1	-1.91469	0.00140363	0.0297092
ENSMUST00000107505.7	-1.68066	0.00140749	0.0297564
ENSMUST00000174660.7	4.46301	0.00141089	0.0297936
ENSMUST00000111527.3	4.34469	0.00141758	0.0299004
ENSMUST00000174524.7	1.10542	0.00142422	0.0300229
ENSMUST00000216867.1	-1.44295	0.00142549	0.0300325
ENSMUST00000156173.7	6.89566	0.00142697	0.0300463
ENSMUST00000168116.1	-2.00991	0.00142927	0.0300601
ENSMUST00000226189.1	2.76174	0.00142879	0.0300601
ENSMUST00000040888.11	-2.16806	0.00143448	0.0301349
ENSMUST00000209267.1	5.17709	0.00143429	0.0301349
ENSMUST00000039659.8	-1.27839	0.00143539	0.0301365
ENSMUST00000162652.7	-1.31085	0.00143975	0.0301493
ENSMUST00000224898.1	-1.04228	0.00143889	0.0301493
ENSMUST00000233456.1	3.69149	0.00144013	0.0301493
ENSMUST00000194922.1	3.89331	0.00143822	0.0301493
ENSMUST00000172083.1	5.41561	0.0014387	0.0301493
ENSMUST00000103199.8	-1.72759	0.00144764	0.0302162
ENSMUST00000152579.7	-1.29138	0.00144829	0.0302162
ENSMUST00000023351.10	-1.23815	0.00144655	0.0302162
ENSMUST00000114228.7	-1.01908	0.00144816	0.0302162
ENSMUST00000216311.1	2.50094	0.00144809	0.0302162
ENSMUST00000209898.1	2.18546	0.00146228	0.0304556
ENSMUST00000125381.1	-1.31105	0.00147432	0.030654
ENSMUST00000021181.12	-1.51078	0.00147862	0.0307062
ENSMUST00000118209.7	-1.33901	0.00147782	0.0307062
ENSMUST00000084733.6	-1.2301	0.00148113	0.0307197
ENSMUST00000231268.1	3.27919	0.0014817	0.0307197
ENSMUST00000221279.1	-1.19325	0.00148838	0.0308233
ENSMUST00000220077.1	1.18797	0.00148828	0.0308233
ENSMUST00000197734.1	3.45292	0.00151429	0.0313064
ENSMUST00000223598.1	-5.40195	0.00151826	0.0313275
ENSMUST00000194564.1	3.68514	0.00151833	0.0313275
ENSMUST00000085113.4	-1.07942	0.00152998	0.0315414
ENSMUST00000227244.1	2.66878	0.00153367	0.0315998
ENSMUST00000037246.5	-1.17161	0.00153911	0.0316403
ENSMUST00000222959.1	3.03248	0.00153807	0.0316403
ENSMUST00000225279.1	3.34537	0.00153826	0.0316403
ENSMUST00000002452.7	-1.30785	0.00154114	0.0316641
ENSMUST00000128372.7	-3.89007	0.00154233	0.0316708
ENSMUST00000182675.7	-4.29927	0.00156053	0.0319904
ENSMUST00000162822.1	-1.38347	0.00156382	0.03204
ENSMUST00000223678.1	-1.74522	0.00156654	0.0320777
ENSMUST00000221081.1	-1.31666	0.00156959	0.032122
ENSMUST00000203231.1	-1.92232	0.00157254	0.0321642
ENSMUST00000208709.1	-2.17031	0.00158235	0.0323289
ENSMUST00000035128.10	-1.11655	0.00158236	0.0323289
ENSMUST00000224552.1	2.26633	0.00159296	0.0324728
ENSMUST00000137619.1	-6.19756	0.00160872	0.0327756
ENSMUST00000227970.1	1.91655	0.00162094	0.0329693
ENSMUST00000131441.1	-1.43206	0.00162187	0.0329699
ENSMUST00000174778.7	1.36263	0.00162393	0.0329934
ENSMUST00000218480.1	1.7913	0.00163629	0.033226
ENSMUST00000158656.1	1.34902	0.00164013	0.0332854
ENSMUST00000164042.2	3.40774	0.00165084	0.0334656
ENSMUST00000112811.7	2.02419	0.00166168	0.0336479
ENSMUST00000031897.7	-1.65069	0.00166715	0.0337211
ENSMUST00000047875.15	2.04227	0.00167093	0.0337788
ENSMUST00000022227.7	-1.14143	0.00167649	0.0338725
ENSMUST00000202890.1	4.85573	0.00168415	0.0339896
ENSMUST00000204807.1	2.77843	0.00169521	0.034174
ENSMUST00000081794.6	4.17283	0.0017052	0.0343006
ENSMUST00000000327.12	-1.14687	0.00170789	0.0343356
ENSMUST00000209388.1	-2.19449	0.00171016	0.0343625
ENSMUST00000213976.1	3.53612	0.00171935	0.034509
ENSMUST00000218126.1	2.96868	0.00172332	0.0345697
ENSMUST00000122290.1	-3.79889	0.00172766	0.0346187
ENSMUST00000222121.1	3.84679	0.00172719	0.0346187
ENSMUST00000185888.1	1.36804	0.00174618	0.0349329
ENSMUST00000230489.1	2.28375	0.00174621	0.0349329
ENSMUST00000025702.13	-1.15207	0.00174974	0.0349516
ENSMUST00000220047.1	3.03993	0.00174829	0.0349516
ENSMUST00000197673.1	1.1397	0.00176065	0.0351253
ENSMUST00000189892.1	-3.95103	0.00177618	0.0352869
ENSMUST00000043074.12	-1.20828	0.00177452	0.0352869
ENSMUST00000106545.7	2.354	0.00177618	0.0352869
ENSMUST00000214180.1	3.2532	0.00177387	0.0352869
ENSMUST00000214404.1	2.86887	0.00178215	0.0353801
ENSMUST00000110118.7	-2.81744	0.00178452	0.0354078
ENSMUST00000117440.7	1.33863	0.00179049	0.0354876
ENSMUST00000208810.1	-1.29555	0.00179307	0.0355195
ENSMUST00000041262.13	2.69848	0.00179534	0.0355452
ENSMUST00000073152.12	1.16104	0.00180032	0.0356245
ENSMUST00000105584.9	-6.93843	0.00180312	0.0356539
ENSMUST00000050010.10	5.51535	0.0018044	0.0356539
ENSMUST00000186337.1	3.71231	0.00180779	0.0356562
ENSMUST00000175840.1	4.2379	0.00182309	0.0358997
[truncated: 188 more rows]

## Sheet: Isoform RSEM+DESeq2 (batch 1)
Isoform	log2 FoldChange	P value	FDR
[truncated: 2,223 more rows]
