# Supplementary material for: Pervasive 3′-UTR Isoform Switches During Mouse Oocyte Maturation
Source: Front Mol Biosci. 2021 Oct 18;8:727614. doi: 10.3389/fmolb.2021.727614 (PMC8558312; doi:10.3389/fmolb.2021.727614)
Supplement: Supplementary file 5 [file Table4.xlsx]

## Sheet: DaPars
Gene	Predicted Proximal PA Site	Loci	PDUI Group diff	P value	adjusted P value
ENSMUST00000216973.1|Rp9|chr9|-	22448653	chr9:22448473-22448854	0.481667	3.44382e-20	2.65392e-18
ENSMUST00000117413.8|Nlrp4b|chr7|+	10729994	chr7:10729550-10730168	0.015	0.235977	0.596105
ENSMUST00000025804.6|Rab1b|chr19|-	5100060	chr19:5099205-5100572	0.468333	7.63338e-17	4.34318e-15
ENSMUST00000023756.11|Racgap1|chr15|-	99621263	chr15:99620497-99621464	0.456667	8.56266e-12	3.12387e-10
ENSMUST00000118539.1|Cth|chr3|-	157894550	chr3:157894248-157894827	0.053	0.340204	0.758945
ENSMUST00000190495.1|Mcm6|chr1|-	128333455	chr1:128331593-128333656	-0.00666667	1	1
ENSMUST00000113233.7|Eif4e2|chr1|+	87228030	chr1:87227801-87228856	0.0116667	1	1
ENSMUST00000105847.7|Kdm1a|chr4|-	136550690	chr4:136550544-136551033	0.08	0.0102991	0.0534989
ENSMUST00000171702.7|Racgap1|chr15|-	99621263	chr15:99620496-99621464	0.456667	8.56266e-12	3.12387e-10
ENSMUST00000237602.1|Tcerg1|chr18|+	42574719	chr18:42574518-42575793	0	1	1
ENSMUST00000105851.8|Pithd1|chr4|-	135976295	chr4:135975460-135976496	0.00333333	1	1
ENSMUST00000190993.6|Srsf2|chr11|-	116850152	chr11:116850054-116850353	0.13	0.00013597	0.00133746
ENSMUST00000115645.9|Ranbp1|chr16|-	18239992	chr16:18239784-18240193	-0.00666667	1	1
ENSMUST00000221654.1|Rnf220|chr4|-	117272174	chr4:117271472-117272375	0.005	0.156464	0.447208
ENSMUST00000030583.12|Ak2|chr4|+	129008235	chr4:129008034-129008401	0.0716667	0.371083	0.804542
ENSMUST00000231074.1|Gtse1|chr15|+	85876420	chr15:85876149-85876573	-0.141667	0.0445052	0.172909
ENSMUST00000003912.6|Calr|chr8|-	84842643	chr8:84841850-84842844	0.143333	6.79199e-05	0.000711697
ENSMUST00000152189.1|Ntpcr|chr8|+	125747900	chr8:125747698-125747997	0.0283333	0.408759	0.853995
ENSMUST00000211007.1|Ing1|chr8|+	11561619	chr8:11561418-11563250	0	1	1
ENSMUST00000081746.6|Fam214a|chr9|+	75031770	chr9:75031515-75032085	0.0433333	0.0136136	0.0671635
ENSMUST00000034763.9|Rp9|chr9|-	22448653	chr9:22448311-22448854	0.451667	1.49594e-17	9.01714e-16
ENSMUST00000182481.7|Plce1|chr19|+	38782930	chr19:38782537-38783430	0.0283333	0.75198	1
ENSMUST00000212478.1|Gatad2a|chr8|-	69909773	chr8:69908657-69909974	0	1	1
ENSMUST00000068892.14|Ash2l|chr8|-	25817270	chr8:25815996-25817508	0.00233333	1	1
ENSMUST00000209541.1|Gm10252|chr7|+	45459840	chr7:45459469-45460300	0.00166667	1	1
ENSMUST00000114859.8|Ilrun|chr17|-	27753660	chr17:27751246-27753995	-0.00833333	0.855374	1
ENSMUST00000020657.12|Ube2b|chr11|-	51986320	chr11:51985497-51986810	-0.0116667	0.687508	1
ENSMUST00000092973.5|Cntrob|chr11|-	69299680	chr11:69299487-69299990	-0.0133333	1	1
ENSMUST00000115861.8|Rbbp8|chr18|+	11742817	chr18:11742616-11743207	-0.0576667	0.592249	1
ENSMUST00000127569.7|Usp3|chr9|-	66517870	chr9:66514637-66518578	0	1	1
ENSMUST00000018880.13|Ndel1|chr11|-	68822400	chr11:68821434-68822665	0.425	8.476e-19	5.56394e-17
ENSMUST00000080537.13|Rac1|chr5|-	143506820	chr5:143505942-143507105	-0.03	0.281935	0.667088
ENSMUST00000025639.6|Ccdc86|chr19|-	10942870	chr19:10942511-10943289	-0.153333	0.0741216	0.259938
ENSMUST00000129662.2|Prickle3|chrX|+	7667313	chrX:7667112-7667941	0.00333333	1	1
ENSMUST00000102604.10|Ak2|chr4|+	129010764	chr4:129010563-129011529	0	1	1
ENSMUST00000081593.12|Pgk1|chrX|+	106203530	chrX:106203239-106203699	-0.0933333	0.139365	0.411872
ENSMUST00000161739.7|Phc1|chr6|-	122318370	chr6:122317738-122318647	0.173333	1.97496e-06	2.67785e-05
ENSMUST00000035426.6|3110001I22Rik|chr16|+	13677260	chr16:13676834-13678385	0.173333	0.000526526	0.00427399
ENSMUST00000054674.14|Hjurp|chr1|-	88266457	chr1:88262471-88266658	-0.0483333	0.00591628	0.033725
ENSMUST00000115250.3|Tspan33|chr6|+	29718190	chr6:29717537-29718557	0.423333	3.24701e-12	1.29201e-10
ENSMUST00000115137.7|Pcyt1a|chr16|+	32471770	chr16:32471297-32474504	-0.12	0.166465	0.468143
ENSMUST00000110557.4|Polr1d|chr5|+	147111120	chr5:147110648-147111361	-0.0683333	0.0975574	0.318974
ENSMUST00000016452.10|Ube2a|chrX|+	36883213	chrX:36883012-36884222	-0.0633333	0.196513	0.527733
ENSMUST00000163272.1|Suz12|chr11|+	80032046	chr11:80031845-80034122	0	1	1
ENSMUST00000063645.10|Mbtd1|chr11|+	93929815	chr11:93929614-93930278	0.01	1	1
ENSMUST00000136659.1|Fyn|chr10|+	39564020	chr10:39563764-39564422	0.0133333	0.274743	0.657224
ENSMUST00000130620.1|Sec22b|chr3|+	97907422	chr3:97907221-97907664	-0.00333333	1	1
ENSMUST00000081924.4|Ifitm6|chr7|-	141015890	chr7:141015706-141016159	-0.0233333	0.152509	0.439204
ENSMUST00000023351.10|Mzt2|chr16|-	15848528	chr16:15848441-15848729	NA	NA	NA
ENSMUST00000114906.1|Taf3|chr2|-	9916265	chr2:9916076-9916466	-0.03	1	1
ENSMUST00000027393.7|Bard1|chr1|-	71030290	chr1:71027498-71030852	-0.02	0.721029	1
ENSMUST00000087357.4|Ifit1bl2|chr19|-	34618140	chr19:34617049-34620182	-0.035	0.304334	0.700486
ENSMUST00000001116.4|Luzp1|chr4|+	136545770	chr4:136545238-136549318	0.0266667	0.724137	1
ENSMUST00000159855.7|Mycbp2|chr14|-	103114034	chr14:103113411-103114235	0	1	1
ENSMUST00000118316.7|N4bp2l2|chr5|-	150643030	chr5:150635972-150643315	-0.005	0.7141	1
ENSMUST00000063682.11|Pfdn4|chr2|+	170518930	chr2:170518673-170519123	0.0383333	0.0347913	0.141868
ENSMUST00000130011.7|Sorbs2|chr8|+	45825946	chr8:45825745-45827592	0	1	1
ENSMUST00000146905.1|Arl4a|chr12|-	40035920	chr12:40033291-40036833	-0.0616667	0.113907	0.358379
ENSMUST00000094320.9|Ccdc62|chr5|+	123968860	chr5:123968137-123969895	0.00166667	1	1
ENSMUST00000046750.13|Tspan33|chr6|+	29718190	chr6:29717537-29718559	0.421667	3.24701e-12	1.29201e-10
ENSMUST00000203436.2|Serbp1|chr6|+	67284104	chr6:67283903-67284306	0.165	0.00124527	0.00916714
ENSMUST00000016138.10|Fnta|chr8|-	25999040	chr8:25998722-25999564	-0.0533333	0.223074	0.57351
ENSMUST00000054220.9|Rpl18a|chr8|-	70895306	chr8:70894722-70895507	-0.00166667	1	1
ENSMUST00000190715.6|Cep70|chr9|+	99263830	chr9:99263629-99264928	0.407	3.49052e-05	0.000389914
ENSMUST00000092857.12|Rhot1|chr11|+	80266720	chr11:80265742-80267486	0.0316667	0.161693	0.458494
ENSMUST00000032425.6|Emc3|chr6|-	113515650	chr6:113514874-113516031	-0.0133333	0.538755	0.988387
ENSMUST00000205272.1|Gm44796|chr7|+	24214113	chr7:24213912-24214385	0	1	1
ENSMUST00000136731.7|Myo5a|chr9|+	75218410	chr9:75217841-75218953	-0.128333	0.0282195	0.120056
ENSMUST00000049091.8|Cox10|chr11|-	63963950	chr11:63962627-63964528	0.148333	0.0715936	0.253114
ENSMUST00000053902.3|Elmod2|chr8|-	83316260	chr8:83313022-83316461	-0.015	0.115566	0.362104
ENSMUST00000015003.9|E2f4|chr8|+	105304774	chr8:105304573-105305370	0	1	1
ENSMUST00000180706.7|Gm2042|chr12|+	87960188	chr12:87959832-87960327	0.045	1.15046e-09	2.74666e-08
ENSMUST00000114577.7|Vma21|chrX|+	71822380	chrX:71820805-71824706	0.00166667	1	1
ENSMUST00000233210.1|Ypel5|chr17|+	72849470	chr17:72848580-72850437	-0.0183333	0.0390571	0.155513
ENSMUST00000146297.7|Rbm39|chr2|-	156147990	chr2:156147246-156148191	-0.0533333	0.237461	0.598273
ENSMUST00000035493.13|Hnrnpf|chr6|+	117925084	chr6:117923708-117925619	0.025	0.0897342	0.299343
ENSMUST00000110906.8|Meis2|chr2|-	115864312	chr2:115863145-115864513	0	1	1
ENSMUST00000058716.13|Sun1|chr5|+	139248619	chr5:139248418-139249840	0	1	1
ENSMUST00000066890.13|Kcnn2|chr18|+	45685800	chr18:45685558-45686024	-0.13	0.0237159	0.10562
ENSMUST00000198258.4|Qdpr|chr5|-	45434390	chr5:45434021-45434678	-0.00666667	1	1
ENSMUST00000117994.7|Cip2a|chr16|+	49019210	chr16:49018375-49019705	0.0683333	0.214021	0.558403
ENSMUST00000044620.10|Brca2|chr5|+	150569140	chr5:150568939-150569746	0.00833333	0.486811	0.936976
ENSMUST00000095775.9|Setdb2|chr14|-	59402170	chr14:59402011-59402416	-0.135	0.0196877	0.0905693
ENSMUST00000160701.7|Etv1|chr12|+	38865749	chr12:38865548-38865961	0.0266667	0.662891	1
ENSMUST00000031376.11|Zcchc8|chr5|-	123699810	chr5:123698302-123701122	0.00666667	0.81562	1
ENSMUST00000022239.7|Parp8|chr13|-	116855060	chr13:116854820-116855292	-0.189167	0.0766257	0.265962
ENSMUST00000163723.7|Mpped1|chr15|+	83856449	chr15:83856248-83856729	-0.138333	0.0570596	0.210846
ENSMUST00000112268.2|Selenok|chr14|+	29974920	chr14:29974476-29975662	-0.0166667	0.481558	0.932315
ENSMUST00000196282.4|Zcchc8|chr5|-	123699810	chr5:123698294-123701122	0.00666667	0.81562	1
ENSMUST00000168223.1|Mindy1|chr3|+	95295930	chr3:95295651-95296096	-0.0816667	1.26788e-06	1.80769e-05
ENSMUST00000026265.7|Bbs4|chr9|-	59322530	chr9:59321990-59322982	0.378333	3.08397e-30	4.26709e-28
ENSMUST00000177731.7|Rabep1|chr11|+	70940590	chr11:70940382-70940940	0.106667	0.132772	0.397655
ENSMUST00000072289.11|Flot2|chr11|+	78059420	chr11:78059195-78060434	0.378	0.000358311	0.00309858
ENSMUST00000006462.13|Aamp|chr1|-	74280010	chr1:74279840-74280309	0.15	0.0731359	0.257519
ENSMUST00000204254.1|Jagn1|chr6|+	113447459	chr6:113447258-113448209	0	1	1
ENSMUST00000025774.10|Sf3b2|chr19|-	5274300	chr19:5273932-5274527	0.0483333	0.569567	1
ENSMUST00000233755.1|Map3k4|chr17|-	12227770	chr17:12227621-12228120	-0.106667	0.1053	0.33705
ENSMUST00000115073.8|Stag2|chrX|+	42276130	chrX:42275263-42277185	-0.0616667	0.629874	1
ENSMUST00000130911.7|Nfyb|chr10|-	82750090	chr10:82748701-82750447	0.00833333	1	1
ENSMUST00000106651.8|Rab3b|chr4|+	108940950	chr4:108940626-108941185	0.0233333	0.10113	0.326795
ENSMUST00000202679.3|Ube2k|chr5|+	65595150	chr5:65594875-65598929	-0.0116667	0.194039	0.52363
ENSMUST00000030457.11|Nasp|chr4|-	116601592	chr4:116601052-116601793	-0.0216667	0.0900193	0.299886
ENSMUST00000048010.8|Dse|chr10|-	34153760	chr10:34151393-34153974	-0.1	0.0783246	0.270011
ENSMUST00000110001.3|Ddx24|chr12|-	103408132	chr12:103407983-103408477	-0.085	0.0526677	0.198417
ENSMUST00000021413.8|Nfkbia|chr12|-	55489768	chr12:55489410-55489969	-0.048	0.809059	1
ENSMUST00000012627.4|Rpa3|chr6|-	8256046	chr6:8255936-8256247	-0.0233333	0.6566	1
ENSMUST00000028676.11|Wdr76|chr2|+	121542760	chr2:121542301-121543404	-0.111667	0.0177362	0.0831239
ENSMUST00000130320.7|Fbxo7|chr10|+	86048280	chr10:86047722-86051873	-0.015	0.463087	0.915554
ENSMUST00000100784.8|Flot2|chr11|+	78059420	chr11:78059195-78060431	0.378	0.000358311	0.00309858
ENSMUST00000221397.1|Nudt14|chr12|-	112934800	chr12:112934291-112935050	-0.0283333	0.716691	1
ENSMUST00000160640.7|4933434E20Rik|chr3|+	90062390	chr3:90061638-90063341	-0.0266667	0.488372	0.938052
ENSMUST00000041133.9|Fam110c|chr12|+	31079460	chr12:31078626-31080251	0.37	1.6768e-12	6.85125e-11
ENSMUST00000112502.7|Tank|chr2|+	61653940	chr2:61653379-61654171	0.09	0.155475	0.445217
ENSMUST00000046651.6|Oard1|chr17|+	48416950	chr17:48416684-48417266	-0.05	0.557885	1
ENSMUST00000115666.7|Otud5|chrX|+	7874520	chrX:7874230-7874860	0.115	0.0210535	0.095652
ENSMUST00000174323.5|Mettl14|chr3|-	123371270	chr3:123368297-123371485	-0.0116667	0.668729	1
ENSMUST00000106867.1|Strada|chr11|-	106186979	chr11:106183902-106187180	NA	NA	NA
ENSMUST00000165015.8|Trim13|chr14|+	61604731	chr14:61604530-61605946	0	1	1
ENSMUST00000027780.5|Acbd3|chr1|+	180752360	chr1:180752159-180754204	0	1	1
ENSMUST00000121109.1|Pramef20|chr4|-	144373129	chr4:144372760-144373330	-0.00666667	0.554766	1
ENSMUST00000087511.9|Tmem128|chr5|+	38269420	chr5:38269059-38269634	0.0733333	0.028727	0.122045
ENSMUST00000209497.1|C86187|chr7|-	46967990	chr7:46967711-46968708	0.0166667	0.00427499	0.0256922
ENSMUST00000117223.3|Dnajc19|chr3|-	34078644	chr3:34077434-34078845	0	1	1
ENSMUST00000015858.11|Cers2|chr3|+	95322850	chr3:95322649-95323525	0.0183333	0.49693	0.945113
ENSMUST00000027446.10|Cops7b|chr1|+	86605640	chr1:86605058-86606500	0.363333	0.000246456	0.00225289
ENSMUST00000103002.7|Ywhaq|chr12|-	21390690	chr12:21390329-21391415	0.00333333	0.769196	1
ENSMUST00000233131.1|Ilrun|chr17|-	27753660	chr17:27753207-27753995	-0.0183333	1	1
ENSMUST00000006774.10|Gtf2h1|chr7|+	46823290	chr7:46822823-46823800	0.348333	1.33824e-06	1.8947e-05
ENSMUST00000023818.10|Calcoco1|chr15|-	102707030	chr15:102706777-102707546	0.34	1.13242e-07	1.99253e-06
ENSMUST00000006061.12|Pex1|chr5|+	3637000	chr5:3636771-3637230	-0.189667	0.034494	0.14075
ENSMUST00000176200.7|1190007I07Rik|chr10|-	82620016	chr10:82619851-82620217	0.00833333	0.754038	1
ENSMUST00000179928.1|Hcfc1r1|chr17|+	23675085	chr17:23674884-23675174	-0.101667	0.142136	0.417731
ENSMUST00000094917.9|Tmem237|chr1|-	59100761	chr1:59100590-59101198	0.141667	0.383019	0.816464
ENSMUST00000113506.1|Srd5a3|chr5|+	76154724	chr5:76154523-76155246	0.00166667	1	1
ENSMUST00000111188.4|Bcl7b|chr5|+	135181039	chr5:135180838-135181831	0.01	1	1
ENSMUST00000228087.1|Rbfox2|chr15|-	77083930	chr15:77083800-77084206	-0.00833333	1	1
ENSMUST00000101249.8|Hnrnpab|chr11|-	51601689	chr11:51601328-51601890	0.0316667	0.696639	1
ENSMUST00000089578.8|Noto|chr6|+	85428540	chr6:85427957-85428877	0.06	0.808976	1
ENSMUST00000049150.7|Styk1|chr6|-	131300200	chr6:131299142-131300591	0.34	1.57224e-10	4.5364e-09
ENSMUST00000065778.12|Pik3r4|chr9|+	105687505	chr9:105687115-105687657	-0.0616667	0.0461032	0.177981
ENSMUST00000092512.10|P4ha1|chr10|+	59371205	chr10:59371004-59371956	0.338333	8.89253e-08	1.60171e-06
ENSMUST00000094324.7|Cdc25a|chr9|+	109893130	chr9:109892079-109893895	0.326667	1.39879e-08	2.88672e-07
ENSMUST00000099646.9|Arl6|chr16|-	59613490	chr16:59613328-59613844	0.0166667	0.596334	1
ENSMUST00000044564.14|Foxj3|chr4|+	119626490	chr4:119626289-119629119	0	1	1
ENSMUST00000051867.6|Lsm6|chr8|-	78808044	chr8:78806451-78808245	0.01	0.667418	1
ENSMUST00000097957.10|Hras|chr7|-	141191266	chr7:141190926-141191467	0	1	1
ENSMUST00000114712.7|B4galt4|chr16|+	38768099	chr16:38767898-38768848	0	1	1
ENSMUST00000115668.9|Otud5|chrX|+	7874520	chrX:7874233-7875290	0.0183333	0.53884	0.988387
ENSMUST00000108880.1|Ccdc69|chr11|-	55051048	chr11:55050730-55051249	-0.01	0.395952	0.835079
ENSMUST00000030787.8|Rheb|chr5|-	24803330	chr5:24802823-24803756	-0.0116667	0.870574	1
ENSMUST00000237301.1|Add3|chr19|+	53245860	chr19:53244998-53246940	-0.01	1	1
ENSMUST00000001059.8|Ern1|chr11|-	106398553	chr11:106394650-106398754	0	1	1
ENSMUST00000173824.7|Prc1|chr7|+	80315315	chr7:80315114-80315590	0	1	1
ENSMUST00000027125.6|Coq10b|chr1|+	55072220	chr1:55071636-55072702	0.126667	0.000661561	0.00523063
ENSMUST00000080718.5|Lypd3|chr7|+	24640370	chr7:24640060-24641118	0.323333	1.2645e-15	6.3622e-14
ENSMUST00000117077.7|Slc7a2|chr8|+	40918020	chr8:40916338-40922070	0	1	1
ENSMUST00000049793.8|Duxbl1|chr14|+	25989680	chr14:25988759-25990088	0.141667	0.00901946	0.0477898
ENSMUST00000118765.7|Vps29|chr5|+	122363006	chr5:122362805-122363270	-0.0616667	0.587773	1
ENSMUST00000171770.9|Fut8|chr12|+	77475580	chr12:77474999-77475882	0.31	5.19422e-09	1.12937e-07
ENSMUST00000113717.7|Sptan1|chr2|+	30031280	chr2:30030971-30031451	-0.1	0.040654	0.16082
ENSMUST00000034848.13|Psma4|chr9|+	54957836	chr9:54957635-54958030	-0.0316667	0.491082	0.939863
ENSMUST00000200157.4|Ift22|chr5|+	136913210	chr5:136912825-136915404	-0.130667	0.229379	0.583519
ENSMUST00000117633.7|Son|chr16|+	91678355	chr16:91678154-91679207	0	1	1
ENSMUST00000101146.3|Spata7|chr12|+	98669303	chr12:98669102-98669812	-0.03	0.518357	0.967102
ENSMUST00000050211.6|Tk2|chr8|-	104227500	chr8:104226685-104228351	0.308333	2.13464e-05	0.000245665
ENSMUST00000187900.6|R3hdm1|chr1|+	128186959	chr1:128186758-128188856	0.002	1	1
ENSMUST00000025930.9|Smc3|chr19|+	53645080	chr19:53644707-53645833	0	1	1
ENSMUST00000095224.10|Safb|chr17|+	56606177	chr17:56605976-56606294	-0.111667	0.439215	0.892801
ENSMUST00000112320.7|Spc25|chr2|-	69194344	chr2:69193895-69194545	0.00666667	0.381232	0.813836
ENSMUST00000045905.13|Fermt2|chr14|-	45459810	chr14:45458795-45460023	0.055	0.300142	0.694778
ENSMUST00000191471.6|Lmbrd1|chr1|+	24762960	chr1:24762623-24765448	-0.00833333	1	1
ENSMUST00000029999.14|Polr1e|chr4|+	45032142	chr4:45031941-45032365	NA	NA	NA
ENSMUST00000235771.1|Atp5md|chr19|-	47085846	chr19:47083479-47086047	-0.002	1	1
ENSMUST00000101354.9|Slbp|chr5|-	33640300	chr5:33640055-33640928	-0.01	0.789016	1
ENSMUST00000111710.7|Kras|chr6|-	145220523	chr6:145220245-145220724	-0.00833333	1	1
ENSMUST00000020637.8|Canx|chr11|-	50294991	chr11:50294467-50296335	-0.00666667	0.699089	1
ENSMUST00000099735.5|Yae1d1|chr13|-	17988990	chr13:17981330-17989782	0	1	1
ENSMUST00000225210.1|Cdc37l1|chr19|+	29012090	chr19:29011889-29015136	-0.00833333	1	1
ENSMUST00000113005.8|Cnot6l|chr5|-	96077191	chr5:96075737-96077392	0	1	1
ENSMUST00000113232.7|Eif4e2|chr1|+	87226298	chr1:87226097-87226607	NA	NA	NA
ENSMUST00000026009.9|Arl3|chr19|-	46531185	chr19:46531096-46531386	0.0533333	0.484299	0.934111
ENSMUST00000167918.7|G3bp2|chr5|-	92052922	chr5:92052146-92053123	0	1	1
ENSMUST00000018470.9|Ywhab|chr2|+	164017320	chr2:164016669-164018588	0.303333	3.10825e-10	8.52389e-09
ENSMUST00000170836.3|Psma2|chr13|+	14625550	chr13:14625349-14627636	0	1	1
ENSMUST00000070777.12|Traf7|chr17|-	24508993	chr17:24508850-24509358	0.184667	0.000201672	0.00189869
ENSMUST00000210309.1|Usp47|chr7|+	112110390	chr7:112109945-112111661	0.055	0.155314	0.445058
ENSMUST00000109869.1|Psmf1|chr2|-	151718460	chr2:151718265-151718685	0.0433333	0.34095	0.760052
ENSMUST00000020343.8|Rab21|chr10|-	115290060	chr10:115287084-115290911	0.0183333	0.525877	0.974527
ENSMUST00000232290.1|Gm49755|chr16|+	30850505	chr16:30850304-30851358	0	1	1
ENSMUST00000164832.8|Dpy30|chr17|-	74299623	chr17:74299484-74299824	0.126667	0.00021106	0.00197378
ENSMUST00000115812.9|Pik3c3|chr18|+	30347950	chr18:30347723-30348126	-0.0726667	0.436692	0.890031
ENSMUST00000034203.16|Cog4|chr8|+	110882080	chr8:110881731-110882227	0.005	0.764556	1
ENSMUST00000110320.8|Zc3h6|chr2|+	129016323	chr2:129016122-129018563	-0.015	0.117726	0.366608
ENSMUST00000098802.9|Obox5|chr7|+	15759200	chr7:15758539-15759800	0.015	0.0228479	0.102504
ENSMUST00000163643.2|Eps15l1|chr8|-	72341146	chr8:72340999-72341524	-0.0883333	0.156579	0.447326
ENSMUST00000105505.9|Cep57l1|chr10|-	41719706	chr10:41718840-41719907	0	1	1
ENSMUST00000127638.7|Stat3|chr11|-	100888559	chr11:100886810-100888760	0	1	1
ENSMUST00000102780.7|Ak4|chr4|+	101463870	chr4:101463553-101466995	-0.0233333	0.599886	1
ENSMUST00000031429.13|P2rx4|chr5|+	122728710	chr5:122728287-122729738	0.0345	0.576452	1
ENSMUST00000223012.1|Gm47882|chr13|+	13891900	chr13:13891110-13893979	0.00166667	1	1
ENSMUST00000034396.13|Mtmr2|chr9|+	13805576	chr9:13805375-13806481	0	1	1
ENSMUST00000059515.7|Gdi2|chr13|+	3565197	chr13:3564996-3565820	0	1	1
ENSMUST00000027185.10|Stradb|chr1|+	58995040	chr1:58994293-58995715	-0.00166667	1	1
ENSMUST00000196316.1|Ccna2|chr3|-	36566081	chr3:36565978-36566282	0.01	0.862828	1
ENSMUST00000034328.12|Ints10|chr8|+	68827610	chr8:68827277-68829410	-0.012	1	1
ENSMUST00000170373.8|Atl3|chr19|+	7534300	chr19:7533950-7539674	0.02	1	1
ENSMUST00000072602.13|Hvcn1|chr5|+	122242080	chr5:122241835-122242297	0.3015	0.00146993	0.0104543
ENSMUST00000165714.1|Fbxo34|chr14|+	47529376	chr14:47529175-47531955	0	1	1
ENSMUST00000211798.1|Zfp143|chr7|+	110094800	chr7:110094291-110095018	0.224333	0.0119024	0.0600844
ENSMUST00000114989.8|Cnot4|chr6|-	35022560	chr6:35022066-35023432	0.298333	2.28869e-08	4.58341e-07
ENSMUST00000027257.9|Mitd1|chr1|-	37879040	chr1:37878888-37879363	0.0416667	0.612338	1
ENSMUST00000105267.7|Cnot2|chr10|-	116486085	chr10:116485166-116486286	-0.0133333	1	1
ENSMUST00000114993.8|Cnot4|chr6|-	35022560	chr6:35022071-35023432	0.298333	2.28869e-08	4.58341e-07
ENSMUST00000040202.14|Atxn2l|chr7|-	126491850	chr7:126491708-126492215	0.0566667	1.00213e-10	3.0054e-09
ENSMUST00000007708.13|Ppp2r1a|chr17|+	20965760	chr17:20965455-20965916	0.165	4.83068e-05	0.000519596
ENSMUST00000077290.8|Pdia4|chr6|-	47796380	chr6:47796141-47796903	0.0883333	0.0192754	0.089222
ENSMUST00000102980.10|Akr1b3|chr6|-	34304090	chr6:34303934-34304339	-0.1	1.68809e-06	2.3357e-05
ENSMUST00000209498.1|E330011O21Rik|chr16|-	78251059	chr16:78250861-78251568	-0.00166667	0.598962	1
ENSMUST00000061444.4|Mrps16|chr14|-	20391240	chr14:20389304-20391460	-0.0116667	1	1
ENSMUST00000020640.7|Rack1|chr11|+	48806181	chr11:48805980-48806404	-0.00166667	1	1
ENSMUST00000143961.1|Tcp1|chr17|+	12918244	chr17:12918043-12918379	0.00333333	1	1
ENSMUST00000001339.5|Rrp15|chr1|-	186721220	chr1:186720978-186721546	-0.098	0.330609	0.745738
ENSMUST00000040912.8|Anln|chr9|-	22332972	chr9:22332012-22333173	-0.045	0.0054197	0.0312158
ENSMUST00000211765.1|Nucb1|chr7|-	45492990	chr7:45490458-45493949	-0.00833333	1	1
ENSMUST00000087617.10|Coq10b|chr1|+	55071837	chr1:55071636-55071953	-0.01	0.467692	0.920148
ENSMUST00000110856.7|Lpgat1|chr1|+	191779340	chr1:191778383-191779977	0.0516667	0.790972	1
ENSMUST00000105753.7|C87977|chr4|-	144208250	chr4:144206776-144208828	-0.118333	3.62349e-07	5.77481e-06
ENSMUST00000197682.5|Gm49027|chr5|-	123512385	chr5:123512082-123512586	-0.0316667	1	1
ENSMUST00000072896.12|Armc10|chr5|+	21661565	chr5:21661364-21662694	0	1	1
ENSMUST00000126116.2|Capns1|chr7|-	30187109	chr7:30186943-30187533	-0.126667	0.0101023	0.0526117
ENSMUST00000070579.6|Chn1|chr2|-	73612995	chr2:73612888-73613196	-0.00333333	1	1
ENSMUST00000180806.8|Gm2694|chr8|+	87524497	chr8:87524296-87525552	0.00166667	1	1
ENSMUST00000114497.1|Hnmt|chr2|-	24003648	chr2:24003529-24003954	-0.0956667	0.421112	0.868473
ENSMUST00000122055.1|Gemin7|chr7|-	19565475	chr7:19565119-19565676	0	1	1
ENSMUST00000231548.1|Thap7|chr16|-	17528539	chr16:17528078-17528740	0.005	0.355529	0.781111
ENSMUST00000056177.6|Pacsin2|chr15|-	83376260	chr15:83376122-83376474	-0.0183333	0.952899	1
ENSMUST00000118927.7|Zdhhc13|chr7|+	48827140	chr7:48826869-48827440	0.0883333	0.126895	0.38545
ENSMUST00000085350.10|Ccpg1|chr9|+	73015533	chr9:73015332-73015696	0.0025	1	1
ENSMUST00000047978.8|Rabif|chr1|+	134507830	chr1:134506076-134508774	-0.0483333	0.405474	0.849459
ENSMUST00000106961.1|Cdc27|chr11|-	104520635	chr11:104520254-104520836	0	1	1
ENSMUST00000043864.8|Cdc123|chr2|-	5794679	chr2:5794294-5794880	0.0116667	1	1
ENSMUST00000034187.8|Mmp2|chr8|+	92852763	chr8:92852562-92853420	-0.015	0.522373	0.972243
ENSMUST00000113190.2|Atg16l1|chr1|+	87791417	chr1:87791216-87792425	0	1	1
ENSMUST00000142739.7|Nlk|chr11|-	78568740	chr11:78567168-78568975	0.127	0.379359	0.813218
ENSMUST00000112139.7|Dync1i2|chr2|+	71262852	chr2:71262651-71263294	-0.025	0.0256679	0.111301
ENSMUST00000202143.3|Cnot4|chr6|-	35022560	chr6:35022065-35023432	0.298333	2.28869e-08	4.58341e-07
ENSMUST00000112152.7|Rhno1|chr6|-	128357420	chr6:128357000-128358193	-0.145	0.0215003	0.0974638
ENSMUST00000051310.12|Ddhd1|chr14|-	45594770	chr14:45593174-45595068	-0.0966667	0.0569161	0.210513
ENSMUST00000168115.7|Prpsap2|chr11|-	61729833	chr11:61729650-61730302	0.08	0.0126544	0.0630444
ENSMUST00000075896.6|Tsnax|chr8|+	125032698	chr8:125032497-125034192	0	1	1
ENSMUST00000022176.14|Hmgcr|chr13|-	96650100	chr13:96648967-96650633	0.293333	0.000470881	0.003895
ENSMUST00000023813.8|Tarbp2|chr15|+	102523410	chr15:102523185-102523676	-0.03	0.876326	1
ENSMUST00000101472.3|Arl4a|chr12|-	40036170	chr12:40035822-40036833	0.293333	5.65578e-10	1.44674e-08
ENSMUST00000029178.6|Ctnnbl1|chr2|+	157891106	chr2:157890905-157891614	-0.085	0.0465125	0.178994
ENSMUST00000037748.8|Hnrnpu|chr1|-	178328370	chr1:178324343-178329407	-3.46945e-18	1	1
ENSMUST00000047906.9|Tiparp|chr3|+	65553740	chr3:65553118-65555518	0.126667	3.10107e-10	8.52389e-09
ENSMUST00000100837.10|Camk2g|chr14|-	20736030	chr14:20734875-20736852	0.291667	3.86059e-12	1.49702e-10
ENSMUST00000035154.3|1110059G10Rik|chr9|-	122947610	chr9:122945089-122948108	0.00333333	1	1
ENSMUST00000022476.8|Glt8d1|chr14|+	31011849	chr14:31011485-31011991	0	1	1
ENSMUST00000051043.3|C130073F10Rik|chr4|-	101890200	chr4:101890020-101890543	0.00833333	0.722496	1
ENSMUST00000039758.5|Cox8a|chr19|-	7215280	chr19:7215153-7215484	-0.045	0.0686284	0.244476
ENSMUST00000210303.1|Gm45304|chr8|-	31600080	chr8:31598979-31601182	0.00666667	0.694535	1
ENSMUST00000206577.1|Atxn2l|chr7|-	126492014	chr7:126491786-126492215	0	1	1
ENSMUST00000030894.14|Lrrc47|chr4|+	154019890	chr4:154019631-154020470	-0.193333	0.0577639	0.212873
ENSMUST00000153652.7|Eif5a|chr11|-	69917300	chr11:69917182-69917501	0	1	1
ENSMUST00000049294.3|Snrpd2|chr7|+	19152677	chr7:19152476-19153542	-0.0433333	0.0879331	0.294141
ENSMUST00000180350.2|Scamp4|chr10|+	80614830	chr10:80614604-80614963	-0.00333333	1	1
ENSMUST00000111007.7|Mospd3|chr5|-	137596820	chr5:137596645-137597053	0.156667	0.21417	0.558403
ENSMUST00000046908.9|Oser1|chr2|-	163406888	chr2:163405822-163407089	0	1	1
ENSMUST00000204830.1|E330021D16Rik|chr6|-	136401685	chr6:136400317-136401886	0	1	1
ENSMUST00000072232.8|Tmod3|chr9|-	75499780	chr9:75497707-75500150	-0.005	1	1
ENSMUST00000167546.1|Usf1|chr1|+	171418544	chr1:171418032-171418743	-0.00166667	0.895586	1
ENSMUST00000032399.11|Kras|chr6|-	145219530	chr6:145216939-145220724	0.0216667	0.752505	1
ENSMUST00000064759.6|Strip1|chr3|-	107613265	chr3:107612532-107613466	0	1	1
ENSMUST00000079847.7|Suclg2|chr6|-	95474963	chr6:95474142-95475164	0	1	1
ENSMUST00000002710.9|Pdcd2l|chr7|-	34184610	chr7:34184499-34184811	0.0266667	0.129274	0.390388
ENSMUST00000027040.12|Rb1cc1|chr1|+	6275440	chr1:6274198-6276648	0.0683333	0.537378	0.986688
ENSMUST00000025142.12|Esco1|chr18|-	10567445	chr18:10566507-10567646	-0.00166667	1	1
ENSMUST00000048214.8|Oosp1|chr19|-	11667621	chr19:11667460-11667822	0.113333	3.54739e-20	2.69956e-18
ENSMUST00000107903.7|Akap1|chr11|-	88831628	chr11:88830792-88831829	0	1	1
ENSMUST00000113001.8|Ggta1|chr2|-	35402380	chr2:35400183-35402802	0.025	0.766539	1
ENSMUST00000027512.12|Atg16l1|chr1|+	87791417	chr1:87791216-87792428	0	1	1
ENSMUST00000166282.2|Stk35|chr2|+	129831023	chr2:129827774-129832287	-0.00833333	0.753169	1
ENSMUST00000080440.13|Camk2g|chr14|-	20736030	chr14:20734883-20736852	0.288333	6.59183e-12	2.44701e-10
ENSMUST00000030015.5|Trmo|chr4|-	46380070	chr4:46379864-46380310	-0.201667	0.0226367	0.101707
ENSMUST00000057892.14|Bptf|chr11|-	107034940	chr11:107033081-107035839	-0.015	0.761669	1
ENSMUST00000164713.7|Ston2|chr12|-	91641720	chr12:91641543-91641923	-0.00166667	1	1
ENSMUST00000113790.7|Pja1|chrX|-	99466350	chrX:99465738-99467582	0.0966667	0.276305	0.660181
ENSMUST00000031008.12|Stx18|chr5|+	38136556	chr5:38136355-38136817	-0.0333333	0.569054	1
ENSMUST00000081946.4|Timm50|chr7|-	28305829	chr7:28305516-28306030	0.12	0.0723975	0.255215
ENSMUST00000112185.8|Git2|chr5|-	114729890	chr5:114727407-114730394	0.005	0.843337	1
ENSMUST00000023614.4|Dyrk1a|chr16|+	94692450	chr16:94691581-94695517	0.28	6.37978e-07	9.63774e-06
ENSMUST00000120473.7|Czib|chr4|+	107895074	chr4:107894873-107895346	0	1	1
ENSMUST00000028866.8|Zc3h8|chr2|-	128926450	chr2:128926268-128926811	0.035	0.67463	1
ENSMUST00000033241.5|Lhpp|chr7|+	132705793	chr7:132705592-132706420	0.276667	3.73162e-07	5.90153e-06
ENSMUST00000221974.1|B3galnt2|chr13|+	13998580	chr13:13998379-13999103	-0.005	0.657936	1
ENSMUST00000034388.9|Vps4a|chr8|+	107045280	chr8:107045039-107045755	-0.0216667	0.727995	1
ENSMUST00000117506.8|Ube4a|chr9|-	44925450	chr9:44923127-44925975	-0.00533333	1	1
ENSMUST00000033713.10|Cetn2|chrX|-	72913910	chrX:72913704-72914293	-0.065	0.107118	0.341253
ENSMUST00000122902.7|Pnpla8|chr12|+	44311877	chr12:44311325-44312092	0.0366667	0.227825	0.581795
ENSMUST00000197565.2|Stard3nl|chr13|-	19357920	chr13:19357676-19358129	0.0116667	1	1
ENSMUST00000131475.1|Ggct|chr6|-	54985690	chr6:54982580-54986001	-0.00166667	0.488861	0.938563
ENSMUST00000228671.1|Golph3|chr15|+	12350810	chr15:12349368-12351591	0.275	2.80554e-15	1.40001e-13
ENSMUST00000221464.1|Trim27|chr13|+	21192231	chr13:21192030-21192851	0.0366667	4.57332e-06	5.87392e-05
ENSMUST00000026096.8|Bnc1|chr7|-	81968826	chr7:81966672-81969027	0	1	1
ENSMUST00000076671.3|Cldn34b2|chrX|-	155125654	chrX:155124917-155125855	-0.0316667	0.267187	0.645431
ENSMUST00000116495.7|Trappc2|chrX|+	166452338	chrX:166452137-166453140	0	1	1
ENSMUST00000074357.7|Rnpep|chr1|-	135262860	chr1:135262712-135263129	0.03	0.429577	0.879968
ENSMUST00000097646.4|2700062C07Rik|chr18|+	24477630	chr18:24477269-24477798	-0.0983333	0.0554318	0.205899
ENSMUST00000085248.11|Morf4l1|chr9|-	90092190	chr9:90091665-90092402	-0.0116667	1	1
ENSMUST00000201556.3|Ociad1|chr5|+	73313782	chr5:73313443-73313914	0.07	0.306427	0.702911
ENSMUST00000087133.10|Exoc1|chr5|+	76569819	chr5:76569618-76570294	0.005	1	1
ENSMUST00000132119.1|Gm5475|chr15|+	100427200	chr15:100426966-100427475	0.273333	0.000391186	0.00334017
ENSMUST00000129635.7|Lpin2|chr17|+	71248190	chr17:71246827-71249817	0.27	2.62317e-10	7.29216e-09
ENSMUST00000000717.8|Tcl1b5|chr12|+	105180950	chr12:105180549-105181145	0.0466667	0.234013	0.592625
ENSMUST00000041370.10|Txlng|chrX|-	162779810	chrX:162779092-162781418	0.08	0.326122	0.738078
ENSMUST00000114335.7|Add1|chr5|+	34631780	chr5:34630470-34632294	0.0533333	0.144317	0.422201
ENSMUST00000179030.7|Ankrd44|chr1|-	54647480	chr1:54645340-54648335	0.0116667	0.664503	1
ENSMUST00000030169.14|Stoml2|chr4|-	43028090	chr4:43027690-43028293	0.0183333	0.80602	1
ENSMUST00000115351.9|Rab3d|chr9|-	21909080	chr9:21907491-21910671	0.00166667	1	1
ENSMUST00000168269.7|Il7|chr3|-	7573300	chr3:7572028-7573947	0.193333	0.00259733	0.0168397
ENSMUST00000167571.7|Gspt1|chr16|-	11220460	chr16:11219292-11220879	-0.015	0.703024	1
ENSMUST00000237505.1|Slf2|chr19|+	44980757	chr19:44980556-44983299	0.00833333	1	1
ENSMUST00000120344.7|Fbxo7|chr10|+	86047923	chr10:86047722-86048323	-0.00833333	1	1
ENSMUST00000040090.15|Nubpl|chr12|+	52310920	chr12:52310702-52312744	-0.00833333	0.458824	0.910765
ENSMUST00000107110.7|Elavl2|chr4|-	91253369	chr4:91250763-91253570	-0.00333333	1	1
ENSMUST00000103061.1|Amz2|chr11|+	109436764	chr11:109436563-109436989	0.267333	0.00331382	0.020863
ENSMUST00000090300.5|Marf1|chr16|-	14110870	chr16:14109173-14111771	0.065	0.67119	1
ENSMUST00000163300.7|Arf1|chr11|-	59212494	chr11:59211412-59212695	0	1	1
ENSMUST00000049811.7|Cep120|chr18|-	53683263	chr18:53681723-53683464	-0.0733333	0.021611	0.0977473
ENSMUST00000049484.12|Gxylt1|chr15|-	93244380	chr15:93239742-93245129	-0.00333333	0.729762	1
ENSMUST00000085953.4|Dmac2|chr7|+	25625120	chr7:25624715-25625548	-0.01	0.648992	1
ENSMUST00000045312.5|Smc1a|chrX|+	152061927	chrX:152061726-152062694	NA	NA	NA
ENSMUST00000065403.6|Daw1|chr1|+	83210420	chr1:83210155-83210574	-0.0475	0.151929	0.43774
ENSMUST00000213518.1|Ilf3|chr9|+	21404897	chr9:21404696-21405242	0.00666667	1	1
ENSMUST00000062580.7|Itsn2|chr12|+	4713241	chr12:4713040-4713670	-0.00166667	1	1
ENSMUST00000175883.7|Ryk|chr9|+	102907160	chr9:102906850-102907542	5.55112e-17	1	1
ENSMUST00000202313.1|Brca2|chr5|+	150569140	chr5:150568939-150569747	0.00833333	0.486811	0.936976
ENSMUST00000018625.9|Appbp2|chr11|-	85191190	chr11:85187262-85191899	-0.0283333	0.769818	1
ENSMUST00000153510.8|Zfp692|chr11|+	58314450	chr11:58314177-58314613	0.104	0.530717	0.980281
ENSMUST00000047348.10|Spag1|chr15|+	36235100	chr15:36234767-36235621	0.0116667	0.895351	1
ENSMUST00000075641.9|Npm1|chr11|-	33152570	chr11:33152287-33152852	-0.0316667	0.0583399	0.214347
ENSMUST00000234711.1|BC004004|chr17|+	29301557	chr17:29301356-29314065	-0.000833333	1	1
ENSMUST00000025823.5|Rce1|chr19|-	4622820	chr19:4622595-4623242	0.265	0.000306242	0.00270988
ENSMUST00000047057.8|Gm17018|chr19|+	45577730	chr19:45577471-45578254	0	0.81109	1
ENSMUST00000043204.7|Fbxo33|chr12|-	59202350	chr12:59200655-59202679	0.265	1.75223e-05	0.00020436
ENSMUST00000172910.2|Crybg3|chr16|-	59493180	chr16:59492461-59493685	-0.0183333	0.723525	1
ENSMUST00000106112.1|Bnip3|chr7|-	138891680	chr7:138890836-138891960	0.02	0.643064	1
ENSMUST00000115804.8|Pdxdc1|chr16|-	13834645	chr16:13834160-13834846	0.265	1.93865e-06	2.65822e-05
ENSMUST00000027285.12|Unc50|chr1|+	37438883	chr1:37438682-37439124	0.0383333	0.0124799	0.0624303
ENSMUST00000017841.3|Ada|chr2|-	163726847	chr2:163726584-163727048	-0.16	0.0122015	0.0613401
ENSMUST00000064848.6|Nup107|chr10|-	117750766	chr10:117750621-117750967	-0.0266667	0.741039	1
ENSMUST00000237059.1|Rce1|chr19|-	4622820	chr19:4622593-4623242	0.265	0.000306242	0.00270988
ENSMUST00000141118.8|Alas1|chr9|-	106233990	chr9:106233458-106234197	-0.0133333	0.745168	1
ENSMUST00000025364.5|Yipf5|chr18|-	40205460	chr18:40203896-40206400	-0.0383333	0.441008	0.895052
ENSMUST00000084125.9|Tardbp|chr4|-	148616920	chr4:148615499-148618791	0.0133333	0.50349	0.950758
ENSMUST00000194563.5|Tmem131|chr1|-	36793004	chr1:36792194-36793205	0	1	1
ENSMUST00000111821.8|Cwc22|chr2|-	77895912	chr2:77895653-77896578	0.0666667	0.169548	0.473272
ENSMUST00000070850.7|Ppp1r14b|chr19|+	6977190	chr19:6976982-6977324	0.111667	0.159248	0.453673
ENSMUST00000089157.10|Cenpm|chr15|-	82234160	chr15:82233779-82234509	-0.0983333	0.00077447	0.00604484
ENSMUST00000030475.2|Nsun4|chr4|-	116034060	chr4:116032842-116034311	-0.1	2.3595e-10	6.61963e-09
ENSMUST00000025632.10|Carnmt1|chr19|+	18705580	chr19:18704020-18707200	-0.0416667	0.822961	1
ENSMUST00000172298.7|Rab11a|chr9|-	64716720	chr9:64715299-64716988	-0.0483333	0.0158883	0.0759247
ENSMUST00000038259.12|Slco4a1|chr2|+	180474305	chr2:180474104-180474867	-0.0216667	1	1
ENSMUST00000112974.5|Bmp2k|chr5|+	97068600	chr5:97068399-97069649	0.136667	0.0849165	0.286094
ENSMUST00000023405.15|Arl6|chr16|-	59613410	chr16:59612949-59613844	0.0133333	0.62557	1
ENSMUST00000219791.1|Cdc34|chr10|+	79688050	chr10:79687849-79688275	-0.0616667	0.00180841	0.0124153
ENSMUST00000117450.7|Bnip2|chr9|+	70003770	chr9:70003569-70004007	NA	NA	NA
ENSMUST00000118704.7|Pik3cd|chr4|-	149650576	chr4:149649171-149650777	0.0333333	0.0250116	0.109943
ENSMUST00000236661.1|Dusp1|chr17|-	26506449	chr17:26505591-26506650	-0.005	0.406778	0.851018
ENSMUST00000031037.13|Slc30a3|chr5|-	31086717	chr5:31086106-31086918	0	1	1
ENSMUST00000102729.9|Eps15|chr4|+	109385580	chr4:109385319-109387817	0.0116667	1	1
ENSMUST00000178925.7|Casp8ap2|chr4|+	32653050	chr4:32652674-32653265	0.261667	4.21137e-09	9.39151e-08
ENSMUST00000154864.3|Phf6|chrX|+	52954107	chrX:52953906-52955965	0.0683333	0.450078	0.902231
ENSMUST00000033543.13|Cmc4|chrX|-	75405010	chrX:75404846-75405218	-0.1	0.0595521	0.21775
ENSMUST00000113792.1|Pja1|chrX|-	99468113	chrX:99465734-99468314	-0.0283333	0.0614664	0.223718
ENSMUST00000100993.8|Cecr2|chr6|+	120766766	chr6:120766412-120766904	-0.0233333	0.19554	0.526383
ENSMUST00000227156.1|Dop1b|chr16|+	93810297	chr16:93810096-93810590	-0.00966667	1	1
ENSMUST00000224765.1|Ddx41|chr13|-	55530530	chr13:55530416-55530731	NA	NA	NA
ENSMUST00000180359.7|Abhd4|chr14|+	54267969	chr14:54267768-54269075	0	1	1
ENSMUST00000134593.1|Nudt7|chr8|+	114148096	chr8:114147895-114148388	0.00333333	1	1
ENSMUST00000190279.6|Anapc13|chr9|+	102634215	chr9:102634014-102634425	-0.0675	0.615065	1
ENSMUST00000110240.9|Gfra4|chr2|-	131039830	chr2:131039632-131040325	-0.025	0.271431	0.651387
ENSMUST00000078124.7|Cfl2|chr12|-	54860360	chr12:54858817-54861237	-0.0966667	0.00638742	0.0360729
ENSMUST00000026704.13|Cct8|chr16|-	87483864	chr16:87483517-87484065	-0.0183333	0.563115	1
ENSMUST00000237871.1|Tm9sf3|chr19|-	41214169	chr19:41213792-41215139	-0.00666667	1	1
ENSMUST00000168360.1|P4hb|chr11|-	120561059	chr11:120560945-120561260	-0.015	0.0139185	0.0684457
ENSMUST00000227339.1|AA536875|chr14|+	123175150	chr14:123174748-123176075	-0.00833333	0.687583	1
ENSMUST00000055549.3|B3gnt2|chr11|-	22836994	chr11:22834865-22837195	-0.035	0.261818	0.634974
ENSMUST00000122003.7|Cnot6l|chr5|-	96076967	chr5:96076801-96077392	0.0116667	0.849447	1
ENSMUST00000233890.1|Gm17830|chr17|-	49308030	chr17:49307804-49308404	0	0.808409	1
ENSMUST00000058733.8|Smim7|chr8|-	72567607	chr8:72567487-72567808	-0.0483333	0.0315531	0.131123
ENSMUST00000124036.7|Tbc1d14|chr5|-	36492850	chr5:36492739-36493114	-0.0516667	0.0437623	0.170785
ENSMUST00000005234.12|Wdr1|chr5|-	38527711	chr5:38526813-38527912	0	1	1
ENSMUST00000022268.9|Pdhb|chr14|-	8166160	chr14:8165996-8166481	-0.0466667	0.620251	1
ENSMUST00000224611.1|Fars2|chr13|+	36537502	chr13:36537301-36537597	-5.55112e-17	0.598419	1
ENSMUST00000224707.1|Rce1|chr19|-	4622820	chr19:4622591-4623242	0.261667	0.000306242	0.00270988
ENSMUST00000004428.13|Clcn5|chrX|-	7159090	chrX:7153810-7159819	-0.0266667	1	1
ENSMUST00000093290.11|Peli1|chr11|+	21148158	chr11:21147957-21150323	-0.02	0.510645	0.956819
ENSMUST00000234319.1|6720468P15Rik|chr19|+	57512100	chr19:57511856-57512784	-0.0396667	0.245327	0.61036
ENSMUST00000109254.1|Thg1l|chr11|-	45948020	chr11:45946843-45948328	NA	NA	NA
ENSMUST00000205830.1|Cdipt|chr7|+	126979736	chr7:126979535-126979821	-0.0633333	0.058977	0.216166
ENSMUST00000216853.1|Cenpw|chr10|-	30198378	chr10:30194569-30198579	-0.06	0.40996	0.856204
ENSMUST00000170873.9|Vps50|chr6|+	3600329	chr6:3600128-3601110	-0.005	1	1
ENSMUST00000217484.1|Idh3a|chr9|+	54603850	chr9:54603282-54604661	-0.0266667	0.77986	1
ENSMUST00000230803.1|Gm3924|chr15|-	79045740	chr15:79045599-79045946	0.0233333	0.680321	1
ENSMUST00000116463.3|Gatad2a|chr8|-	69909773	chr8:69908656-69909974	0	1	1
ENSMUST00000008733.14|Dnajb6|chr5|+	29785232	chr5:29785031-29786478	-0.00333333	1	1
ENSMUST00000122127.1|Gemin7|chr7|-	19565475	chr7:19565087-19565676	0	1	1
ENSMUST00000195822.1|Snx16|chr3|-	10419022	chr3:10418937-10419223	0.0883333	0.0409114	0.161523
ENSMUST00000194279.5|Il7|chr3|-	7572110	chr3:7569994-7573947	0.00666667	1	1
ENSMUST00000089287.6|Uba3|chr6|-	97184664	chr6:97184007-97184865	-0.0883333	0.042499	0.166496
ENSMUST00000047510.9|Usp5|chr6|-	124815400	chr6:124815019-124815659	0.258333	0.000368741	0.00317974
ENSMUST00000065515.13|Tfg|chr16|-	56690952	chr16:56690332-56691153	0.0433333	0.290823	0.681498
ENSMUST00000114783.5|Hadhb|chr5|+	30184254	chr5:30184053-30184582	0.0816667	0.197433	0.529502
ENSMUST00000111448.1|Celf1|chr2|+	91017550	chr2:91016566-91019497	0.181667	0.0781421	0.269597
ENSMUST00000112600.8|Phc1|chr6|-	122318446	chr6:122318304-122318647	0.0383333	0.0527256	0.198512
ENSMUST00000099572.9|Prmt2|chr10|-	76207410	chr10:76207232-76207793	0.0533333	0.226924	0.580696
ENSMUST00000110049.7|Eif4enif1|chr11|+	3244052	chr11:3243851-3244588	0	1	1
ENSMUST00000164416.7|Pcid2|chr8|-	13078088	chr8:13077189-13078289	0	1	1
ENSMUST00000093061.6|Trim11|chr11|+	58990388	chr11:58990187-58991457	0.00166667	1	1
ENSMUST00000021522.4|Glrx5|chr12|+	105040810	chr12:105040275-105042906	-0.01	0.0196511	0.0905693
ENSMUST00000139112.7|Gm14974|chrX|-	30587300	chrX:30587056-30587574	-0.0766667	0.468304	0.920579
ENSMUST00000036720.8|Fkbpl|chr17|+	34645730	chr17:34645245-34646324	-0.0116667	0.453788	0.905946
ENSMUST00000201374.3|Nup205|chr6|+	35247462	chr6:35247261-35247596	0.103333	0.123161	0.378307
ENSMUST00000034737.12|Khdc3|chr9|+	73103890	chr9:73103216-73104438	0.00666667	0.33646	0.754742
ENSMUST00000022945.8|Shcbp1|chr8|-	4736120	chr8:4735976-4736407	-0.146667	0.0321038	0.132656
ENSMUST00000221559.1|Timm9|chr12|-	71123485	chr12:71123296-71123686	-0.07	2.21515e-11	7.3693e-10
ENSMUST00000029840.3|Ctbs|chr3|+	146464480	chr3:146463899-146465771	0.0376667	1	1
ENSMUST00000028200.8|Tor1a|chr2|-	30960820	chr2:30960627-30961197	-0.00166667	1	1
ENSMUST00000032839.12|Det1|chr7|-	78827770	chr7:78827474-78828112	-0.000666667	1	1
ENSMUST00000166103.8|Usp19|chr9|+	108502130	chr9:108501840-108502337	0.0883333	1.74531e-05	0.00020403
ENSMUST00000122110.7|Usp5|chr6|-	124815400	chr6:124815038-124815659	0.258333	0.000350645	0.00304526
ENSMUST00000217278.1|Rnf122|chr8|+	31129070	chr8:31128579-31129633	0.258333	4.52995e-06	5.84286e-05
ENSMUST00000108800.7|Tpd52l2|chr2|+	181515800	chr2:181515080-181517962	-0.0333333	0.250674	0.617371
ENSMUST00000169492.7|Arpp19|chr9|+	75057590	chr9:75056635-75060313	-0.108333	0.0595042	0.217705
ENSMUST00000018491.7|Zkscan6|chr11|+	65828243	chr11:65828042-65829239	-0.0316667	0.146934	0.428211
ENSMUST00000153281.1|Ttc9c|chr19|-	8811440	chr19:8811136-8811838	-0.0666667	0.42137	0.8687
ENSMUST00000085133.12|Atp2c1|chr9|-	105412630	chr9:105411363-105413189	-0.04	0.277395	0.662008
ENSMUST00000225868.1|Tent2|chr13|-	93147460	chr13:93146282-93147665	0.0183333	0.627226	1
ENSMUST00000099090.6|Tsc22d2|chr3|+	58461650	chr3:58460008-58466783	0.00166667	1	1
ENSMUST00000105111.3|F8a|chrX|+	73229730	chrX:73228291-73230795	-0.03	0.129803	0.391015
ENSMUST00000108810.9|Trim11|chr11|+	58990388	chr11:58990187-58991458	0.00166667	1	1
ENSMUST00000171215.7|Zfp106|chr2|-	120509840	chr2:120509614-120510142	0.00333333	1	1
ENSMUST00000109972.8|Eef1d|chr15|-	75895390	chr15:75894800-75895591	0.05	0.117222	0.365411
ENSMUST00000087559.7|Cd320|chr17|+	33848487	chr17:33848286-33848751	-0.0166667	1	1
ENSMUST00000221807.1|Zbed3|chr13|+	95337341	chr13:95336056-95337841	-0.0566667	2.09066e-53	5.3033e-51
ENSMUST00000098816.9|Slc7a2|chr8|+	40916539	chr8:40916338-40918056	0	1	1
ENSMUST00000197502.4|Supt20|chr3|+	54728554	chr3:54728344-54728636	0.0133333	0.79731	1
ENSMUST00000053251.11|Rbpms|chr8|-	33783420	chr8:33782643-33784186	0.0666667	0.499651	0.947329
ENSMUST00000022816.14|Sub1|chr15|-	11984050	chr15:11981339-11984297	0.00166667	0.739813	1
ENSMUST00000034986.13|Ube2cbp|chr9|-	86307670	chr9:86307306-86307876	-0.1115	0.306852	0.702981
ENSMUST00000025836.5|Mrpl11|chr19|+	4964940	chr19:4964674-4966999	0	1	1
ENSMUST00000110455.3|Hist1h2bk|chr13|+	22036170	chr13:22035870-22036345	-0.03	0.00375525	0.0231866
ENSMUST00000033725.15|Msl3|chrX|-	168654767	chrX:168654117-168654968	0	1	1
ENSMUST00000237416.1|Rnf14|chr18|+	38316726	chr18:38316525-38316814	-0.0183333	0.634968	1
ENSMUST00000075045.3|Gm13084|chr4|-	143810630	chr4:143810000-143810857	0.188333	2.82504e-39	5.37465e-37
ENSMUST00000016105.8|Adss|chr1|-	177763560	chr1:177762962-177764297	-0.0416667	0.0872425	0.292313
ENSMUST00000018429.11|Pld2|chr11|+	70557540	chr11:70557339-70558110	0.025	0.353234	0.777753
ENSMUST00000069449.6|Rras2|chr7|-	114048050	chr7:114046782-114048251	0	1	1
ENSMUST00000057416.7|Tmem251|chr12|+	102745210	chr12:102744600-102747561	-0.0233333	0.321157	0.728738
ENSMUST00000122334.7|Ppa2|chr3|+	133378051	chr3:133377850-133378235	0.086	0.326877	0.739238
ENSMUST00000034607.9|Arcn1|chr9|-	44742251	chr9:44741564-44744016	-0.035	0.582417	1
ENSMUST00000002099.10|Ift46|chr9|+	44790840	chr9:44790485-44793447	-0.0166667	0.247876	0.612943
ENSMUST00000209929.1|Gm45553|chr8|-	54513949	chr8:54513644-54514150	0	1	1
ENSMUST00000052556.4|Abhd17b|chr19|+	21684299	chr19:21684098-21685637	0	1	1
ENSMUST00000195995.4|Ubap2l|chr3|-	90006370	chr3:90006220-90006617	-0.2425	0.0444742	0.172909
ENSMUST00000002445.9|Ranbp3|chr17|+	56711057	chr17:56710856-56711764	0	1	1
ENSMUST00000110180.1|Smox|chr2|+	131525000	chr2:131524743-131525167	-0.133333	0.036716	0.147933
ENSMUST00000105968.7|Lsp1|chr7|+	142494530	chr7:142494241-142494867	-0.0566667	0.241006	0.602317
ENSMUST00000194959.5|Usp4|chr9|+	108392230	chr9:108391679-108392520	-0.045	0.46202	0.91413
ENSMUST00000107421.7|Aen|chr7|+	78907610	chr7:78907144-78908381	-0.0466667	0.206134	0.543737
ENSMUST00000051605.8|Dut|chr2|+	125257650	chr2:125257357-125258608	-0.01	0.678077	1
ENSMUST00000115259.2|Tmem60|chr5|+	20886390	chr5:20886189-20886870	-0.0133333	0.0853877	0.287363
ENSMUST00000031621.10|Ccz1|chr5|-	143988048	chr5:143987909-143988249	0.116667	0.0981318	0.320438
ENSMUST00000029405.7|Gmps|chr3|+	64016834	chr3:64016633-64022579	0.00833333	1	1
ENSMUST00000019075.3|Natd1|chr11|-	60905830	chr11:60902246-60906121	-0.0266667	0.074274	0.260322
ENSMUST00000031273.8|Cds1|chr5|+	101821970	chr5:101821434-101823858	-0.12	0.0749123	0.261956
ENSMUST00000105046.3|Hmga1b|chr11|+	120763964	chr11:120762794-120764419	0.161667	0.034157	0.139656
ENSMUST00000150971.7|Lypla1|chr1|+	4841157	chr1:4840956-4841286	0	1	1
ENSMUST00000120143.7|Tpd52|chr3|-	8929600	chr3:8925593-8931174	-0.00166667	0.831905	1
ENSMUST00000177801.1|Dpf3|chr12|-	83269426	chr12:83269315-83269627	0.0133333	1	1
ENSMUST00000186302.6|Agfg1|chr1|+	82895200	chr1:82894999-82895675	-0.02	1	1
ENSMUST00000223728.1|Nolc1|chr19|+	46084420	chr19:46084012-46085530	0.02	0.65398	1
ENSMUST00000030914.3|Rer1|chr4|-	155074470	chr4:155074110-155075028	-0.16	0.0365548	0.147381
ENSMUST00000096368.3|Gspt2|chrX|+	94637220	chrX:94636069-94638559	0.256667	4.77113e-05	0.0005141
ENSMUST00000072186.11|Strbp|chr2|-	37583690	chr2:37583156-37584106	0.015	0.894819	1
ENSMUST00000105688.9|Pik3cd|chr4|-	149650570	chr4:149649817-149650777	0.256667	8.55317e-10	2.12537e-08
ENSMUST00000108843.7|Cnot8|chr11|+	58117780	chr11:58117439-58118594	0.12	0.0035472	0.0221946
ENSMUST00000115379.1|Igf2bp2|chr16|-	22060684	chr16:22059460-22060885	0.005	0.449422	0.902231
ENSMUST00000082390.1|mt-Rnr2|chrM|+	1295	chrM:1094-2675	0	1	1
ENSMUST00000003513.10|Nosip|chr7|+	45077700	chr7:45077312-45078210	0.253333	8.75986e-05	0.000891806
ENSMUST00000195201.1|Tgfb2|chr1|-	186625405	chr1:186624218-186625606	0.101667	0.000128366	0.0012666
ENSMUST00000115420.7|St7|chr6|+	17942871	chr6:17942670-17943022	-0.0816667	0.468815	0.920988
ENSMUST00000237760.1|Rbm4|chr19|-	4785310	chr19:4785157-4785567	-0.187667	0.0201989	0.0921132
ENSMUST00000027380.11|Tmem169|chr1|+	72302150	chr1:72300684-72303104	0.125	0.0537704	0.201789
ENSMUST00000093906.4|Birc5|chr11|+	117852864	chr11:117852663-117855743	0	1	1
ENSMUST00000166429.8|Sipa1l1|chr12|+	82450180	chr12:82449901-82451786	0.03	0.65106	1
ENSMUST00000228727.1|Mettl6|chr14|-	31482731	chr14:31481348-31482932	NA	NA	NA
ENSMUST00000071876.12|Cdpf1|chr15|-	85807170	chr15:85806972-85807538	-0.118333	0.0121871	0.0613289
ENSMUST00000020959.8|Rnaseh1|chr12|+	28659360	chr12:28658993-28659589	-0.0166667	0.895353	1
ENSMUST00000101071.3|Tcl1|chr12|-	105217500	chr12:105216758-105217701	-0.0233333	5.71464e-20	4.19165e-18
ENSMUST00000051249.12|Adck2|chr6|+	39587610	chr6:39587369-39587752	-0.101	0.233853	0.592467
ENSMUST00000016664.7|Lnx2|chr5|-	147018060	chr5:147016655-147019056	0.251667	7.96747e-10	1.99048e-08
ENSMUST00000064393.5|Rcl1|chr19|+	29143343	chr19:29143142-29143843	0.241667	0.00360568	0.0224407
ENSMUST00000209396.1|Tfdp1|chr8|+	13377343	chr8:13377142-13378442	0	1	1
ENSMUST00000102571.9|Clec10a|chr11|+	70170690	chr11:70170418-70170834	-0.0333333	0.467657	0.920148
ENSMUST00000112315.1|Txlng|chrX|-	162790605	chrX:162788918-162790806	-0.00766667	1	1
ENSMUST00000095495.2|Armc10|chr5|+	21660754	chr5:21660553-21662608	0	1	1
ENSMUST00000030381.7|Ctps|chr4|-	120540453	chr4:120539868-120540654	0	1	1
ENSMUST00000172834.1|Itgb1bp1|chr12|-	21271367	chr12:21271288-21271568	-0.00333333	1	1
ENSMUST00000075099.4|Ctnna3|chr10|+	65002747	chr10:65002546-65002833	0	1	1
ENSMUST00000107423.1|Aen|chr7|+	78907610	chr7:78907144-78908378	-0.0433333	0.206134	0.543737
ENSMUST00000228006.1|Sfmbt1|chr14|+	30817909	chr14:30817708-30818346	0.00166667	1	1
ENSMUST00000062747.5|Klf17|chr4|-	117759087	chr4:117757836-117759288	0	1	1
ENSMUST00000168837.6|4933427D06Rik|chr6|+	89107920	chr6:89107668-89110030	-0.04	4.37453e-16	2.27625e-14
ENSMUST00000202576.3|Nrbp1|chr5|+	31251290	chr5:31251025-31251560	-0.035	0.394263	0.83285
ENSMUST00000115160.9|Tmem209|chr6|-	30482500	chr6:30481228-30482985	-0.0116667	0.594484	1
ENSMUST00000219915.1|Hbs1l|chr10|+	21368692	chr10:21368289-21368883	-0.015	1	1
ENSMUST00000049138.7|2410131K14Rik|chr5|+	118261490	chr5:118261100-118266093	0.004	1	1
ENSMUST00000121903.1|Fam221a|chr6|+	49389070	chr6:49388817-49389280	0.241667	0.00233796	0.0153626
ENSMUST00000109158.8|Mia3|chr1|-	183327190	chr1:183326725-183327653	0.24	0.00251733	0.0163559
ENSMUST00000172732.7|Rfc1|chr5|-	65262780	chr5:65261852-65263146	0.186667	0.000409745	0.00346462
ENSMUST00000043962.8|Cdc16|chr8|+	13781741	chr8:13781372-13781938	-0.1555	0.0464102	0.178749
ENSMUST00000021572.10|Wdr37|chr13|-	8805170	chr13:8802995-8805946	0.235	0.00135688	0.0098428
ENSMUST00000112436.8|Ep400|chr5|-	110665873	chr5:110664378-110666074	0	1	1
ENSMUST00000022656.7|Bora|chr14|+	99073847	chr14:99073646-99074540	0.235	0.000402737	0.00341961
ENSMUST00000235754.1|Add3|chr19|+	53245220	chr19:53244998-53245896	0.0266667	0.529729	0.979348
ENSMUST00000019911.13|Hdac2|chr10|+	37001730	chr10:37001529-37001889	-0.146667	0.0131238	0.0651695
ENSMUST00000020501.14|Sumo3|chr10|+	77617390	chr10:77616148-77618331	-0.0416667	0.0181928	0.085002
ENSMUST00000187504.6|Lbhd1|chr19|+	8890700	chr19:8890411-8892627	-0.01	1	1
ENSMUST00000188042.1|Ly6e|chr15|+	74958732	chr15:74958493-74958826	-0.016	0.740706	1
ENSMUST00000006036.12|Uqcc1|chr2|-	155848325	chr2:155848240-155848526	-0.0683333	0.131949	0.396108
ENSMUST00000016681.14|Cul4b|chrX|-	38533527	chrX:38533274-38533728	0	1	1
ENSMUST00000164505.1|Slc25a3|chr10|-	91116923	chr10:91116808-91117124	-0.0533333	0.562873	1
ENSMUST00000027886.13|Ralgps2|chr1|-	156808190	chr1:156806760-156809193	-0.055	0.415102	0.862211
ENSMUST00000074802.11|Scml2|chrX|+	161256790	chrX:161256566-161256952	0.00166667	1	1
ENSMUST00000102553.10|Hmgn2|chr4|-	133965372	chr4:133964738-133965573	0.233333	7.48836e-14	3.50686e-12
ENSMUST00000163528.7|Brox|chr1|-	183278237	chr1:183276354-183278438	-0.035	0.23927	0.600938
ENSMUST00000035078.12|Lrrfip2|chr9|+	111224151	chr9:111223950-111225668	-0.0383333	0.154897	0.444399
ENSMUST00000235900.1|Rcl1|chr19|+	29143348	chr19:29143147-29143929	0.233333	0.00655215	0.0368664
ENSMUST00000226208.2|Zfand3|chr17|+	30208350	chr17:30208018-30210022	-0.101667	0.153184	0.440522
ENSMUST00000008573.8|Herpud2|chr9|-	25108804	chr9:25108132-25109005	0.0383333	0.000559034	0.00450781
ENSMUST00000085181.4|Ythdf2|chr4|-	132186746	chr4:132186290-132186947	0.025	0.548366	0.998639
ENSMUST00000161515.7|Cnot11|chr1|+	39545330	chr1:39545069-39546889	-0.00833333	0.456132	0.908384
ENSMUST00000133224.1|Tsc22d1|chr14|+	76506618	chr14:76506417-76507002	0	1	1
ENSMUST00000099690.3|Accsl|chr2|-	93855520	chr2:93855361-93855780	0.095	9.07787e-12	3.25095e-10
ENSMUST00000165335.7|Gnb1|chr4|+	155557720	chr4:155557468-155559269	-0.135	0.137526	0.40822
ENSMUST00000025271.16|Pou5f1|chr17|+	35510580	chr17:35510288-35510772	-0.08	0.297636	0.691293
ENSMUST00000106762.7|Bptf|chr11|-	107034940	chr11:107033083-107035839	-0.015	0.761669	1
ENSMUST00000194838.1|Gm38316|chr14|-	50950674	chr14:50950559-50950875	0	1	1
ENSMUST00000222332.1|Oog1|chr12|+	87608202	chr12:87608001-87608837	-0.005	0.00250899	0.0163325
ENSMUST00000074038.6|Acp1|chr12|-	30895100	chr12:30893854-30895953	-0.035	0.260745	0.633953
ENSMUST00000019942.5|Aig1|chr10|-	13652730	chr10:13652451-13653011	0.232667	0.0013429	0.00975603
ENSMUST00000025893.6|Arl2|chr19|-	6134540	chr19:6134383-6134801	-0.0616667	0.270476	0.650081
ENSMUST00000113161.9|Rab3il1|chr19|+	10035430	chr19:10034457-10038377	-0.00833333	1	1
ENSMUST00000196483.4|Fbxl5|chr5|-	43745030	chr5:43744616-43745375	0.0516667	0.29051	0.681288
ENSMUST00000025602.3|Gna14|chr19|+	16609810	chr19:16609340-16610820	-0.00166667	1	1
ENSMUST00000058914.9|Tuba1c|chr15|+	99037236	chr15:99037035-99038110	-0.00333333	1	1
ENSMUST00000027405.5|Slc23a3|chr1|-	75125800	chr1:75125541-75126018	-0.0153333	1	1
ENSMUST00000112925.7|Ift122|chr6|+	115926460	chr6:115926236-115926699	0.0983333	0.0763709	0.26538
ENSMUST00000080202.11|Sirt7|chr11|-	120618848	chr11:120618372-120619049	-0.00333333	1	1
ENSMUST00000048635.12|Shf|chr2|-	122349180	chr2:122348892-122349539	-0.015	1	1
ENSMUST00000032138.14|Cnbp|chr6|-	87843170	chr6:87842615-87844156	0.01	0.575686	1
ENSMUST00000030613.10|Srrm1|chr4|-	135322280	chr4:135322033-135322499	0	1	1
ENSMUST00000124836.7|Crls1|chr2|+	132866060	chr2:132865837-132866441	0.00333333	1	1
ENSMUST00000164209.8|Rbm4|chr19|-	4785357	chr19:4785275-4785567	0.00666667	0.666903	1
ENSMUST00000042105.10|Ppp1r15a|chr7|-	45523070	chr7:45522927-45523322	-0.02	1	1
ENSMUST00000024905.10|Ralbp1|chr17|-	65849994	chr17:65848418-65850195	-0.0166667	0.504428	0.951378
ENSMUST00000222197.1|Nol8|chr13|+	49678587	chr13:49678386-49678738	0.0383333	0.119422	0.37031
ENSMUST00000055009.14|Dcaf1|chr9|+	106880150	chr9:106879934-106880438	0.0933333	0.519568	0.968422
ENSMUST00000193338.5|Pmf1|chr3|-	88394300	chr3:88394143-88394570	0.0633333	0.186061	0.50841
ENSMUST00000032151.2|Eif4e3|chr6|-	99626852	chr6:99625135-99627053	0	1	1
ENSMUST00000170033.1|Lig4|chr8|-	9972730	chr8:9970877-9973807	-0.07	0.526161	0.974527
ENSMUST00000072699.12|Hmgb3|chrX|+	71560393	chrX:71559667-71560676	0.00333333	0.746398	1
ENSMUST00000033040.11|Pak1|chr7|+	97911297	chr7:97911096-97912381	0.231667	1.35509e-05	0.000161444
ENSMUST00000058754.8|Zmpste24|chr4|-	121060970	chr4:121059237-121061220	-0.055	0.572285	1
ENSMUST00000021331.8|Klhl28|chr12|-	64943412	chr12:64943212-64943613	0.0446667	0.494382	0.942564
ENSMUST00000188641.6|Eloc|chr1|-	16643260	chr1:16641725-16643478	-0.0733333	6.97717e-05	0.000726102
ENSMUST00000084434.10|Rplp2|chr7|+	141451433	chr7:141451232-141451585	0	1	1
ENSMUST00000212376.2|Dock9|chr14|-	121543190	chr14:121542046-121543625	0.0666667	0.305189	0.701657
ENSMUST00000027802.8|Pycr2|chr1|+	180907917	chr1:180907477-180908088	0.0283333	0.446759	0.899427
ENSMUST00000045174.6|Ypel5|chr17|+	72849470	chr17:72848580-72851195	-0.015	0.0906065	0.301592
ENSMUST00000114748.1|Atp5a1|chr18|+	77782502	chr18:77782301-77782866	0.0966667	0.00242673	0.0158518
ENSMUST00000112551.3|Sat1|chrX|-	155213414	chrX:155213315-155213667	-0.0316667	0.714984	1
ENSMUST00000135192.7|Copa|chr1|+	172122120	chr1:172121700-172122325	0.00166667	0.683196	1
ENSMUST00000028668.7|Eif3j1|chr2|+	122052990	chr2:122051967-122053520	-0.0233333	0.637249	1
ENSMUST00000068367.13|Dis3l|chr9|-	64307110	chr9:64306757-64307348	-0.065	0.11703	0.365186
ENSMUST00000232755.1|Brwd1|chr16|-	96002460	chr16:95999271-96003354	0.0566667	0.273522	0.655076
ENSMUST00000108101.7|Dusp14|chr11|-	84049109	chr11:84048414-84049310	0	1	1
ENSMUST00000002551.4|Snrpd1|chr18|+	10627995	chr18:10627794-10628230	-0.03	0.181372	0.497161
ENSMUST00000109605.4|Atf4|chr15|+	80256835	chr15:80256634-80257541	0	1	1
ENSMUST00000026240.13|Fgf8|chr19|-	45736980	chr19:45736798-45737280	0.0133333	0.795326	1
ENSMUST00000109737.8|H2afv|chr11|-	6428190	chr11:6427229-6428432	-0.0516667	0.211275	0.554414
ENSMUST00000111819.7|Cwc22|chr2|-	77895993	chr2:77895766-77896578	0.095	0.00232877	0.0153271
ENSMUST00000200100.1|Eif4e|chr3|+	138555591	chr3:138555390-138555674	-0.0183333	0.0185509	0.0863441
ENSMUST00000090413.5|Utp3|chr5|+	88555370	chr5:88554462-88556090	0.231667	0.00840582	0.0449295
ENSMUST00000117449.7|Jkamp|chr12|+	72100811	chr12:72100610-72101300	0.231333	0.00505949	0.0293354
ENSMUST00000026480.12|Ttc4|chr4|-	106663030	chr4:106662256-106663231	0	1	1
ENSMUST00000036423.14|Lrrc14|chr15|+	76714600	chr15:76714080-76715035	0.23	0.00010366	0.00103626
ENSMUST00000109642.7|Sec61g|chr11|-	16501606	chr11:16501387-16501807	0.00333333	1	1
ENSMUST00000022245.9|Mrps30|chr13|-	118380330	chr13:118378381-118380669	-0.0241667	0.539304	0.988921
ENSMUST00000054251.12|Wdr37|chr13|-	8805170	chr13:8802968-8805946	0.23	0.00138875	0.0100175
ENSMUST00000177236.7|Rnf141|chr7|-	110816630	chr7:110813531-110816850	-0.0116667	0.286097	0.673795
ENSMUST00000049005.14|Bmpr1a|chr14|-	34413240	chr14:34410734-34414669	0.0486667	0.558312	1
ENSMUST00000155735.1|Lrrc14|chr15|+	76714600	chr15:76714080-76715091	0.228333	0.000184395	0.0017568
ENSMUST00000082122.13|Dut|chr2|+	125257590	chr2:125257357-125257748	-0.03	0.441646	0.895052
ENSMUST00000003908.10|Mast2|chr4|-	116307800	chr4:116306762-116308337	0.0816667	0.175755	0.487692
ENSMUST00000035934.6|Exoc3|chr13|-	74172030	chr13:74169488-74172244	-0.02	0.540106	0.988921
ENSMUST00000100487.5|Eif2ak1|chr5|+	143901986	chr5:143901785-143902704	-0.075	3.44753e-09	7.80244e-08
ENSMUST00000151485.7|Ubash3b|chr9|-	41014810	chr9:41014721-41015036	0.035	0.199134	0.532095
ENSMUST00000134631.7|Cdpf1|chr15|-	85807337	chr15:85807200-85807538	-0.0383333	0.0843377	0.284467
ENSMUST00000015011.9|Surf4|chr2|-	26920840	chr2:26920183-26922171	0.00833333	0.893055	1
ENSMUST00000165007.8|Klhdc3|chr17|-	46674721	chr17:46674553-46675152	0.228333	5.43635e-13	2.36404e-11
ENSMUST00000114224.7|Gng12|chr6|+	67017690	chr6:67017464-67017848	-0.02	0.182793	0.50083
ENSMUST00000020493.8|Pofut2|chr10|+	77268728	chr10:77268527-77269575	0	1	1
ENSMUST00000179565.7|Gramd1c|chr16|-	43981770	chr16:43980350-43982138	0.228333	0.00491507	0.0287302
ENSMUST00000009789.14|P4ha1|chr10|+	59371920	chr10:59371004-59373304	0.00333333	1	1
ENSMUST00000151979.7|E330012B07Rik|chr6|+	147207090	chr6:147206110-147208285	0.0233333	1	1
ENSMUST00000092219.13|Tmpo|chr10|-	91149557	chr10:91149116-91149758	-0.0716667	0.273684	0.655206
ENSMUST00000236149.1|Rab1b|chr19|-	5100597	chr19:5100388-5100798	0	1	1
ENSMUST00000217518.1|Hmg20a|chr9|+	56488830	chr9:56488614-56490281	-0.0166667	0.835379	1
ENSMUST00000110862.1|Srp14|chr2|-	118478832	chr2:118478565-118479033	0	1	1
ENSMUST00000166367.7|Cul5|chr9|-	53617150	chr9:53614582-53618010	-0.0686667	0.522095	0.972022
ENSMUST00000018716.9|Phf23|chr11|+	69999439	chr11:69999238-70000009	-0.00666667	1	1
ENSMUST00000030400.13|Mycbp|chr4|+	123911294	chr4:123911093-123912269	0.226667	5.8796e-05	0.000622522
ENSMUST00000049348.8|Traip|chr9|+	107971480	chr9:107970974-107972270	-0.00833333	1	1
ENSMUST00000035086.12|Pdcd6ip|chr9|-	113654540	chr9:113651744-113655107	-0.106667	0.129558	0.390663
ENSMUST00000030944.10|Ccnl2|chr4|+	155824200	chr4:155823343-155824543	0.0333333	0.792514	1
ENSMUST00000186694.6|Tgfbrap1|chr1|-	43049630	chr1:43047220-43049835	0.225	0.036978	0.148497
ENSMUST00000078214.7|Skap2|chr6|-	51859360	chr6:51859166-51859570	-0.015	1	1
ENSMUST00000021479.5|Actr10|chr12|+	70962210	chr12:70961867-70964718	-0.00833333	1	1
ENSMUST00000027853.5|Mpc2|chr1|+	165481104	chr1:165480903-165481214	-0.135	0.0188695	0.0874925
ENSMUST00000063562.8|Mipep|chr14|+	60903569	chr14:60903368-60904229	-0.0316667	0.284483	0.671551
ENSMUST00000169179.2|Nkd1|chr8|+	88592260	chr8:88591560-88594884	-0.03	0.130371	0.392531
ENSMUST00000107201.8|Cdc42se1|chr3|+	95234451	chr3:95234250-95234582	-0.0583333	0.0291696	0.123237
ENSMUST00000166176.8|Mocs2|chr13|+	114828660	chr13:114828289-114829530	-0.0583333	0.412257	0.858479
ENSMUST00000163666.2|Eif4a1|chr11|-	69667416	chr11:69666936-69667617	-0.075	1.424e-07	2.42838e-06
ENSMUST00000173393.7|Rbm38|chr2|+	173033707	chr2:173033506-173034734	0.0183333	0.00732234	0.0403424
ENSMUST00000116605.7|Mad2l1|chr6|+	66540920	chr6:66540426-66547220	0.00166667	0.720549	1
ENSMUST00000071841.6|Klhdc3|chr17|-	46674720	chr17:46674550-46675152	0.226667	8.05383e-13	3.3815e-11
ENSMUST00000102572.7|Asgr2|chr11|+	70105926	chr11:70105725-70106187	0.03	1	1
ENSMUST00000102820.8|Bnc2|chr4|-	84276246	chr4:84275095-84276447	0	1	1
ENSMUST00000067646.11|Ilf3|chr9|+	21404897	chr9:21404696-21405242	0.00666667	1	1
ENSMUST00000020227.10|Cry1|chr10|-	85132106	chr10:85131700-85132307	-0.00833333	0.474783	0.925992
ENSMUST00000229400.1|Eif4b|chr15|+	102090100	chr15:102089866-102090347	-0.00333333	1	1
ENSMUST00000057784.14|Slc7a2|chr8|+	40918020	chr8:40916338-40922308	0.00166667	1	1
ENSMUST00000072249.12|Cdv3|chr9|-	103355828	chr9:103353108-103356029	0	1	1
ENSMUST00000071095.13|Setd3|chr12|-	108107477	chr12:108106431-108107678	0.116667	0.0207833	0.094495
ENSMUST00000025779.10|Cdk2ap2|chr19|+	4098830	chr19:4098498-4099017	0.0616667	0.000284497	0.00255084
ENSMUST00000170882.7|Ypel3|chr7|+	126780330	chr7:126780027-126780511	-0.0416667	0.857847	1
ENSMUST00000034738.13|Rsl24d1|chr9|+	73122980	chr9:73122264-73123333	0.0383333	1	1
ENSMUST00000223344.2|Tent4a|chr13|-	69499909	chr13:69499558-69500110	0	1	1
ENSMUST00000114276.2|Rcn2|chr9|+	56058760	chr9:56058059-56059077	0.0233333	0.57836	1
ENSMUST00000108988.8|Usp10|chr8|+	119956784	chr8:119956583-119957560	0.0216667	0.0821353	0.279345
ENSMUST00000112314.7|Txlng|chrX|-	162790605	chrX:162788917-162790806	-0.00766667	1	1
ENSMUST00000199363.1|Gm42953|chr5|-	126797346	chr5:126797255-126797547	-0.122	0.0125325	0.0625391
ENSMUST00000224633.1|Chchd1|chr14|+	20704322	chr14:20704121-20704419	NA	NA	NA
ENSMUST00000110621.2|Lrr1|chr12|+	69178820	chr12:69178580-69179009	0.0466667	0.0548337	0.204426
ENSMUST00000235348.1|Bbip1|chr19|-	53931300	chr19:53931044-53931502	-0.0183333	0.617227	1
ENSMUST00000020985.8|Grhl1|chr12|+	24616019	chr12:24615818-24617391	0	1	1
ENSMUST00000086294.10|Ppp1cc|chr5|+	122175181	chr5:122174980-122175273	-0.0383333	0.770285	1
ENSMUST00000034411.9|Med17|chr9|-	15261940	chr9:15260351-15262438	-0.0266667	0.0238322	0.105906
ENSMUST00000028595.7|Depdc7|chr2|-	104721917	chr2:104721784-104722118	-0.025	0.393055	0.831164
ENSMUST00000102508.9|Capzb|chr4|+	139291250	chr4:139291003-139291818	0.0383333	0.584054	1
ENSMUST00000137649.7|Lrrc14|chr15|+	76714600	chr15:76714080-76715084	0.226667	0.000184395	0.0017568
ENSMUST00000229050.1|Espl1|chr15|+	102324209	chr15:102324008-102324312	0.1	0.00342605	0.0214807
ENSMUST00000024866.5|Xdh|chr17|-	73884070	chr17:73883895-73884483	0.07	0.111048	0.351381
ENSMUST00000044163.9|Cnot4|chr6|-	35046120	chr6:35044955-35046358	-0.0616667	0.812037	1
ENSMUST00000119628.7|Mtmr4|chr11|+	87614277	chr11:87614076-87615172	0	1	1
ENSMUST00000154584.8|Eef1d|chr15|-	75895390	chr15:75894205-75895591	0.0283333	0.179529	0.495085
ENSMUST00000048615.12|Pnp|chr14|+	50951940	chr14:50951404-50953412	0	1	1
ENSMUST00000025707.8|Zfpl1|chr19|-	6081013	chr19:6080788-6081214	-0.0233333	1	1
ENSMUST00000177240.7|Dbndd1|chr8|-	123506637	chr8:123505687-123506838	0.00166667	1	1
ENSMUST00000102865.10|Zdhhc12|chr2|-	30091365	chr2:30091019-30091566	-0.052	0.267375	0.645431
ENSMUST00000036174.9|Gramd1c|chr16|-	43981770	chr16:43980355-43982138	0.225	0.00491507	0.0287302
ENSMUST00000038374.12|Pcca|chr14|+	122889720	chr14:122889487-122889944	-0.236667	0.0479576	0.183742
ENSMUST00000205796.1|Tubgcp5|chr7|+	55831140	chr7:55830842-55831446	-0.06	1	1
ENSMUST00000041558.14|Ep400|chr5|-	110665873	chr5:110664373-110666074	0	1	1
ENSMUST00000209032.1|Spcs2|chr7|-	99839682	chr7:99838904-99839883	-0.035	0.00144144	0.0103484
ENSMUST00000135385.1|Tbx3os2|chr5|-	119685853	chr5:119685095-119686054	0.00333333	1	1
ENSMUST00000112494.1|Tank|chr2|+	61650290	chr2:61649738-61651799	0	1	1
ENSMUST00000030003.9|Exosc3|chr4|-	45316827	chr4:45316613-45317028	0.103333	0.0925832	0.306663
ENSMUST00000100472.9|Hmgn2|chr4|-	133965372	chr4:133965020-133965573	0.225	7.94221e-13	3.35779e-11
ENSMUST00000105912.1|Wasf2|chr4|+	133196200	chr4:133195717-133196504	-0.0903333	0.453669	0.905946
ENSMUST00000105579.7|Sdf4|chr4|+	156010010	chr4:156009774-156010210	-0.0366667	0.564116	1
ENSMUST00000108333.7|Asph|chr4|-	9576460	chr4:9575267-9576973	0.095	0.118622	0.368829
ENSMUST00000146458.8|Ep400|chr5|-	110739290	chr5:110737672-110739681	0.0116667	0.596456	1
ENSMUST00000169159.2|Ms4a1|chr19|-	11250294	chr19:11249675-11251883	-0.18	0.0553236	0.20573
ENSMUST00000102874.10|Mdh1|chr11|-	21557310	chr11:21556787-21557568	-0.00333333	1	1
ENSMUST00000110179.8|Smox|chr2|+	131525020	chr2:131524743-131525172	-0.165	0.017066	0.0804786
ENSMUST00000177595.8|Fut8|chr12|+	77475580	chr12:77474999-77475985	0.225	3.30807e-05	0.000370893
ENSMUST00000198607.4|Tent4a|chr13|-	69499400	chr13:69497959-69500110	0.02	0.708441	1
ENSMUST00000105893.7|Hmgn2|chr4|-	133965372	chr4:133964990-133965573	0.223333	6.01849e-13	2.56228e-11
ENSMUST00000098948.9|Smarca4|chr9|+	21703340	chr9:21702936-21704230	-0.00766667	1	1
ENSMUST00000218866.1|Smc6|chr12|+	11285512	chr12:11285311-11287654	NA	NA	NA
ENSMUST00000068916.15|Plpp5|chr8|+	25724530	chr8:25724080-25724887	0.04	0.424442	0.871768
ENSMUST00000028683.13|Pdia3|chr2|+	121437840	chr2:121437586-121438687	-0.0466667	0.187159	0.510135
ENSMUST00000023117.9|Phf5a|chr15|-	81865360	chr15:81864520-81865892	-0.0433333	0.00709269	0.0393263
ENSMUST00000180376.7|Fam193a|chr5|+	34486150	chr5:34485654-34486456	0.223333	2.55397e-07	4.19098e-06
ENSMUST00000101587.9|Phf6|chrX|+	52946085	chrX:52945884-52948500	0	1	1
ENSMUST00000020776.4|Ccdc117|chr11|-	5530590	chr11:5528887-5531533	-0.0633333	0.004265	0.0256574
ENSMUST00000053981.5|1110012L19Rik|chrX|+	70389073	chrX:70388872-70389417	0.221667	3.44793e-10	9.37098e-09
ENSMUST00000036951.12|Pebp1|chr5|-	117283264	chr5:117282654-117283465	0	1	1
ENSMUST00000020307.10|Anapc16|chr10|-	59988460	chr10:59987908-59988838	0.216667	8.84763e-07	1.31057e-05
ENSMUST00000163048.7|Krr1|chr10|+	111984900	chr10:111984539-111985448	0.095	0.125961	0.384001
ENSMUST00000110816.7|Spint1|chr2|+	119248958	chr2:119248757-119249195	0.0266667	0.217191	0.563143
ENSMUST00000034096.5|Setd6|chr8|+	95718840	chr8:95718476-95719010	0.01	1	1
ENSMUST00000072012.9|Adtrp|chr13|-	41764591	chr13:41763148-41764792	-0.0103333	1	1
ENSMUST00000062584.13|Arhgap12|chr18|-	6026529	chr18:6026432-6026730	-0.00833333	1	1
ENSMUST00000031435.13|Kdm2b|chr5|-	122871680	chr5:122871291-122871897	0.213333	3.16023e-11	1.00206e-09
ENSMUST00000174199.7|Prc1|chr7|+	80315315	chr7:80315114-80315584	0	1	1
ENSMUST00000037977.14|Ccpg1|chr9|+	73015533	chr9:73015332-73015696	0.0025	1	1
ENSMUST00000198844.4|Fbxw14|chr9|-	109271088	chr9:109270836-109271289	0.0816667	1.68027e-06	2.33017e-05
ENSMUST00000039135.5|Dock5|chr14|-	67755650	chr14:67752135-67756522	-0.07	0.29003	0.680688
ENSMUST00000164745.7|Far1|chr7|+	113568530	chr7:113568095-113570458	0.065	0.444916	0.897795
ENSMUST00000025295.7|Spry4|chr18|-	38589000	chr18:38586247-38590755	0.196667	0.000531474	0.00430268
ENSMUST00000035779.14|Acsl3|chr1|+	78706810	chr1:78706258-78707743	-0.0166667	0.482036	0.932315
ENSMUST00000169638.3|Zfp143|chr7|+	110094810	chr7:110094291-110095394	0.226333	0.0104401	0.0539872
ENSMUST00000020174.6|Stx7|chr10|+	24187860	chr10:24187628-24188961	-0.0616667	0.855164	1
ENSMUST00000123927.7|1190005I06Rik|chr8|-	120608760	chr8:120608602-120609030	-0.055	0.203171	0.538252
ENSMUST00000034249.7|Cfap20|chr8|-	95420400	chr8:95420249-95420669	0.0683333	0.472691	0.923242
ENSMUST00000232841.1|Ptp4a1|chr1|-	30941660	chr1:30940302-30943323	0.0116667	0.446164	0.898825
ENSMUST00000038398.6|Parp12|chr6|-	39087439	chr6:39086410-39087640	0	1	1
ENSMUST00000046073.15|Kdm2b|chr5|-	122871680	chr5:122871291-122871897	0.213333	3.16023e-11	1.00206e-09
ENSMUST00000086200.10|Kdm2b|chr5|-	122871680	chr5:122871291-122871897	0.213333	3.16023e-11	1.00206e-09
ENSMUST00000061455.8|Tent5c|chr3|-	100471590	chr3:100468057-100473465	-0.03	0.159912	0.454814
ENSMUST00000082243.6|Spire1|chr18|-	67489910	chr18:67488213-67491549	0.0616667	0.246018	0.610442
ENSMUST00000174216.7|Ube2i|chr17|-	25262266	chr17:25262179-25262491	-0.0566667	8.91475e-10	2.20239e-08
ENSMUST00000034896.12|Mto1|chr9|+	78473991	chr9:78473790-78474152	-0.120667	0.322119	0.729833
ENSMUST00000203747.1|D6Ertd527e|chr6|+	87111075	chr6:87110874-87112997	0	1	1
ENSMUST00000045628.14|R3hdm4|chr10|-	79910655	chr10:79910052-79910856	0	1	1
ENSMUST00000036111.9|Mrps35|chr6|+	147070870	chr6:147070554-147073991	-0.0116667	1	1
ENSMUST00000066379.10|Chchd3|chr6|-	32792640	chr6:32792217-32792926	0.2125	0.00307263	0.0196081
ENSMUST00000028815.14|Slc23a2|chr2|-	132056380	chr2:132052496-132056901	0.208333	0.000405829	0.00344107
ENSMUST00000033776.14|Dkc1|chrX|+	75109443	chrX:75108696-75109733	-0.0333333	0.588696	1
ENSMUST00000022207.9|Elovl7|chr13|+	108283640	chr13:108282472-108285683	-0.0496667	0.612331	1
ENSMUST00000021698.12|Hsp90aa1|chr12|-	110691202	chr12:110691028-110691649	-0.105	2.68619e-38	4.95561e-36
ENSMUST00000030039.12|Fmn2|chr1|+	174821420	chr1:174821219-174822729	0	1	1
ENSMUST00000028640.13|Dph6|chr2|-	114517410	chr2:114516416-114518292	-0.035	0.294989	0.687186
ENSMUST00000163324.7|Fbxo34|chr14|+	47529376	chr14:47529175-47531962	0	1	1
ENSMUST00000102704.3|Rad54l|chr4|-	116097160	chr4:116097043-116097371	0.055	0.197298	0.529373
ENSMUST00000030839.12|Ctnnbip1|chr4|+	149564710	chr4:149564205-149565620	-0.132	0.0823655	0.279666
ENSMUST00000164096.1|Snrpe|chr1|-	133606378	chr1:133606087-133606579	0	1	1
ENSMUST00000019974.4|Rab32|chr10|-	10546250	chr10:10545002-10546451	0.205	0.00195105	0.0131977
ENSMUST00000154132.7|Vta1|chr10|-	14655400	chr10:14654755-14655845	0.0116667	0.637296	1
ENSMUST00000100706.9|Tctn2|chr5|+	124627410	chr5:124627105-124627738	-0.0363333	0.726202	1
ENSMUST00000032555.9|Tomm40|chr7|-	19701490	chr7:19701329-19701857	-0.141667	0.0470174	0.180708
ENSMUST00000007012.5|Sod2|chr17|+	13015320	chr17:13015026-13020134	0.00333333	1	1
ENSMUST00000170517.8|Ints14|chr9|+	64986550	chr9:64985859-64986978	0.025	0.854496	1
ENSMUST00000079496.8|Ube2s|chr7|-	4808150	chr7:4808014-4808484	-0.0166667	0.788589	1
ENSMUST00000014339.14|Dnajc7|chr11|-	100582935	chr11:100582818-100583136	-0.108333	0.00106157	0.00798865
ENSMUST00000094578.10|Sec31a|chr5|-	100361812	chr5:100361649-100362230	0.015	0.255418	0.62575
ENSMUST00000052915.13|Axin2|chr11|+	108949470	chr11:108949269-108950783	0.205	1.04818e-05	0.000127907
ENSMUST00000197386.1|Gm29811|chr3|-	132842872	chr3:132842202-132843073	-0.0166667	0.250984	0.617371
ENSMUST00000094898.4|Ccnyl1|chr1|+	64723724	chr1:64723523-64725640	0	1	1
ENSMUST00000115140.1|Pcyt1a|chr16|+	32471740	chr16:32471297-32472037	-0.161667	0.0514012	0.19501
ENSMUST00000145726.1|Tnfaip8|chr18|+	50090517	chr18:50090316-50090851	0	1	1
ENSMUST00000179226.7|Col4a3bp|chr13|+	96637420	chr13:96637118-96638015	0.205	0.00923779	0.0487768
ENSMUST00000002403.9|Dhrs1|chr14|-	55739180	chr14:55739020-55739420	0.155	0.00410888	0.0249152
ENSMUST00000127208.7|Lrrc14|chr15|+	76714600	chr15:76714080-76715276	0.166667	0.00448837	0.0267632
ENSMUST00000165596.7|Dhx30|chr9|-	110084445	chr9:110084321-110084646	-0.11	0.111515	0.351947
ENSMUST00000107720.8|Stx17|chr4|+	48183080	chr4:48181499-48186507	-0.0116667	1	1
ENSMUST00000177710.1|Slc25a14|chrX|+	48662090	chrX:48661883-48662292	-0.181667	0.0303161	0.127192
ENSMUST00000067033.7|Stk3|chr15|-	34876619	chr15:34875673-34876820	0	1	1
ENSMUST00000084214.11|Eif4g3|chr4|+	138206300	chr4:138205973-138207079	0.0206667	0.856788	1
ENSMUST00000068726.12|Celf1|chr2|+	91013439	chr2:91013238-91019497	0.0616667	0.540948	0.989273
ENSMUST00000022536.2|Ska3|chr14|-	57807330	chr14:57806638-57807531	0.13	0.000151893	0.00148193
ENSMUST00000097299.9|Crb3|chr17|+	57065291	chr17:57065090-57065918	0.02	1	1
ENSMUST00000032877.10|Ddias|chr7|-	92859700	chr7:92857525-92860312	0.203333	0.00631782	0.0357632
ENSMUST00000071215.4|Chchd1|chr14|+	20704322	chr14:20704121-20704425	NA	NA	NA
ENSMUST00000198052.1|Gm43137|chr5|-	110231000	chr5:110230608-110231201	0.201667	0.075268	0.262447
ENSMUST00000052590.7|Erp29|chr5|-	121445371	chr5:121444756-121445572	0.203333	1.59671e-05	0.00018766
ENSMUST00000111561.7|Clip1|chr5|-	123578670	chr5:123577807-123579502	0.201667	5.36554e-05	0.000571073
ENSMUST00000214771.1|Hmg20a|chr9|+	56477400	chr9:56477182-56480022	-0.00333333	1	1
ENSMUST00000019118.7|Sart3|chr5|-	113743102	chr5:113742446-113743303	0	1	1
ENSMUST00000096751.10|Ttc9c|chr19|-	8811410	chr19:8809075-8811838	0.166667	0.0325757	0.134182
ENSMUST00000084366.12|Osbpl9|chr4|-	109062090	chr4:109061777-109062332	0.148333	9.85036e-10	2.37972e-08
ENSMUST00000198451.1|Kmt5a|chr5|+	124460704	chr5:124460488-124460788	0.00666667	1	1
ENSMUST00000079510.5|Cherp|chr8|-	72461154	chr8:72461001-72461355	0	1	1
ENSMUST00000065373.5|Tmem70|chr1|+	16677710	chr1:16676968-16678275	-0.0966667	0.0243636	0.107824
ENSMUST00000056639.7|Gm5065|chr7|+	5359549	chr7:5359348-5360682	0	1	1
ENSMUST00000001402.13|Fbxo9|chr9|-	78081710	chr9:78081502-78082088	0.0133333	1	1
ENSMUST00000110905.8|Zfp68|chr5|-	138607620	chr5:138606781-138607821	-0.00833333	0.221768	0.571423
ENSMUST00000153931.7|Abi1|chr2|-	22941240	chr2:22940364-22942047	0.148333	0.00101156	0.00765017
ENSMUST00000025217.10|Hspa9|chr18|-	34938192	chr18:34937414-34938393	0.0366667	0.492593	0.941572
ENSMUST00000180700.8|Gm2694|chr8|+	87521937	chr8:87521736-87523900	-0.00166667	1	1
ENSMUST00000172947.7|D7Ertd443e|chr7|-	134266440	chr7:134266262-134266651	0.035	1	1
ENSMUST00000040560.10|Tsfm|chr10|-	127022590	chr10:127022332-127022926	0.0533333	0.584196	1
ENSMUST00000026818.11|Sec11a|chr7|-	80915610	chr7:80915377-80915904	0.0383333	0.377809	0.811823
ENSMUST00000113507.7|Srd5a3|chr5|+	76154724	chr5:76154523-76155244	0.00166667	1	1
ENSMUST00000219037.1|Cnpy2|chr10|+	128327219	chr10:128327018-128327553	NA	NA	NA
ENSMUST00000025476.3|Txnl1|chr18|-	63664131	chr18:63663367-63664332	-0.0166667	0.550501	1
ENSMUST00000172457.7|Rps15a|chr7|-	118108992	chr7:118104378-118109193	0	1	1
ENSMUST00000051633.2|Ubiad1|chr4|-	148436390	chr4:148434495-148436642	0.143333	0.0894506	0.298561
ENSMUST00000137421.7|Gm2101|chrX|+	27691629	chrX:27691428-27691917	-0.045	0.499287	0.947329
ENSMUST00000211496.1|Glrx3|chr7|+	137464616	chr7:137464415-137466965	0	1	1
ENSMUST00000119464.1|Ildr1|chr16|+	36726210	chr16:36725517-36726741	-0.237	0.0176311	0.0827589
ENSMUST00000048702.6|Tent2|chr13|-	93147460	chr13:93146283-93147665	0.0183333	0.627226	1
ENSMUST00000102993.9|Ube2h|chr6|-	30213010	chr6:30211289-30215083	-0.095	0.0256862	0.111301
ENSMUST00000035010.9|Stt3b|chr9|-	115243844	chr9:115242581-115244045	0	1	1
ENSMUST00000055241.12|Zfp106|chr2|-	120509690	chr2:120506820-120510142	0.0116667	0.613196	1
ENSMUST00000112345.7|Scml2|chrX|+	161256860	chrX:161256566-161258213	0.201667	0.000489811	0.00401882
ENSMUST00000043922.6|Zfp653|chr9|-	22055690	chr9:22055460-22055893	0.0183333	1	1
ENSMUST00000023805.2|Csad|chr15|-	102177585	chr15:102176999-102177786	-0.035	0.500036	0.947638
ENSMUST00000208670.1|Pold3|chr7|-	100083630	chr7:100083411-100083854	0.0316667	0.454376	0.906668
ENSMUST00000030367.14|Ssbp3|chr4|+	107048225	chr4:107048024-107049694	-0.1425	0.060323	0.220304
ENSMUST00000116305.7|Gps1|chr11|+	120788960	chr11:120788670-120789102	-0.01	0.84032	1
ENSMUST00000021001.9|Rab10|chr12|-	3249538	chr12:3247428-3249739	0.025	0.506411	0.952452
ENSMUST00000045026.3|Spag5|chr11|+	78322329	chr11:78322128-78322457	0.00666667	1	1
ENSMUST00000129223.8|Rapgef3|chr15|-	97745350	chr15:97744953-97745666	0.201667	0.00155504	0.0109826
ENSMUST00000058764.5|Lsm14b|chr2|+	180034499	chr2:180034298-180035465	0	1	1
ENSMUST00000100705.10|Dusp14|chr11|-	84049109	chr11:84048041-84049310	0	1	1
ENSMUST00000146535.7|Gm14635|chrX|-	12340150	chrX:12339782-12340861	0.0616667	0.595629	1
ENSMUST00000212991.1|Cherp|chr8|-	72461154	chr8:72461001-72461355	0	1	1
ENSMUST00000107426.7|Flad1|chr3|-	89403100	chr3:89402667-89403301	-0.02	1	1
ENSMUST00000056962.10|Ccdc74a|chr16|+	17650570	chr16:17650367-17650738	0.025	0.365169	0.79574
ENSMUST00000071555.12|Actg1|chr11|-	120346332	chr11:120345690-120346533	0	1	1
ENSMUST00000092706.12|Cdc6|chr11|+	98921840	chr11:98921116-98923936	-0.0075	1	1
ENSMUST00000110778.1|Wipi2|chr5|+	142667100	chr5:142666860-142667487	-0.141	0.188432	0.512589
ENSMUST00000114671.7|Mllt10|chr2|+	18210969	chr2:18210768-18212388	0	1	1
ENSMUST00000222869.1|Stard3nl|chr13|-	19357928	chr13:19357842-19358129	-0.0516667	0.0950321	0.313241
ENSMUST00000039725.11|Exo1|chr1|+	175908670	chr1:175908430-175913489	-0.00833333	0.619339	1
ENSMUST00000078944.12|Phf6|chrX|+	52954107	chrX:52953906-52956943	0.01	1	1
ENSMUST00000206570.1|Ppp4c|chr7|-	126786050	chr7:126785868-126786291	0.133333	0.0114693	0.0582845
ENSMUST00000019506.8|D8Ertd738e|chr8|-	84246400	chr8:84246238-84246693	-0.121667	5.89718e-17	3.45212e-15
ENSMUST00000029546.14|Jtb|chr3|+	90235650	chr3:90235383-90235838	-0.121667	0.00418146	0.0252474
ENSMUST00000111920.1|Plekha3|chr2|+	76695585	chr2:76695384-76696828	0	1	1
ENSMUST00000238757.1|Gm10553|chr1|+	85099713	chr1:85099512-85101074	0	1	1
ENSMUST00000022226.5|Ppwd1|chr13|-	104205446	chr13:104205124-104205647	-0.0533333	0.83884	1
ENSMUST00000165095.8|Pacsin2|chr15|-	83377529	chr15:83376118-83377730	0	1	1
ENSMUST00000177145.7|Cpsf6|chr10|-	117355923	chr10:117353805-117356124	0.00466667	1	1
ENSMUST00000044103.5|Rpl39l|chr16|+	10174580	chr16:10174281-10174911	-0.121667	0.000901175	0.00690108
ENSMUST00000111368.7|Nuf2|chr1|-	169498360	chr1:169497934-169498920	-0.0183333	0.463341	0.915554
ENSMUST00000106444.3|Wbp2|chr11|-	116079395	chr11:116079252-116079596	0	1	1
ENSMUST00000237412.1|Phf1|chr17|+	26937710	chr17:26937280-26937891	-0.00166667	0.0458641	0.177234
ENSMUST00000038027.5|Gpi1|chr7|-	34202200	chr7:34201330-34202549	-0.0366667	0.491502	0.940373
ENSMUST00000173042.8|Fam13c|chr10|+	70557441	chr10:70557240-70557682	0.0316667	0.0701329	0.248817
ENSMUST00000047768.10|Neil3|chr8|-	53587040	chr8:53586867-53587327	-0.121667	4.59335e-05	0.000498473
ENSMUST00000081214.11|Wdr91|chr6|-	34880578	chr6:34880426-34880968	-0.121667	0.00366416	0.0227163
ENSMUST00000108338.1|Tlcd1|chr11|+	78179741	chr11:78179540-78179875	NA	NA	NA
ENSMUST00000001258.14|Uhrf1|chr17|+	56322557	chr17:56322356-56323486	-0.0133333	0.0361153	0.145899
ENSMUST00000235332.1|Abhd17b|chr19|+	21684299	chr19:21684098-21685409	0	1	1
ENSMUST00000099571.9|Prmt2|chr10|-	76207410	chr10:76207222-76207793	0.0416667	0.372599	0.80582
ENSMUST00000209440.1|Tusc3|chr8|+	39165027	chr8:39164826-39165114	0.0466667	0.0592928	0.217193
ENSMUST00000100527.12|Puf60|chr15|-	76070323	chr15:76070182-76070627	-0.121667	4.03669e-08	7.60846e-07
ENSMUST00000034131.9|Vps35|chr8|-	85261108	chr8:85260392-85261309	0	1	1
ENSMUST00000102926.4|Anp32b|chr4|+	46472430	chr4:46472087-46472657	-0.121667	0.00328227	0.0207069
ENSMUST00000180840.7|Metap2|chr10|-	93861401	chr10:93860928-93861602	-0.00333333	1	1
ENSMUST00000023828.8|Rttn|chr18|+	89130860	chr18:89130599-89131016	0.045	0.294916	0.687186
ENSMUST00000163506.2|Mcrs1|chr15|-	99243000	chr15:99242826-99243220	-0.121667	0.00165793	0.0115486
ENSMUST00000127292.1|Tomm22|chr15|+	79672418	chr15:79672217-79672680	0.00833333	0.765875	1
ENSMUST00000085944.5|Nlrp9c|chr7|-	26364836	chr7:26364691-26365037	-0.0583333	0.0508635	0.193657
ENSMUST00000222941.1|Kidins220|chr12|+	25056840	chr12:25056582-25058723	0.01	1	1
ENSMUST00000213276.1|Rbm7|chr9|-	48490737	chr9:48488701-48490938	0	1	1
ENSMUST00000014913.10|Psmb1|chr17|-	15475990	chr17:15475021-15476205	-0.015	0.455007	0.907629
ENSMUST00000114555.2|Umodl1|chr17|+	31010130	chr17:31009804-31010710	0.178333	6.93682e-62	1.91961e-59
ENSMUST00000174229.7|L3mbtl2|chr15|+	81688140	chr15:81687846-81688305	-0.0516667	0.857562	1
ENSMUST00000166033.5|Ube2d3|chr3|+	135465960	chr3:135465195-135466950	0.0516667	0.00030989	0.00273422
ENSMUST00000112275.7|Ung|chr5|+	114138910	chr5:114138236-114139318	0.126667	0.0106726	0.0549236
ENSMUST00000211770.1|Arntl|chr7|+	113313730	chr7:113313459-113313840	0.025	0.0369328	0.148414
ENSMUST00000186948.6|Eloc|chr1|-	16643277	chr1:16643142-16643478	-0.121667	3.40074e-07	5.43404e-06
ENSMUST00000021790.6|Tmem14c|chr13|+	41022410	chr13:41022106-41022586	-0.0483333	0.0108463	0.0556763
ENSMUST00000187910.6|Eloc|chr1|-	16643277	chr1:16643169-16643478	-0.121667	3.27851e-07	5.25252e-06
ENSMUST00000073528.3|Zar1|chr5|-	72577202	chr5:72577114-72577403	-0.123333	4.61098e-21	3.74289e-19
ENSMUST00000025181.17|H2-K1|chr17|-	33996290	chr17:33996053-33996503	-0.162	0.103436	0.332305
ENSMUST00000072376.12|Rnf14|chr18|+	38316726	chr18:38316525-38317849	0	1	1
ENSMUST00000021208.10|Rph3al|chr11|-	75900692	chr11:75899726-75900893	0.00166667	1	1
ENSMUST00000176464.7|Mia2|chr12|+	59190100	chr12:59189636-59191583	0.0116667	0.678034	1
ENSMUST00000037324.11|Skp1a|chr11|+	52246210	chr11:52245985-52246858	-0.0666667	1.34573e-13	6.16e-12
ENSMUST00000015157.9|Trappc2l|chr8|+	122615592	chr8:122615391-122616660	0	1	1
ENSMUST00000163401.8|Rfx7|chr9|+	72616840	chr9:72616637-72618693	NA	NA	NA
ENSMUST00000001479.4|Kpnb1|chr11|-	97162080	chr11:97161675-97162681	0.181667	5.66954e-06	7.16102e-05
ENSMUST00000109315.4|Nln|chr13|-	104024760	chr13:104023057-104025080	-0.0263333	0.810565	1
ENSMUST00000200066.4|Dhx30|chr9|-	110084445	chr9:110084323-110084646	-0.108333	0.113706	0.357932
ENSMUST00000220377.1|Usp15|chr10|-	123112040	chr10:123105006-123113687	0.005	0.738134	1
ENSMUST00000130875.7|1810058I24Rik|chr6|+	35261490	chr6:35261159-35261637	-0.123333	8.76923e-06	0.000108071
ENSMUST00000053918.8|Pycrl|chr15|-	75916680	chr15:75916477-75917079	0.0983333	0.0530683	0.199678
ENSMUST00000059802.6|Rpl29|chr9|+	106431270	chr9:106431069-106431567	-0.00333333	1	1
ENSMUST00000030471.8|Lrrc41|chr4|+	116096524	chr4:116096323-116096916	-0.00666667	1	1
ENSMUST00000237700.1|Seh1l|chr18|+	67792065	chr18:67791864-67792593	-0.01	1	1
ENSMUST00000046518.11|Itpk1|chr12|-	102569960	chr12:102568582-102570484	0.04	0.116342	0.363974
ENSMUST00000220447.1|Ippk|chr13|+	49462930	chr13:49461534-49464023	-0.123333	0.00144446	0.0103579
ENSMUST00000233089.1|Myl12a|chr17|-	70994480	chr17:70994287-70994784	-0.123333	5.16814e-05	0.000553937
ENSMUST00000050004.2|Rnf125|chr18|+	20983540	chr18:20983099-20983862	-0.0658333	0.663011	1
ENSMUST00000019907.7|Fbxo5|chr10|-	5799360	chr10:5799160-5799822	0.0666667	0.359292	0.787675
ENSMUST00000148960.7|Myl12a|chr17|-	70994360	chr17:70993656-70994784	-0.0533333	0.00120094	0.00888374
ENSMUST00000027215.11|Tex30|chr1|-	44086860	chr1:44086613-44087063	-0.125	0.000234025	0.00215543
ENSMUST00000075836.11|Dock7|chr4|-	98937020	chr4:98936857-98937300	0.0916667	0.0116472	0.058992
ENSMUST00000185265.1|Sumo1|chr1|-	59640067	chr1:59639944-59640268	-0.0383333	0.915889	1
ENSMUST00000071881.9|Nudt1|chr5|+	140337920	chr5:140337593-140338137	0.0783333	0.305979	0.702911
ENSMUST00000032429.8|Med21|chr6|+	146650464	chr6:146650111-146650602	-0.125	0.00227274	0.0150396
ENSMUST00000047443.4|Mansc1|chr6|-	134610570	chr6:134609207-134610851	-0.025	1	1
ENSMUST00000139869.7|Sorbs2|chr8|+	45827270	chr8:45825745-45827903	-0.111667	0.0822251	0.279345
ENSMUST00000176892.7|Mia2|chr12|+	59190000	chr12:59189636-59190173	0.115	0.00660884	0.0370485
ENSMUST00000066984.13|Gtf2h2|chr13|-	100468825	chr13:100468580-100469026	-0.123333	0.0750482	0.262281
ENSMUST00000108103.8|Aptx|chr4|-	40686330	chr4:40684924-40686713	-0.055	0.138326	0.409796
ENSMUST00000033720.11|Rbbp7|chrX|+	162778670	chrX:162778348-162778919	0.06	1.52919e-07	2.60048e-06
ENSMUST00000028608.12|Nat10|chr2|-	103721727	chr2:103721256-103721928	-0.00333333	1	1
ENSMUST00000058210.12|Eps8|chr6|-	137477773	chr6:137477245-137479129	-0.125	0.00913609	0.0483236
ENSMUST00000102763.4|Cdkn2aipnl|chr11|+	51976280	chr11:51975900-51977334	-0.0866667	0.200706	0.534045
ENSMUST00000115365.2|Tmem243|chr5|+	9118655	chr5:9118454-9118801	0	1	1
ENSMUST00000115665.1|Otud5|chrX|+	7874840	chrX:7874233-7876620	-0.055	0.4166	0.863425
ENSMUST00000129174.7|Pdlim2|chr14|-	70164592	chr14:70164362-70164793	0	1	1
ENSMUST00000050970.3|Polr1d|chr5|+	147078910	chr5:147078535-147079086	-0.0466667	0.0423046	0.165948
ENSMUST00000064495.7|Hook2|chr8|+	85003170	chr8:85002865-85003349	-0.005	1	1
ENSMUST00000118381.7|Ipmk|chr10|+	71376906	chr10:71376705-71377416	0.0266667	1	1
ENSMUST00000027687.7|Ube2t|chr1|+	134974001	chr1:134973800-134974162	-0.0433333	0.0360164	0.145596
ENSMUST00000237400.1|Nars|chr18|-	64500280	chr18:64499647-64500649	-0.00666667	1	1
ENSMUST00000193823.1|Tbc1d8|chr1|-	39373623	chr1:39373316-39373824	-0.00333333	1	1
ENSMUST00000190825.6|Rbbp5|chr1|+	132504150	chr1:132503767-132504490	-0.0683333	0.199095	0.532095
ENSMUST00000001569.14|Flot1|chr17|+	35832708	chr17:35832507-35832791	-0.09	0.227257	0.580831
ENSMUST00000043160.12|Aqr|chr2|-	114101520	chr2:114101170-114101729	0.105	0.57692	1
ENSMUST00000170157.7|Slc3a2|chr19|-	8707640	chr19:8706882-8708094	-0.005	1	1
ENSMUST00000110462.7|Cops2|chr2|-	125832136	chr2:125831599-125832337	0.08	0.0247979	0.109398
ENSMUST00000109825.7|H13|chr2|+	152686299	chr2:152686098-152686701	-0.00333333	1	1
ENSMUST00000113234.7|Grsf1|chr5|-	88660258	chr5:88659458-88660459	0	1	1
ENSMUST00000162538.8|Ciapin1|chr8|-	94822620	chr8:94819804-94823207	0.00666667	0.518908	0.967569
ENSMUST00000152555.7|Scamp1|chr13|-	94203810	chr13:94203374-94204163	-0.133333	0.0200777	0.091727
ENSMUST00000029256.8|Sec62|chr3|+	30820040	chr3:30818500-30821263	0.005	1	1
ENSMUST00000105365.8|Cirbp|chr10|+	80171183	chr10:80170982-80171655	0.0833333	0.0097242	0.0510353
ENSMUST00000099858.3|Prep|chr10|+	45158780	chr10:45158232-45167198	0	1	1
ENSMUST00000029446.12|Csde1|chr3|+	103057580	chr3:103056886-103058186	-0.045	0.124171	0.380451
ENSMUST00000115199.7|Nrf1|chr6|+	30129436	chr6:30129181-30129760	0.0133333	0.578091	1
ENSMUST00000100327.9|Rbm26|chr14|-	105115085	chr14:105114986-105115286	-0.0833333	0.146421	0.427331
ENSMUST00000021314.7|Nmt1|chr11|+	103066060	chr11:103065748-103068912	0	1	1
ENSMUST00000026318.14|Sat1|chrX|-	155213400	chrX:155213132-155213667	-0.0676667	0.281001	0.665776
ENSMUST00000028119.6|Mastl|chr2|-	23118190	chr2:23115606-23118592	0.133333	0.00453741	0.0269763
ENSMUST00000121146.9|Tdrd5|chr1|-	156255470	chr1:156255296-156255845	-0.125	0.000256365	0.00232601
ENSMUST00000121418.7|Rab3il1|chr19|+	10034710	chr19:10034457-10035586	-0.0533333	0.048712	0.186164
ENSMUST00000176322.7|Mia2|chr12|+	59189863	chr12:59189636-59189952	-0.025	0.533703	0.984228
ENSMUST00000105699.7|Tardbp|chr4|-	148617001	chr4:148616726-148617705	0.01	0.708075	1
ENSMUST00000102889.9|Ecpas|chr4|-	58800119	chr4:58798911-58800320	-0.0566667	0.00900034	0.0477898
ENSMUST00000033485.13|Prickle3|chrX|+	7667313	chrX:7667112-7667941	0.00333333	1	1
ENSMUST00000102505.9|Myo1c|chr11|+	75672820	chr11:75672610-75673910	0.163333	0.0349899	0.142353
ENSMUST00000140592.7|Dpm2|chr2|+	32572498	chr2:32572297-32573563	NA	NA	NA
ENSMUST00000142683.7|Tsc22d1|chr14|+	76506618	chr14:76506417-76506998	0	1	1
ENSMUST00000151242.7|Dnmt3l|chr10|+	78063470	chr10:78063187-78063616	-0.125	0.00388348	0.0238333
ENSMUST00000033927.7|Eri1|chr8|-	35468780	chr8:35465253-35469370	0.0166667	1	1
ENSMUST00000156392.7|Tex30|chr1|-	44086860	chr1:44086616-44087063	-0.125	0.000331575	0.0029045
ENSMUST00000070720.7|Sorcs2|chr5|-	36151110	chr5:36150203-36151549	0.1	0.469268	0.921284
ENSMUST00000019861.12|Zfp451|chr1|-	33761850	chr1:33761545-33762209	-0.0183333	1	1
ENSMUST00000189066.1|Tmem108|chr9|-	103484582	chr9:103484436-103484783	-0.0483333	0.242826	0.606118
ENSMUST00000110505.7|Hmgb1|chr5|-	149048712	chr5:149048228-149048913	0.16	0.000865681	0.00666279
ENSMUST00000190594.1|Taf9|chr13|+	100654392	chr13:100654191-100656060	0	1	1
ENSMUST00000053148.13|St7|chr6|+	17942871	chr6:17942670-17943025	-0.085	0.465311	0.917472
ENSMUST00000171385.7|Tbc1d14|chr5|-	36492913	chr5:36490605-36493114	0	1	1
ENSMUST00000160696.7|Phc1|chr6|-	122318370	chr6:122317750-122318647	0.173333	1.97496e-06	2.67785e-05
ENSMUST00000167528.8|Tdrd5|chr1|-	156255470	chr1:156255298-156255845	-0.125	0.000226993	0.00209702
ENSMUST00000115615.8|Rbm3|chrX|-	8142754	chrX:8142361-8142955	-0.0483333	0.101097	0.326795
ENSMUST00000030588.12|Phc2|chr4|+	128751701	chr4:128751500-128752881	0	1	1
ENSMUST00000204642.1|9330102E08Rik|chr6|-	128171640	chr6:128169704-128172312	-0.0483333	0.539965	0.988921
ENSMUST00000109352.7|Sys1|chr2|+	164464900	chr2:164464358-164465512	0.0333333	0.366296	0.796898
ENSMUST00000167741.8|Cox7a2l|chr17|-	83502536	chr17:83501934-83502737	-0.005	1	1
ENSMUST00000195240.1|Gm37724|chr1|+	33065610	chr1:33065130-33066350	-0.00333333	0.718443	1
ENSMUST00000047875.15|Eef2k|chr7|+	120903960	chr7:120903282-120907450	-0.00333333	0.711236	1
ENSMUST00000094853.8|Rnf220|chr4|-	117272174	chr4:117271927-117272375	0.04	0.00237603	0.0155708
ENSMUST00000111117.7|Cdc42bpa|chr1|+	180162510	chr1:180162035-180165238	-0.0166667	0.477756	0.929789
ENSMUST00000154098.2|Rnf181|chr6|-	72360441	chr6:72360245-72360642	-0.00666667	0.76478	1
ENSMUST00000072239.13|Tmpo|chr10|-	91149160	chr10:91147571-91149758	-0.122	0.174727	0.486169
ENSMUST00000114925.9|Unc50|chr1|+	37438883	chr1:37438682-37438984	0.0533333	0.00239175	0.0156401
ENSMUST00000025294.8|Ttc39c|chr18|+	12736900	chr18:12736674-12737056	0.035	0.865768	1
ENSMUST00000032585.7|Pop4|chr7|-	38262910	chr7:38261996-38263309	-0.0333333	0.238811	0.600842
ENSMUST00000045167.10|Ehbp1|chr11|-	22006670	chr11:22005828-22006871	-0.068	0.0605046	0.220834
ENSMUST00000237651.1|Zfand5|chr19|+	21281980	chr19:21280423-21286840	0.00166667	0.607183	1
ENSMUST00000036509.13|Ubac1|chr2|-	25998690	chr2:25998543-25999067	0.18	0.00123446	0.00909854
ENSMUST00000063417.10|Srsf7|chr17|-	80201390	chr17:80200080-80201602	0.025	0.430983	0.881662
ENSMUST00000020298.7|Pcbd1|chr10|+	61094080	chr10:61093807-61094324	-0.0516667	0.34489	0.766032
ENSMUST00000169713.8|Plce1|chr19|+	38782950	chr19:38782537-38785030	0.00333333	1	1
ENSMUST00000201489.3|N4bp2|chr5|+	65826850	chr5:65826605-65830108	0.0733333	0.229205	0.583361
ENSMUST00000117536.7|Paics|chr5|+	76966849	chr5:76966648-76967313	0.00666667	0.376812	0.811758
ENSMUST00000069304.13|Hnrnph1|chr11|+	50386000	chr11:50385777-50386527	0.01	0.681781	1
ENSMUST00000021609.9|Golga5|chr12|+	102497730	chr12:102497447-102497907	0.055	0.114215	0.359165
ENSMUST00000042512.7|Kin|chr2|+	10092250	chr2:10091718-10092806	0.105	0.328808	0.7425
ENSMUST00000202253.1|AA792892|chr5|+	94384040	chr5:94383528-94385079	-0.125	4.15764e-05	0.000454429
ENSMUST00000114498.7|Hnmt|chr2|-	24003640	chr2:24002940-24003954	-0.186	0.0526097	0.198417
ENSMUST00000011058.8|Pdhx|chr2|-	103021870	chr2:103021075-103022269	-0.126667	0.00128548	0.00941761
ENSMUST00000026624.10|Tm9sf2|chr14|+	122158870	chr14:122158649-122159604	0.0383333	0.0322264	0.133013
ENSMUST00000124665.2|Mest|chr6|+	30747253	chr6:30747052-30747554	-0.06	0.287294	0.675344
ENSMUST00000122059.7|Pik3cd|chr4|-	149650576	chr4:149649170-149650777	0.0333333	0.0250116	0.109943
ENSMUST00000030143.12|Ubap2|chr4|-	41195045	chr4:41194316-41195246	0	1	1
ENSMUST00000032963.9|Ppme1|chr7|-	100327681	chr7:100326737-100327882	0	1	1
ENSMUST00000167273.1|Ppp1r15a|chr7|-	45523070	chr7:45522927-45523322	-0.02	1	1
ENSMUST00000106447.8|Eif2b3|chr4|+	117070840	chr4:117070639-117073260	-0.015	1	1
ENSMUST00000124024.2|Sumo3|chr10|+	77616533	chr10:77616148-77616748	0.0216667	0.0182918	0.0853337
ENSMUST00000022391.13|Ktn1|chr14|+	47736360	chr14:47736100-47736563	-0.126667	8.51184e-06	0.000105112
ENSMUST00000080405.1|Oog2|chr4|+	144196240	chr4:144196015-144196934	0.103333	2.82681e-09	6.46978e-08
ENSMUST00000023587.11|Fetub|chr16|+	22939477	chr16:22939276-22939752	-0.126667	0.00010616	0.00105951
ENSMUST00000110610.7|Ash2l|chr8|-	25817307	chr8:25816876-25817508	0.058	0.556734	1
ENSMUST00000136008.7|Ergic2|chr6|-	148180110	chr6:148179079-148180986	0.106667	0.18009	0.495734
ENSMUST00000025989.9|Tm9sf3|chr19|-	41213830	chr19:41210844-41217177	0.00166667	1	1
ENSMUST00000037484.14|Senp6|chr9|+	80144120	chr9:80143650-80144953	-0.0266667	0.534034	0.984228
ENSMUST00000029970.13|Slc35a1|chr4|-	34664029	chr4:34663257-34664230	0	1	1
ENSMUST00000020962.11|Ubxn2a|chr12|-	4880230	chr12:4879032-4880771	-0.0383333	0.424642	0.871768
ENSMUST00000036807.12|Thap1|chr8|+	26162860	chr8:26162434-26164151	-0.0916667	0.0298583	0.125624
ENSMUST00000212181.1|Dock9|chr14|-	121543190	chr14:121542506-121543625	0.0466667	0.478636	0.930551
ENSMUST00000062122.3|Cmya5|chr13|-	93040970	chr13:93040713-93041560	0.0516667	0.248235	0.613583
ENSMUST00000024049.7|Bmp15|chrX|-	6316280	chrX:6314107-6316486	-0.126667	5.10481e-42	1.10993e-39
ENSMUST00000107280.10|Vps25|chr11|+	101259111	chr11:101258910-101259323	0.00333333	1	1
ENSMUST00000118571.1|Tmem9b|chr7|-	109736660	chr7:109735836-109736991	0.105	0.19349	0.522379
ENSMUST00000118440.2|Sufu|chr19|+	46475709	chr19:46475508-46476954	0.0155	1	1
ENSMUST00000165201.8|Trps1|chr15|-	50661535	chr15:50654752-50661736	0.148333	0.210181	0.55202
ENSMUST00000066760.7|Senp3|chr11|-	69673290	chr11:69673121-69673636	-0.0466667	0.54701	0.996766
ENSMUST00000125670.2|Sebox|chr11|+	78504760	chr11:78504023-78505074	0.143333	0.00129405	0.00946832
ENSMUST00000038128.14|Tmem109|chr19|-	10871948	chr19:10870660-10872149	0	1	1
ENSMUST00000144018.7|Gm3669|chrX|-	29882555	chrX:29882267-29882756	-0.055	0.500451	0.947666
ENSMUST00000140991.1|Sap30bp|chr11|+	115964600	chr11:115964211-115966725	-0.02	0.306701	0.702981
ENSMUST00000237282.1|AC121821.2|chr18|-	35584627	chr18:35584519-35584828	-0.00833333	1	1
ENSMUST00000047864.10|Eef2|chr10|+	81182090	chr10:81181889-81182498	0.00333333	1	1
ENSMUST00000113110.4|Mthfsl|chr9|-	88688784	chr9:88688602-88688985	0.0766667	0.218665	0.566482
ENSMUST00000093969.10|Myo19|chr11|+	84910594	chr11:84910393-84910950	0.0233333	0.504443	0.951378
ENSMUST00000028341.10|Anapc2|chr2|+	25285550	chr2:25285251-25285915	-0.0216667	0.823333	1
ENSMUST00000197082.4|Fam133b|chr5|+	3569560	chr5:3568987-3570238	0.103333	0.0526468	0.198417
ENSMUST00000047616.9|Jmjd6|chr11|-	116837562	chr11:116837432-116837763	-0.126667	0.00563394	0.032297
ENSMUST00000159692.7|Ermp1|chr19|-	29610220	chr19:29608214-29612679	0.0133333	0.163266	0.462092
ENSMUST00000027592.5|Ubxn4|chr1|+	128277520	chr1:128276957-128279378	-0.0666667	0.124258	0.380524
ENSMUST00000031131.10|Uchl1|chr5|+	66687050	chr5:66686842-66687234	-0.101667	1.25532e-18	8.13019e-17
ENSMUST00000020273.15|Supv3l1|chr10|-	62429460	chr10:62429209-62429834	0.125	0.0786148	0.270858
ENSMUST00000049051.12|Gtdc1|chr2|-	44565333	chr2:44564415-44565534	0	1	1
ENSMUST00000230751.1|Rab14|chr2|-	35182246	chr2:35182163-35182447	0.005	0.802098	1
ENSMUST00000059462.11|Chmp3|chr6|+	71579920	chr6:71579641-71581579	-0.126667	1.23915e-05	0.000148503
ENSMUST00000172158.1|Mier2|chr10|-	79540660	chr10:79540246-79540861	-0.01	0.400068	0.840736
ENSMUST00000037522.13|Ranbp17|chr11|-	33474879	chr11:33472416-33475080	0.00666667	1	1
ENSMUST00000205002.2|Ndufa9|chr6|-	126821988	chr6:126821721-126822189	-0.126667	0.000655106	0.00518633
ENSMUST00000130912.2|Tctn2|chr5|+	124627320	chr5:124627105-124627458	-0.130333	0.106759	0.340323
ENSMUST00000230542.1|Kansl2|chr15|-	98518890	chr15:98517658-98519547	0.00666667	1	1
ENSMUST00000019128.14|Hnrnpd|chr5|-	99961110	chr5:99960598-99961333	-0.128333	0.00326913	0.0206457
ENSMUST00000038421.7|Lsm1|chr8|+	25802430	chr8:25801928-25803975	0.00833333	0.645572	1
ENSMUST00000056149.14|Abhd12|chr2|-	150832674	chr2:150832493-150833140	-0.128333	0.00937192	0.0493993
ENSMUST00000101698.3|AU022751|chrX|-	6082574	chrX:6081219-6082775	0	1	1
ENSMUST00000168013.2|Mau2|chr8|-	70018670	chr8:70016123-70019660	-0.015	1	1
ENSMUST00000054213.4|Timm8a1|chrX|-	134538030	chrX:134537256-134538267	0.121667	0.397505	0.837375
ENSMUST00000121534.7|Cops7b|chr1|+	86605640	chr1:86605058-86609375	0.0733333	0.246262	0.610442
ENSMUST00000033994.14|Rbpms|chr8|-	33783420	chr8:33782647-33784186	0.065	0.499651	0.947329
ENSMUST00000120356.7|Araf|chrX|+	20852131	chrX:20851930-20852889	NA	NA	NA
ENSMUST00000115667.9|Otud5|chrX|+	7874520	chrX:7874233-7875285	0.02	0.461428	0.914068
ENSMUST00000200039.4|Zfp655|chr5|+	145237740	chr5:145237050-145238322	-0.1	0.0121892	0.0613289
ENSMUST00000079791.10|Pcyt1a|chr16|+	32471770	chr16:32471297-32474504	-0.12	0.166465	0.468143
ENSMUST00000028098.10|Orc4|chr2|-	48905250	chr2:48903269-48905599	-0.00833333	0.688028	1
ENSMUST00000111417.8|Zfp664|chr5|+	124885570	chr5:124884951-124888630	-0.0166667	0.793344	1
ENSMUST00000001042.9|Ilf2|chr3|+	90487660	chr3:90487459-90488034	0.101667	0.0984078	0.320893
ENSMUST00000006854.12|Usp19|chr9|+	108501395	chr9:108501194-108501699	0.00833333	0.760316	1
ENSMUST00000162433.7|Fbxw4|chr19|-	45578724	chr19:45578614-45578925	0.00333333	1	1
ENSMUST00000023087.12|Twf1|chr15|-	94579687	chr15:94577951-94579888	-0.1475	0.150164	0.434412
ENSMUST00000042509.12|Ppip5k2|chr1|-	97707629	chr1:97706048-97707830	0	1	1
ENSMUST00000093078.12|Banp|chr8|+	122025765	chr8:122025564-122026177	-0.0216667	1	1
ENSMUST00000191046.6|Epb41l5|chr1|-	119595010	chr1:119590742-119596059	0.0183333	0.695753	1
ENSMUST00000224625.1|Fdft1|chr14|-	63146470	chr14:63145923-63146968	-0.0716667	3.75889e-08	7.15129e-07
ENSMUST00000179218.8|Golga5|chr12|+	102497730	chr12:102497447-102497905	0.0566667	0.11101	0.351381
ENSMUST00000236006.1|Sipa1|chr19|-	5651330	chr19:5651191-5651562	-0.142667	0.00979558	0.0513656
ENSMUST00000166615.2|Wwp2|chr8|+	107557190	chr8:107556887-107558595	0.0466667	0.599487	1
ENSMUST00000229965.1|Smagp|chr15|-	100621757	chr15:100621639-100621958	-0.0133333	0.208592	0.549032
ENSMUST00000159064.7|4933434E20Rik|chr3|+	90061839	chr3:90061638-90062018	-0.0483333	0.494505	0.942564
ENSMUST00000025631.6|Ostf1|chr19|-	18580890	chr19:18579328-18581328	-0.00666667	1	1
ENSMUST00000108345.8|Ythdf3|chr3|+	16214920	chr3:16213955-16217037	-0.08	0.0176576	0.0828192
ENSMUST00000113767.7|Odf2|chr2|+	29922414	chr2:29922213-29922539	-0.178333	0.00997212	0.0521118
ENSMUST00000022104.8|Tert|chr13|+	73649111	chr13:73648910-73649843	0	1	1
ENSMUST00000033154.7|Plk1|chr7|+	122169720	chr7:122169387-122169873	-0.0433333	0.141155	0.41615
ENSMUST00000030134.8|Rad23b|chr4|+	55391150	chr4:55389884-55392237	-0.0416667	0.374136	0.807996
ENSMUST00000028949.15|Nsfl1c|chr2|+	151511110	chr2:151510907-151511305	0.035	0.904294	1
ENSMUST00000223126.1|Cast|chr13|-	74694450	chr13:74694255-74694833	NA	NA	NA
ENSMUST00000001384.5|Cnn1|chr9|+	22108640	chr9:22107986-22109630	-0.00333333	1	1
ENSMUST00000120988.1|Cisd2|chr3|-	135411010	chr3:135410012-135411225	0	1	1
ENSMUST00000105447.10|Vps26a|chr10|-	62456610	chr10:62455277-62456858	0.05	0.0325361	0.13411
ENSMUST00000078332.12|Mff|chr1|+	82751786	chr1:82751585-82752390	0	1	1
ENSMUST00000106211.1|Selenof|chr3|+	144597024	chr3:144596823-144597661	0	1	1
ENSMUST00000161639.7|Gfm2|chr13|+	97175801	chr13:97175600-97176331	0.036	0.300028	0.694778
ENSMUST00000031707.13|Aass|chr6|-	23072590	chr6:23072173-23073090	-0.0933333	0.0546681	0.204059
ENSMUST00000072838.5|Hsf1|chr15|+	76500800	chr15:76500417-76500972	0.108333	0.00269162	0.0173403
ENSMUST00000092298.5|Zfp750|chr11|-	121511480	chr11:121510978-121512499	-0.118333	0.00520464	0.0301196
ENSMUST00000127417.2|Dock7|chr4|-	98937020	chr4:98936855-98937300	0.095	0.00865601	0.0461611
ENSMUST00000181091.7|Metap2|chr10|-	93861401	chr10:93860929-93861602	-0.00333333	1	1
ENSMUST00000098941.4|Scamp3|chr3|+	89182630	chr3:89182299-89182763	-0.128333	0.00058527	0.00466378
ENSMUST00000031268.7|Enoph1|chr5|+	100068560	chr5:100068296-100068760	-0.0926667	0.207209	0.546099
ENSMUST00000079659.11|U2surp|chr9|-	95460470	chr9:95456898-95461543	-0.006	1	1
ENSMUST00000097477.6|AA792892|chr5|+	94384040	chr5:94383528-94385010	-0.118333	0.000346211	0.00301536
ENSMUST00000106720.8|Cpt2|chr4|-	107904146	chr4:107903983-107904563	-0.0616667	0.239261	0.600938
ENSMUST00000176287.1|Mettl7a2|chr15|+	100361010	chr15:100360553-100361840	-0.128333	0.00489964	0.0287302
ENSMUST00000109734.7|Prdx2|chr8|+	84974290	chr8:84974000-84974834	-0.0183333	0.22606	0.579232
ENSMUST00000188650.1|Twf2|chr9|+	106215160	chr9:106214828-106215387	-0.128333	0.00311854	0.0198595
ENSMUST00000150995.7|Cdpf1|chr15|-	85807337	chr15:85807257-85807538	-0.0416667	0.0842553	0.284467
ENSMUST00000181531.1|Gm26553|chr3|-	96349771	chr3:96348627-96349972	0.0216667	0.44324	0.896792
ENSMUST00000190226.6|Cdv3|chr9|-	103355112	chr9:103353104-103355313	0	1	1
ENSMUST00000184994.7|A330093E20Rik|chr18|-	45684860	chr18:45683487-45685275	0.0583333	0.733652	1
ENSMUST00000224386.1|Ttc37|chr13|+	76189788	chr13:76188433-76190316	-0.118333	0.0994274	0.322834
ENSMUST00000111288.3|Caln1|chr5|+	130839660	chr5:130839283-130847412	0	1	1
ENSMUST00000105695.1|Cenps|chr4|-	149131471	chr4:149131355-149131672	-0.005	1	1
ENSMUST00000023474.3|Wdr53|chr16|+	32256908	chr16:32256459-32257083	-0.0433333	0.108386	0.344392
ENSMUST00000024047.11|Twf2|chr9|+	106215160	chr9:106214828-106215389	-0.13	0.003146	0.019978
ENSMUST00000207008.1|Gm44792|chr7|-	65480310	chr7:65479594-65481221	0.00333333	0.682489	1
ENSMUST00000027036.10|Lypla1|chr1|+	4846040	chr1:4844963-4846739	0.065	0.312164	0.712849
ENSMUST00000115527.7|Fam133b|chr5|+	3569528	chr5:3568987-3569740	0.0233333	0.863502	1
ENSMUST00000117341.1|Spg20|chr3|+	55128700	chr3:55128499-55129694	NA	NA	NA
ENSMUST00000029684.14|Scamp3|chr3|+	89182630	chr3:89182299-89182765	-0.13	0.000688523	0.00542268
ENSMUST00000046735.10|Tex264|chr9|-	106658910	chr9:106658752-106659307	-0.00166667	0.871286	1
ENSMUST00000225828.1|Rmi1|chr13|+	58410030	chr13:58407910-58411144	-0.0416667	0.301999	0.69722
ENSMUST00000050446.12|Mms22l|chr4|+	24602830	chr4:24602574-24602946	0.0766667	0.283076	0.669529
ENSMUST00000207826.1|Zfp654|chr16|-	64782920	chr16:64780347-64783276	0.00833333	0.872727	1
ENSMUST00000115072.7|Stag2|chrX|+	42276130	chrX:42275263-42277175	-0.0658333	0.623798	1
ENSMUST00000030361.10|Tmem59|chr4|+	107200600	chr4:107200368-107200996	0.0383333	0.202374	0.537076
ENSMUST00000032373.11|Ldhb|chr6|-	142490400	chr6:142490249-142490604	-0.13	2.44637e-69	9.30844e-67
ENSMUST00000211113.1|Nkd1|chr8|+	88591761	chr8:88591560-88592337	-0.00833333	0.560646	1
ENSMUST00000032969.13|Pold3|chr7|-	100083630	chr7:100082111-100083854	-0.13	0.00783641	0.0425965
ENSMUST00000072713.6|Zfp108|chr7|+	24260610	chr7:24260128-24261914	0.0733333	0.118149	0.367547
ENSMUST00000030842.7|Lzic|chr4|+	149496320	chr4:149496080-149496668	-0.03	0.399929	0.840735
ENSMUST00000170846.7|Fam214a|chr9|+	75032020	chr9:75031515-75032468	-0.06	0.34446	0.765635
ENSMUST00000026459.5|Atp5b|chr10|+	128090220	chr10:128090019-128090391	-0.025	0.370632	0.804137
ENSMUST00000025965.11|Hells|chr19|+	38968210	chr19:38967733-38971051	0.00166667	1	1
ENSMUST00000110461.7|Hif1a|chr12|+	73946870	chr12:73945552-73947530	0.111667	0.00779322	0.0423995
ENSMUST00000115364.7|Cdk16|chrX|+	20698810	chrX:20698609-20699880	0.0366667	0.672005	1
ENSMUST00000028880.9|Slc20a1|chr2|+	129210885	chr2:129210684-129211616	-0.0516667	0.11133	0.351727
ENSMUST00000218208.1|Sgta|chr10|-	81044802	chr10:81044077-81045003	-1.11022e-16	0.470219	0.921666
ENSMUST00000030360.10|Lrrc42|chr4|-	107233700	chr4:107233514-107233984	-0.09	0.00266132	0.0171814
ENSMUST00000222105.1|Rapgef5|chr12|+	117756164	chr12:117755963-117756729	0	1	1
ENSMUST00000112201.7|Gorasp2|chr2|+	70690859	chr2:70690658-70691725	0	1	1
ENSMUST00000165316.7|Iars|chr13|+	49733930	chr13:49733659-49734267	-0.116667	5.54555e-07	8.48274e-06
ENSMUST00000196390.1|Gm42553|chr5|+	43059570	chr5:43059255-43060883	-0.03	0.381151	0.813836
ENSMUST00000089119.12|Rnaset2b|chr17|+	6998099	chr17:6997898-6998698	-0.0366667	0.00210004	0.0140187
ENSMUST00000155203.1|Zbtb10|chr3|+	9282100	chr3:9280734-9285333	0.065	0.354727	0.779984
ENSMUST00000124609.7|Gm2165|chrX|+	28699660	chrX:28699413-28699902	-0.0483333	0.581041	1
ENSMUST00000174387.1|Usp3|chr9|-	66518360	chr9:66518075-66518578	-0.108333	0.0359791	0.145542
ENSMUST00000082760.1|Gm24146|chr5|+	139845150	chr5:139844930-139845250	0.0133333	1	1
ENSMUST00000010899.13|Cars|chr7|-	143557740	chr7:143557230-143558006	-0.0583333	0.407295	0.851514
ENSMUST00000037557.8|Mon2|chr10|-	122995632	chr10:122995349-122995833	0.0416667	0.119205	0.370264
ENSMUST00000124096.7|Fgfr2|chr7|-	130163922	chr7:130162451-130164123	0.00166667	1	1
ENSMUST00000119721.1|Susd3|chr13|-	49238735	chr13:49237987-49238936	0	1	1
ENSMUST00000115193.7|Dnajc2|chr5|-	21757718	chr5:21757272-21757919	-0.00666667	1	1
ENSMUST00000100709.6|Kmt5a|chr5|+	124460770	chr5:124460488-124460960	0.0616667	0.517533	0.966431
ENSMUST00000025679.10|Otub1|chr19|-	7199000	chr19:7198202-7199239	0.00833333	0.770944	1
ENSMUST00000034147.3|Zfp330|chr8|-	82763960	chr8:82763621-82764491	-0.13	0.0426554	0.167001
ENSMUST00000171838.1|Calcoco1|chr15|-	102708451	chr15:102707585-102708652	-0.005	1	1
ENSMUST00000108609.7|Eif5a|chr11|-	69917140	chr11:69917031-69917341	0	1	1
ENSMUST00000079186.2|Gm839|chr6|-	89212422	chr6:89211165-89212623	0	1	1
ENSMUST00000001109.10|Mfsd10|chr5|-	34633790	chr5:34633642-34634014	0.0683333	0.603274	1
ENSMUST00000233117.1|Tmem232|chr17|-	65256404	chr17:65256183-65256605	-0.0766667	0.0859538	0.28863
ENSMUST00000105702.8|Tardbp|chr4|-	148616950	chr4:148615499-148617635	0.00833333	0.578257	1
ENSMUST00000112810.7|Gtdc1|chr2|-	44565333	chr2:44564412-44565534	0	1	1
ENSMUST00000148928.1|Gm5475|chr15|+	100427430	chr15:100426966-100428150	-0.06	0.395383	0.834347
ENSMUST00000191752.5|Dclk2|chr3|-	86791910	chr3:86786151-86792111	0.00333333	1	1
ENSMUST00000108243.7|Pik3ca|chr3|+	32463690	chr3:32462561-32466107	-0.00666667	1	1
ENSMUST00000180341.1|Hnrnpf|chr6|+	117925084	chr6:117923701-117925622	0.0283333	0.088879	0.296979
ENSMUST00000034915.14|Ctsh|chr9|+	90075940	chr9:90075682-90076089	-0.13	0.000304636	0.00270748
ENSMUST00000033929.5|Tnks|chr8|-	34831100	chr8:34826460-34831721	0.055	0.499535	0.947329
ENSMUST00000038498.9|Bag4|chr8|-	25767250	chr8:25764538-25767623	0.00333333	1	1
ENSMUST00000041190.16|Mcrs1|chr15|-	99243000	chr15:99242817-99243220	-0.13	0.00121712	0.00899251
ENSMUST00000068225.14|Nusap1|chr2|+	119649700	chr2:119648893-119650160	-0.13	3.63918e-05	0.000403557
ENSMUST00000061242.7|Arf1|chr11|-	59212494	chr11:59211414-59212695	0	1	1
ENSMUST00000105510.1|Hdac2|chr10|+	36993977	chr10:36993776-36996111	-0.005	1	1
ENSMUST00000009003.8|Rala|chr13|-	17882300	chr13:17880571-17882501	-0.0315	0.655707	1
ENSMUST00000197464.4|Ptbp2|chr3|-	119747501	chr3:119746635-119747702	0.00166667	1	1
ENSMUST00000222867.1|Tcl1b4|chr12|+	105206800	chr12:105206408-105206991	0.0233333	0.228872	0.582757
ENSMUST00000013304.7|Atp6v0d1|chr8|-	105524640	chr8:105524465-105525064	-0.0316667	1	1
ENSMUST00000060226.10|Tmed2|chr5|+	124549282	chr5:124549081-124550506	0	1	1
ENSMUST00000143987.8|Ndufv2|chr17|-	66079386	chr17:66078638-66079587	0.00333333	1	1
ENSMUST00000111142.8|Dtx2|chr5|+	136032461	chr5:136032260-136032872	0	1	1
ENSMUST00000224188.1|Hmgcs1|chr13|+	119706590	chr13:119706389-119708260	0	1	1
ENSMUST00000045376.10|Adk|chr14|+	21448015	chr14:21447814-21448569	-0.00166667	0.832633	1
ENSMUST00000102690.8|Rnf220|chr4|-	117272174	chr4:117271464-117272375	0.00666667	0.156464	0.447208
ENSMUST00000166497.8|Abhd6|chr14|+	8055870	chr14:8055471-8056763	-0.0516667	0.457787	0.910005
ENSMUST00000122233.7|Kif2a|chr13|-	106962023	chr13:106961260-106962224	-0.055	0.121464	0.375178
ENSMUST00000081506.10|Scoc|chr8|-	83435839	chr8:83434495-83436040	0	1	1
ENSMUST00000202812.1|Ube2a|chrX|+	36883213	chrX:36883012-36883386	-0.095	0.0544578	0.203648
ENSMUST00000069652.7|Rab3gap2|chr1|+	185284050	chr1:185283847-185284726	-0.00166667	1	1
ENSMUST00000162031.7|Txndc9|chr1|-	37987460	chr1:37985189-37987779	-0.00833333	0.338442	0.757414
ENSMUST00000094331.4|Nsmce3|chr7|-	64871800	chr7:64867052-64872997	0.00166667	1	1
ENSMUST00000088142.5|Mettl7a2|chr15|+	100361010	chr15:100360549-100361840	-0.13	0.0049854	0.0289886
ENSMUST00000067837.9|Rnf6|chr5|-	146211731	chr5:146209957-146211932	0.146667	0.024778	0.10939
ENSMUST00000145735.5|Lamtor5|chr3|+	107283930	chr3:107283635-107284079	-0.13	1.73228e-06	2.39141e-05
ENSMUST00000171975.7|Arih1|chr9|-	59391270	chr9:59388258-59393378	0.0116667	0.87677	1
ENSMUST00000033431.13|Slc25a14|chrX|+	48662090	chrX:48661883-48662294	-0.18	0.0303161	0.127192
ENSMUST00000109468.2|Top1|chr2|+	160721653	chr2:160721452-160722764	0	1	1
ENSMUST00000222588.1|Cast|chr13|-	74694300	chr13:74693201-74694833	NA	NA	NA
ENSMUST00000108236.4|Spint2|chr7|-	29256530	chr7:29256341-29256837	0.165	0.00528293	0.0305437
ENSMUST00000166793.9|Matr3|chr18|+	35591410	chr18:35590380-35593835	-0.0166667	0.401078	0.842279
ENSMUST00000078800.12|Nfya|chr17|-	48388690	chr17:48386885-48389342	-0.103333	0.0296968	0.125117
ENSMUST00000032398.14|Thumpd3|chr6|+	113068100	chr6:113067818-113068273	-0.138333	0.278774	0.6627
ENSMUST00000108482.7|Psg20|chr7|-	18674448	chr7:18674107-18674649	0.111667	0.0155802	0.0745694
ENSMUST00000033179.13|Rrp8|chr7|-	105732230	chr7:105731730-105733143	-0.0716667	0.114464	0.35939
ENSMUST00000049412.11|Stau1|chr2|-	166949158	chr2:166948147-166949359	0	1	1
ENSMUST00000106783.7|Timm10b|chr7|+	105641260	chr7:105641028-105642338	-0.0933333	0.024066	0.106789
ENSMUST00000183461.7|Camsap1|chr2|-	25929824	chr2:25929726-25930025	0.035	0.0813624	0.277809
ENSMUST00000026322.8|Polr3a|chr14|-	24448880	chr14:24448696-24449222	0.03	0.306335	0.702911
ENSMUST00000161046.8|Usp7|chr16|-	8690685	chr16:8690146-8690886	0	1	1
ENSMUST00000236455.1|Sdhaf2|chr19|-	10516888	chr19:10513492-10517089	NA	NA	NA
ENSMUST00000001834.3|Rtcb|chr10|-	85938772	chr10:85938637-85939119	-0.015	0.826651	1
ENSMUST00000034827.9|Imp3|chr9|+	56937676	chr9:56937475-56938398	0	1	1
ENSMUST00000053764.6|Foxo1|chr3|+	52347830	chr3:52346996-52353221	0.0533333	0.102904	0.331356
ENSMUST00000102769.10|Mmadhc|chr2|-	50280100	chr2:50279881-50280402	0.0183333	0.484823	0.934111
ENSMUST00000215848.1|Rnf111|chr9|-	70426906	chr9:70425429-70427107	0	1	1
ENSMUST00000027157.9|Rpe|chr1|+	66718350	chr1:66717754-66719363	-0.00666667	0.842988	1
ENSMUST00000032070.3|Figla|chr6|+	86020859	chr6:86020658-86020996	-0.0666667	0.0748662	0.261946
ENSMUST00000088652.5|Htatsf1|chrX|+	57065890	chrX:57065646-57067183	0.173333	0.0729422	0.256986
ENSMUST00000111460.4|Cacul1|chr19|-	60528850	chr19:60527328-60529087	-0.034	0.747711	1
ENSMUST00000098568.7|Bmpr1b|chr3|-	141840539	chr3:141840367-141840740	0.01	1	1
ENSMUST00000188142.6|Peak1|chr9|-	56203720	chr9:56201126-56207611	0.025	0.733945	1
ENSMUST00000122284.8|Dyrk1a|chr16|+	94691782	chr16:94691581-94692201	0	1	1
ENSMUST00000164108.7|Cul3|chr1|-	80267020	chr1:80266823-80267287	-0.13	0.00838923	0.0448802
ENSMUST00000219527.1|Ccar1|chr10|-	62744621	chr10:62744462-62744822	-0.13	0.00131515	0.00960027
ENSMUST00000111025.7|Enah|chr1|-	181905340	chr1:181904445-181905897	-0.067	0.380734	0.813836
ENSMUST00000118964.8|Mtx1|chr3|-	89209200	chr3:89209087-89209421	NA	NA	NA
ENSMUST00000082134.5|Rps16|chr7|+	28352695	chr7:28352494-28353155	-0.01	0.391919	0.830492
ENSMUST00000206598.1|Slc3a2|chr19|-	8707740	chr19:8707587-8708094	0.0883333	0.00632083	0.0357632
ENSMUST00000171644.7|Pparg|chr6|+	115490150	chr6:115489948-115490399	0.113333	0.154015	0.442492
ENSMUST00000213126.1|Siae|chr9|+	37646498	chr9:37646297-37646987	NA	NA	NA
ENSMUST00000061617.6|Zfp280b|chr10|+	76039130	chr10:76038234-76043234	0.0116667	0.818765	1
ENSMUST00000184945.7|Nav2|chr7|+	49607110	chr7:49606696-49610090	NA	NA	NA
ENSMUST00000102494.7|Nsrp1|chr11|-	77045960	chr11:77044292-77046754	0.0733333	0.0357895	0.145161
ENSMUST00000110322.8|Fbxo8|chr8|+	56592060	chr8:56591436-56592393	0.015	0.476835	0.928356
ENSMUST00000063988.13|Tbl1xr1|chr3|+	22211240	chr3:22210401-22215293	0.00333333	1	1
ENSMUST00000162224.7|E330034G19Rik|chr14|+	24309812	chr14:24309434-24309959	0.0866667	1.2192e-32	1.72616e-30
ENSMUST00000028783.13|Spint1|chr2|+	119248958	chr2:119248757-119249514	-0.00166667	1	1
ENSMUST00000002292.14|Rmnd5a|chr6|-	71391680	chr6:71388634-71393188	-0.00666667	0.85245	1
ENSMUST00000048688.7|Fbxo38|chr18|-	62504679	chr18:62504155-62504880	0	1	1
ENSMUST00000059155.10|Insig1|chr5|+	28077230	chr5:28076791-28078662	-0.0466667	0.00244103	0.0159111
ENSMUST00000116371.7|Mprip|chr11|+	59776170	chr11:59775686-59780854	-0.005	0.624902	1
ENSMUST00000042556.10|Pwp2|chr10|-	78171933	chr10:78170909-78172134	0.0233333	0.415385	0.862504
ENSMUST00000181657.8|Pvt1|chr15|+	62249490	chr15:62249158-62250973	-0.0566667	0.440741	0.895052
ENSMUST00000118570.1|Hmga1|chr17|+	27562639	chr17:27562438-27563573	0	1	1
ENSMUST00000144060.7|Trappc13|chr13|-	104143970	chr13:104142149-104144245	-0.015	0.779696	1
ENSMUST00000106653.3|Usp47|chr7|+	112110390	chr7:112109945-112111384	0.0566667	0.155314	0.445058
ENSMUST00000189017.7|Fat1|chr8|+	45050982	chr8:45050781-45052245	0	1	1
ENSMUST00000113598.7|Rab7|chr6|-	87999890	chr6:87999117-88000530	-0.015	0.616956	1
ENSMUST00000019198.6|Fis1|chr5|+	136966118	chr5:136965917-136966234	-0.156667	0.0408961	0.161523
ENSMUST00000020334.8|Usp15|chr10|-	123113350	chr10:123111736-123113687	0.035	0.692259	1
ENSMUST00000167004.2|Gpat4|chr8|-	23173790	chr8:23171265-23174660	-0.005	1	1
ENSMUST00000018698.11|Ybx2|chr11|+	69941490	chr11:69941226-69941605	-0.131667	0.000506613	0.00412334
ENSMUST00000089059.8|H13|chr2|+	152704870	chr2:152704622-152705036	-0.131667	1.5638e-07	2.65193e-06
ENSMUST00000100496.4|Spryd7|chr14|-	61535000	chr14:61534305-61535241	0.00666667	0.872515	1
ENSMUST00000034529.13|Cul5|chr9|-	53617550	chr9:53617024-53618010	0.004	1	1
ENSMUST00000040833.4|Edem2|chr2|-	155702100	chr2:155701677-155702592	-0.00666667	0.753752	1
ENSMUST00000109415.1|Bod1|chr11|-	31666730	chr11:31666487-31666933	-0.00333333	0.628519	1
ENSMUST00000085585.11|Lsm14a|chr7|-	34345757	chr7:34344646-34345958	0	1	1
ENSMUST00000232097.1|Fetub|chr16|+	22939477	chr16:22939276-22939757	-0.131667	5.90421e-05	0.000624042
ENSMUST00000146294.1|Grip1os3|chr10|-	119439090	chr10:119438800-119439512	-0.0716667	0.0542568	0.203146
ENSMUST00000216543.1|Gm9803|chr10|+	43524461	chr10:43524260-43524645	0	1	1
ENSMUST00000153735.7|Pdlim2|chr14|-	70164592	chr14:70164231-70164793	0	1	1
ENSMUST00000021807.12|Dek|chr13|-	47085878	chr13:47085279-47086079	-0.00333333	0.679255	1
ENSMUST00000165420.7|Rnf24|chr2|-	131302180	chr2:131299835-131303580	-0.0283333	0.542006	0.989722
ENSMUST00000135814.1|Phf23|chr11|+	69999439	chr11:69999238-70000006	-0.00666667	1	1
ENSMUST00000170693.8|Ube2d2a|chr18|+	35806380	chr18:35805518-35807168	0.0166667	0.45881	0.910765
ENSMUST00000004470.8|Utp20|chr10|-	88746780	chr10:88746607-88747059	-0.146667	0.015122	0.0728921
ENSMUST00000033560.8|Ophn1|chrX|-	98557700	chrX:98554277-98558405	-0.00666667	1	1
ENSMUST00000040964.12|Ss18|chr18|-	14625720	chr18:14624198-14627311	0.0166667	0.309568	0.707982
ENSMUST00000130643.8|Srpk1|chr17|-	28589640	chr17:28587648-28590241	-0.0633333	0.180867	0.496229
ENSMUST00000043112.8|Fbxo34|chr14|+	47529376	chr14:47529175-47531954	0	1	1
ENSMUST00000139075.7|Slmap|chr14|-	26414620	chr14:26414296-26414988	-0.005	1	1
ENSMUST00000095410.7|Wdr20|chr12|+	110793315	chr12:110793114-110795028	0	1	1
ENSMUST00000035157.9|Srprb|chr9|-	103189170	chr9:103188032-103190421	-0.0366667	0.340902	0.760052
ENSMUST00000181510.2|B130046B21Rik|chr15|+	98814640	chr15:98814206-98816077	NA	NA	NA
ENSMUST00000188188.1|Gm29483|chr1|-	92714730	chr1:92714234-92715072	-0.0966667	0.0962668	0.315602
ENSMUST00000076454.7|Ubqln1|chr13|-	58177550	chr13:58176163-58178028	-0.0266667	0.169221	0.472576
ENSMUST00000056427.9|Tubb2a|chr13|-	34075327	chr13:34074274-34075528	0	1	1
ENSMUST00000181395.1|Gm4673|chr7|+	30958620	chr7:30958114-30961619	-0.0166667	1	1
ENSMUST00000048715.8|Hoxa7|chr6|-	52215620	chr6:52215076-52216030	-0.045	0.28731	0.675344
ENSMUST00000147393.1|Hjurp|chr1|-	88266370	chr1:88264978-88266658	0.005	0.344194	0.765322
ENSMUST00000045288.13|Tgfb2|chr1|-	186624270	chr1:186622792-186625606	-0.0833333	0.00604915	0.034418
ENSMUST00000068996.12|9430038I01Rik|chr7|-	137376150	chr7:137375574-137376351	0.0233333	0.626364	1
ENSMUST00000173713.7|Ube2i|chr17|-	25262264	chr17:25262175-25262491	-0.0616667	2.39333e-09	5.5826e-08
ENSMUST00000077451.13|Rhot1|chr11|+	80265943	chr11:80265742-80266812	-0.00166667	1	1
ENSMUST00000034973.9|Smad3|chr9|-	63649050	chr9:63646767-63650385	0.05	0.504046	0.951356
ENSMUST00000102742.10|Btf3l4|chr4|-	108816500	chr4:108814295-108816886	-0.0366667	0.08434	0.284467
ENSMUST00000166056.8|Omt2a|chr9|-	78312108	chr9:78312004-78312309	0.0283333	0.0380163	0.152065
ENSMUST00000114345.8|Ppil3|chr1|-	58434248	chr1:58433787-58434449	NA	NA	NA
ENSMUST00000060987.14|Oaz1|chr10|+	80829130	chr10:80828871-80829290	0.075	9.71854e-06	0.000119287
ENSMUST00000026241.11|Fgf8|chr19|-	45736980	chr19:45736818-45737280	0.0316667	0.425702	0.873205
ENSMUST00000074144.10|Dcaf8|chr1|+	172195440	chr1:172194556-172196389	0.131667	0.00205057	0.0137337
ENSMUST00000230397.1|Myh11|chr16|-	14194983	chr16:14194900-14195184	0.00166667	1	1
ENSMUST00000031072.13|Anapc4|chr5|+	52866680	chr5:52866395-52867797	-0.0266667	0.160228	0.455044
ENSMUST00000002683.2|Ccdc97|chr7|-	25712380	chr7:25711106-25713113	0.246667	0.0183596	0.085551
ENSMUST00000107116.8|Elavl2|chr4|-	91253360	chr4:91253240-91253570	-0.0416667	0.472128	0.922438
ENSMUST00000074846.13|Hsph1|chr5|-	149617509	chr5:149616845-149617710	0	1	1
ENSMUST00000085555.6|Diexf|chr1|-	193107320	chr1:193104402-193107786	-0.0316667	0.448318	0.901215
ENSMUST00000176867.1|Lrp5|chr19|-	3622525	chr19:3621671-3622726	0.00166667	1	1
ENSMUST00000125257.2|Aktip|chr8|-	91124200	chr8:91123844-91124678	0.0733333	0.332035	0.747847
ENSMUST00000213777.1|Mbd3l2|chr9|+	18444627	chr9:18444426-18446316	0	1	1
ENSMUST00000172868.7|Ube2i|chr17|-	25268412	chr17:25266567-25268613	0	1	1
ENSMUST00000024897.9|Vapa|chr17|-	65580110	chr17:65578327-65580847	-0.005	0.664628	1
ENSMUST00000045454.8|Fam207a|chr10|-	77488220	chr10:77486661-77488473	0.01	0.695217	1
ENSMUST00000039571.13|2410004B18Rik|chr3|+	145944220	chr3:145943797-145944829	-0.0166667	1	1
ENSMUST00000170810.7|Slc25a3|chr10|-	91116923	chr10:91116792-91117124	-0.0683333	0.480319	0.931861
ENSMUST00000128399.1|Ptprr|chr10|+	116273934	chr10:116273733-116274345	-0.03	0.199046	0.532095
ENSMUST00000111183.1|Pdhx|chr2|-	103040940	chr2:103039619-103041141	0	1	1
ENSMUST00000180286.1|Tmem230|chr2|-	132240425	chr2:132239494-132240626	-0.035	0.0812391	0.2777
ENSMUST00000190679.6|Cnppd1|chr1|-	75136731	chr1:75135768-75136932	0	1	1
ENSMUST00000098994.6|Rpl29|chr9|+	106431270	chr9:106431069-106431508	0	1	1
ENSMUST00000030375.8|Exo5|chr4|-	120922460	chr4:120921196-120922696	-0.04	0.222354	0.571902
ENSMUST00000186780.1|Fam174a|chr1|+	95325310	chr1:95325109-95327945	-0.00166667	1	1
ENSMUST00000110894.8|Tpt1|chr14|+	75848300	chr14:75848099-75848415	0.005	0.605692	1
ENSMUST00000028382.12|Nup35|chr2|+	80658710	chr2:80658321-80658902	0.0833333	1.17646e-05	0.000142109
ENSMUST00000031663.9|C8b|chr4|+	104804230	chr4:104804009-104804548	-0.171667	0.0199343	0.091335
ENSMUST00000007139.5|Eif1b|chr9|+	120495150	chr9:120494913-120495330	-0.133333	4.36412e-14	2.09203e-12
ENSMUST00000069949.12|Hnrnpa2b1|chr6|-	51461220	chr6:51460932-51461433	0	1	1
ENSMUST00000099479.3|Ddx46|chr13|+	55679120	chr13:55678784-55681256	-0.00666667	0.824532	1
ENSMUST00000089289.5|Arl13b|chr16|-	62795240	chr16:62793685-62795708	-0.0916667	0.261119	0.634159
ENSMUST00000018437.2|Pfn1|chr11|-	70652020	chr11:70651850-70652221	-0.133333	4.47348e-07	6.94759e-06
ENSMUST00000027198.11|Orc2|chr1|-	58464070	chr1:58463456-58464290	-0.133333	0.00205968	0.0137795
ENSMUST00000069722.12|Taz|chrX|+	74289500	chrX:74289299-74290151	-0.0183333	0.484848	0.934111
ENSMUST00000010736.8|Dazl|chr17|-	50281100	chr17:50279397-50281311	-0.0816667	2.47007e-11	7.95649e-10
ENSMUST00000034469.6|Egln1|chr8|-	124909620	chr8:124908587-124910763	-2.77556e-17	1	1
ENSMUST00000160987.7|Srgn|chr10|-	62494530	chr10:62493833-62495106	0.0183333	0.657294	1
ENSMUST00000022494.9|Ebpl|chr14|-	61341040	chr14:61331742-61341404	0	0.446078	0.898825
ENSMUST00000005066.8|Map2k1|chr9|-	64186597	chr9:64185770-64186798	0	1	1
ENSMUST00000030636.10|Stmn1|chr4|+	134473680	chr4:134473332-134473843	-0.133333	0.00756411	0.0413749
ENSMUST00000172702.8|Chek1|chr9|-	36709530	chr9:36708482-36710430	0.03	0.180203	0.495742
ENSMUST00000034140.8|Itfg1|chr8|-	85718610	chr8:85717578-85718927	0.02	1	1
ENSMUST00000173246.7|Jarid2|chr13|+	44920380	chr13:44919800-44921643	0.131667	0.158939	0.453094
ENSMUST00000129305.1|Gpd1l|chr9|-	114902030	chr9:114900438-114902502	-0.128333	0.123547	0.37911
ENSMUST00000009236.5|Derl3|chr10|+	75895740	chr10:75895247-75895941	-0.0133333	1	1
ENSMUST00000029125.9|Armc1|chr3|-	19133950	chr3:19131402-19134223	0.0716667	0.123754	0.379554
ENSMUST00000021486.9|Timm9|chr12|-	71123485	chr12:71123221-71123686	-0.09	9.91666e-12	3.51004e-10
ENSMUST00000208699.1|A530021J07Rik|chr7|+	83179220	chr7:83178721-83179429	0.190667	0.0170451	0.0804422
ENSMUST00000146003.8|Mrpl48|chr7|-	100549130	chr7:100548709-100549382	-0.0216667	0.0439654	0.171139
ENSMUST00000109687.8|Triobp|chr15|+	79005403	chr15:79005202-79005864	-0.133333	0.0049268	0.0287302
ENSMUST00000109689.8|Triobp|chr15|+	79005403	chr15:79005202-79005867	-0.133333	0.0049268	0.0287302
ENSMUST00000086461.12|Rfc5|chr5|-	117379220	chr5:117378601-117379906	-0.0193333	0.740004	1
ENSMUST00000025421.8|Seh1l|chr18|+	67793500	chr18:67793150-67795487	0.045	0.268595	0.647189
ENSMUST00000105967.7|Lsp1|chr7|+	142494437	chr7:142494236-142494603	0.0283333	0.885878	1
ENSMUST00000100844.5|Anxa7|chr14|-	20456240	chr14:20455261-20456601	-0.00833333	0.39227	0.830553
ENSMUST00000182226.7|Ppfia1|chr7|-	144477788	chr7:144476978-144477989	0	1	1
ENSMUST00000111267.1|Sap18|chr14|+	57802123	chr14:57801922-57802335	-0.09	3.44477e-08	6.70024e-07
ENSMUST00000202708.1|Gm10459|chr5|+	33652320	chr5:33652101-33653216	-0.00166667	1	1
ENSMUST00000109690.10|Triobp|chr15|+	79005403	chr15:79005202-79005869	-0.133333	0.0049268	0.0287302
ENSMUST00000030281.11|Eps15|chr4|+	109385580	chr4:109385319-109386566	0.00833333	1	1
ENSMUST00000034929.6|Lactb|chr9|-	66955999	chr9:66955393-66956200	0.025	0.240574	0.601795
ENSMUST00000083065.1|Gm26035|chrX|-	152923540	chrX:152923453-152923760	-0.00666667	0.736277	1
ENSMUST00000114077.7|Ccnyl1|chr1|+	64723724	chr1:64723523-64725644	0	1	1
ENSMUST00000123605.8|Dhodh|chr8|-	109593880	chr8:109593477-109594131	0.0116667	1	1
ENSMUST00000009102.8|Vps72|chr3|+	95122810	chr3:95122379-95123051	0.0566667	0.120464	0.373033
ENSMUST00000119570.7|Tpm3|chr3|+	90100100	chr3:90099528-90100902	-0.0516667	0.572672	1
ENSMUST00000183997.7|Trps1|chr15|-	50661535	chr15:50660434-50661736	0.261667	0.0273788	0.117052
ENSMUST00000020358.11|Rab1a|chr11|+	20225400	chr11:20224648-20226856	0.00366667	1	1
ENSMUST00000029766.8|Bcar3|chr3|+	122529990	chr3:122529582-122530191	-0.111667	5.07168e-07	7.8201e-06
ENSMUST00000056677.7|Zfp830|chr11|+	82765380	chr11:82764345-82765935	0.183333	0.00279689	0.0179426
ENSMUST00000086721.9|Relch|chr1|+	105753920	chr1:105753503-105755191	0.251	0.0102667	0.0534175
ENSMUST00000111135.7|Fbxo3|chr2|+	104055037	chr2:104054836-104057523	-0.085	0.494974	0.942606
ENSMUST00000040254.15|Edc4|chr8|+	105893060	chr8:105892670-105893225	-0.0633333	0.192074	0.519292
ENSMUST00000163694.3|Pkm|chr9|+	59678929	chr9:59678728-59679189	-0.00333333	1	1
ENSMUST00000199754.4|Gatad2b|chr3|+	90359710	chr3:90357869-90363407	0.045	0.281468	0.666502
ENSMUST00000168461.7|Rnf19b|chr4|+	129083929	chr4:129083728-129084526	0	1	1
ENSMUST00000212810.1|Dok4|chr8|-	94864930	chr8:94864242-94865247	0.0383333	1	1
ENSMUST00000228748.1|Hnrnpc|chr14|-	52074870	chr14:52074452-52075160	-0.0616667	0.14811	0.430404
ENSMUST00000106800.1|Ern1|chr11|-	106434786	chr11:106434681-106434987	0	1	1
ENSMUST00000110857.4|Dld|chr12|-	31331630	chr12:31331277-31332242	-0.133333	0.000319268	0.00280476
ENSMUST00000154330.1|Mrps24|chr11|-	5704400	chr11:5703983-5704732	-0.133333	0.00175747	0.0121309
ENSMUST00000105866.2|Aunip|chr4|+	134523300	chr4:134522954-134523927	0.155	0.111813	0.352521
ENSMUST00000200932.3|Gm3286|chr5|+	95521980	chr5:95521401-95522402	-0.103333	3.52348e-05	0.000392875
ENSMUST00000048391.14|Clspn|chr4|+	126593244	chr4:126593043-126593903	0	1	1
ENSMUST00000040416.7|Ddx19a|chr8|-	110975889	chr8:110974996-110976090	0.035	0.0948353	0.312954
ENSMUST00000005705.7|Trim28|chr7|+	13030910	chr7:13030689-13031035	0.03	0.143654	0.42087
ENSMUST00000200486.4|Tdrkh|chr3|+	94426120	chr3:94425791-94426388	-0.133333	0.00198318	0.0133557
ENSMUST00000105692.1|Ctnnbip1|chr4|+	149564406	chr4:149564205-149564508	-0.0683333	0.354449	0.779984
ENSMUST00000155282.8|Myo5a|chr9|+	75218042	chr9:75217841-75218550	-0.005	1	1
ENSMUST00000031486.13|Prkab1|chr5|-	116014525	chr5:116013586-116014726	0	1	1
ENSMUST00000065896.8|Kif2c|chr4|-	117159920	chr4:117159639-117160382	0.03	0.292411	0.68408
ENSMUST00000066038.3|Gm16568|chr9|+	15334060	chr9:15333688-15335345	-0.05	0.813326	1
ENSMUST00000020444.15|Llph|chr10|+	120231610	chr10:120231203-120232582	-0.135	0.00817275	0.0440407
ENSMUST00000073724.6|Phf1|chr17|+	26937720	chr17:26937280-26937908	0.005	0.0446364	0.173307
ENSMUST00000102967.2|Hist1h4c|chr13|-	23698080	chr13:23697635-23698454	0.00833333	0.167835	0.47065
ENSMUST00000067880.12|Adam10|chr9|+	70779390	chr9:70778000-70780229	0.15	0.019471	0.0898709
ENSMUST00000045887.8|Cisd1|chr10|-	71330790	chr10:71330480-71331126	-0.135	1.18886e-08	2.47024e-07
ENSMUST00000143842.1|Gpatch8|chr11|-	102481886	chr11:102475915-102482087	0.0516667	0.832215	1
ENSMUST00000176612.7|Bnc2|chr4|-	84276240	chr4:84275352-84276441	0	1	1
ENSMUST00000034761.14|Ice2|chr9|+	69432242	chr9:69432041-69433122	-0.0166667	1	1
ENSMUST00000199003.4|Zfp655|chr5|+	145237251	chr5:145237050-145237412	-0.00333333	1	1
ENSMUST00000178615.7|Rbm4|chr19|-	4785310	chr19:4785153-4785567	-0.192	0.0193222	0.0892979
ENSMUST00000080281.13|Rpl15|chr14|-	18269040	chr14:18267823-18269316	-0.135	0.00272827	0.0175578
ENSMUST00000039412.14|Mcph1|chr8|+	18802190	chr8:18801406-18803189	0.07	0.273303	0.654808
ENSMUST00000150975.7|Pabpn1|chr14|+	54897280	chr14:54896952-54898096	-0.00166667	1	1
ENSMUST00000109333.7|Mrps36|chr13|-	100736072	chr13:100735955-100736273	-0.135	3.83202e-06	4.96369e-05
ENSMUST00000129456.7|Fbxo30|chr10|+	11296160	chr10:11295217-11298052	-0.00833333	0.892704	1
ENSMUST00000115426.8|Steap2|chr5|-	5671790	chr5:5664829-5673696	0.0133333	0.699269	1
ENSMUST00000144067.7|Cdpf1|chr15|-	85807337	chr15:85807244-85807538	-0.0383333	0.0841992	0.284467
ENSMUST00000110673.7|Kpna7|chr5|-	144983790	chr5:144983519-144984217	-0.135	1.36428e-06	1.92262e-05
ENSMUST00000112811.7|Klhl8|chr5|-	103862985	chr5:103861973-103863191	-0.00166667	0.494058	0.942564
ENSMUST00000126641.1|Srsf10|chr4|+	135867327	chr4:135867126-135869908	-0.01	0.87898	1
ENSMUST00000234107.1|Rnf138|chr18|+	21026570	chr18:21026086-21027535	-0.0316667	1	1
ENSMUST00000220689.1|Nin|chr12|-	70018990	chr12:70018740-70019262	-0.0566667	0.0222519	0.100274
ENSMUST00000233738.1|Tmem232|chr17|-	65256404	chr17:65256005-65256605	-0.09	0.0941193	0.311074
ENSMUST00000031263.1|Slc10a6|chr5|-	103606546	chr5:103605711-103606747	0.13	0.0142785	0.0694863
ENSMUST00000064536.12|Adam17|chr12|-	21325425	chr12:21323819-21325626	0	1	1
ENSMUST00000081554.12|P2rx4|chr5|+	122728710	chr5:122728287-122729044	0.093	0.491858	0.940758
ENSMUST00000006470.13|Kmt2b|chr7|-	30569021	chr7:30568858-30569436	-0.0183333	0.496119	0.944162
ENSMUST00000062804.7|Fut8|chr12|+	77475910	chr12:77474999-77476338	-0.0683333	0.173177	0.482297
ENSMUST00000048184.3|Pdcd7|chr9|+	65358795	chr9:65358594-65359643	0	1	1
ENSMUST00000143054.1|Taf13|chr3|+	108581990	chr3:108581007-108583222	-0.01	1	1
ENSMUST00000235620.1|Nolc1|chr19|+	46084320	chr19:46084012-46084461	-0.135	0.0013935	0.0100398
ENSMUST00000080299.6|Yaf2|chr15|-	93284930	chr15:93284278-93285622	0.0383333	0.554485	1
ENSMUST00000100928.10|Rabep1|chr11|+	70940900	chr11:70939880-70941298	NA	NA	NA
ENSMUST00000043870.8|Polr2l|chr7|-	141473180	chr7:141471860-141473404	-0.0183333	0.031688	0.131415
ENSMUST00000118535.7|Rab4a|chr8|+	123834895	chr8:123834694-123835287	-0.0233333	0.774652	1
ENSMUST00000109552.2|Rasa1|chr13|-	85215330	chr13:85214780-85216187	-0.00333333	0.877654	1
ENSMUST00000046999.11|Abhd11|chr5|+	135012088	chr5:135011887-135012175	0.00833333	0.736359	1
ENSMUST00000021036.12|Rffl|chr11|-	82805988	chr11:82805607-82806189	-0.015	0.512289	0.95875
ENSMUST00000215269.1|Hmg20a|chr9|+	56490023	chr9:56489822-56490325	-0.105	0.164444	0.464349
ENSMUST00000028494.8|Phospho2|chr2|+	69795677	chr2:69795476-69797223	0.116667	1.21691e-06	1.75144e-05
ENSMUST00000117150.7|Phtf1|chr3|+	104007330	chr3:104006988-104007488	-0.00666667	0.800624	1
ENSMUST00000167759.7|Atxn2l|chr7|-	126492800	chr7:126491715-126493001	0.116667	0.000282398	0.0025395
ENSMUST00000033892.8|Tnfsf13b|chr8|+	10035530	chr8:10035329-10035618	-0.0163333	1	1
ENSMUST00000176485.7|Nsun2|chr13|+	69633773	chr13:69633572-69634046	-0.0166667	0.471545	0.921944
ENSMUST00000167943.7|Nup107|chr10|-	117750766	chr10:117750624-117750967	-0.0266667	0.740525	1
ENSMUST00000115522.9|Eef1akmt4|chr16|+	20618800	chr16:20618390-20619011	-0.08	0.365108	0.79574
ENSMUST00000047753.4|Abcb1a|chr5|+	8747556	chr5:8747355-8748575	NA	NA	NA
ENSMUST00000161977.7|Fancc|chr13|-	63312140	chr13:63311539-63312803	-0.095	0.309055	0.707076
ENSMUST00000005923.6|Psmb4|chr3|-	94884239	chr3:94884093-94884440	0.00666667	1	1
ENSMUST00000161859.7|Rnf6|chr5|-	146211731	chr5:146209192-146211932	0.165	0.0139787	0.0686307
ENSMUST00000068387.10|Ep300|chr15|+	81649590	chr15:81648802-81652077	-0.005	1	1
ENSMUST00000191774.5|Ythdf3|chr3|+	16214230	chr3:16213955-16215006	-0.0166667	0.749924	1
ENSMUST00000163516.8|Nedd4l|chr18|+	65213230	chr18:65212784-65217828	0	1	1
ENSMUST00000116560.2|Cfl1|chr19|+	5493830	chr19:5493501-5494029	-0.00166667	0.34826	0.770985
ENSMUST00000082408.1|mt-Atp6|chrM|+	8128	chrM:7927-8607	0	1	1
ENSMUST00000222508.1|Klhl28|chr12|-	64942980	chr12:64938833-64943613	0.0133333	1	1
ENSMUST00000002198.3|Sf3a1|chr11|+	4180540	chr11:4180034-4182541	-0.136667	0.000960071	0.00729702
ENSMUST00000031859.13|Trim24|chr6|+	37965702	chr6:37965501-37966296	0	1	1
ENSMUST00000214758.1|Ilf3|chr9|+	21404897	chr9:21404696-21405090	0.037	0.136569	0.406369
ENSMUST00000080824.12|Sipa1|chr19|-	5651330	chr19:5651194-5651562	-0.136667	0.0103495	0.0537149
ENSMUST00000214095.1|Ubp1|chr9|+	113975547	chr9:113975346-113975969	0	1	1
ENSMUST00000094434.12|Ftl1|chr7|-	45458080	chr7:45457944-45458283	-0.05	0.51647	0.965388
ENSMUST00000046955.6|Wdr92|chr11|+	17232908	chr11:17232707-17233796	0.00333333	1	1
ENSMUST00000125172.7|Phb|chr11|+	95679980	chr11:95679694-95680773	0.01	0.610698	1
ENSMUST00000236925.1|Napg|chr18|+	62997018	chr18:62996817-62997220	0.0866667	0.0719292	0.253858
ENSMUST00000036372.7|Chsy1|chr7|+	66171033	chr7:66170832-66173798	0	1	1
ENSMUST00000200239.4|Eif4e|chr3|+	138556130	chr3:138555922-138556214	-0.00666667	0.716899	1
ENSMUST00000166930.7|Morf4l2|chrX|-	136734300	chrX:136732953-136734501	-0.0466667	0.000427806	0.00358251
ENSMUST00000067936.5|Arhgdia|chr11|-	120579229	chr11:120578109-120579430	0.0266667	0.461297	0.914068
ENSMUST00000007444.13|Strada|chr11|-	106163990	chr11:106163351-106164191	0.0433333	0.0180838	0.0845578
ENSMUST00000027478.6|Ndufa10|chr1|-	92439540	chr1:92439010-92439907	-0.101667	0.109411	0.346927
ENSMUST00000021246.8|Snx11|chr11|-	96768970	chr11:96768269-96769322	-0.136667	0.0022244	0.0147358
ENSMUST00000178573.7|Wdr53|chr16|+	32256901	chr16:32256459-32257074	-0.0266667	0.258682	0.630952
ENSMUST00000029759.15|Mettl14|chr3|-	123369489	chr3:123368297-123369690	-0.0783333	0.475979	0.927283
ENSMUST00000111024.9|Enah|chr1|-	181905340	chr1:181904400-181905897	-0.0626667	0.506849	0.952964
ENSMUST00000231809.1|Grm4|chr17|-	27426632	chr17:27426243-27426833	0	1	1
ENSMUST00000102520.8|Pafah1b1|chr11|-	74677541	chr11:74673950-74677742	-0.0416667	0.332631	0.748082
ENSMUST00000113796.7|Tmbim1|chr1|-	74289317	chr1:74288253-74289518	-0.03	0.470874	0.921944
ENSMUST00000110375.8|Stard7|chr2|+	127297308	chr2:127297107-127298932	0	1	1
ENSMUST00000223065.1|Trim27|chr13|+	21192231	chr13:21192030-21192863	0.0366667	4.57332e-06	5.87392e-05
ENSMUST00000038213.13|Stxbp5|chr10|-	9757750	chr10:9755547-9760954	0.046	0.699408	1
ENSMUST00000110708.3|Srp54b|chr12|+	55188260	chr12:55187860-55189573	-0.04	0.00146489	0.0104307
ENSMUST00000022218.5|Dhfr|chr13|+	92385490	chr13:92384725-92389053	-0.01	1	1
ENSMUST00000100241.9|Ralgds|chr2|+	28552293	chr2:28552092-28552636	0	1	1
ENSMUST00000029938.9|Gtf2b|chr3|+	142783430	chr3:142783196-142783606	-0.136667	1.67967e-08	3.42561e-07
ENSMUST00000127587.7|Tlcd1|chr11|+	78180410	chr11:78179947-78180820	0.00333333	1	1
ENSMUST00000190001.6|Gm6205|chr5|+	94685008	chr5:94684807-94686353	-0.005	0.152912	0.440155
ENSMUST00000107262.7|Mpdz|chr4|-	81279568	chr4:81278500-81279769	0	1	1
ENSMUST00000107498.8|Gon4l|chr3|+	88909439	chr3:88909238-88909615	0.0133333	1	1
ENSMUST00000041859.8|Gmds|chr13|-	31819730	chr13:31819579-31819978	-0.136667	0.00546614	0.0313646
ENSMUST00000085044.13|Usp19|chr9|+	108502130	chr9:108501840-108502317	0.0816667	3.40608e-05	0.000381181
ENSMUST00000114449.6|Maea|chr5|+	33372468	chr5:33372267-33373296	0	1	1
ENSMUST00000020408.15|Mdm2|chr10|-	117690584	chr10:117688875-117690785	0	1	1
ENSMUST00000107661.9|Snx11|chr11|-	96768970	chr11:96768269-96769322	-0.136667	0.0022244	0.0147358
ENSMUST00000174030.7|Ciao1|chr2|-	127242737	chr2:127242620-127243037	-0.136667	0.000778535	0.00606878
ENSMUST00000067664.9|Ywhae|chr11|+	75765502	chr11:75764620-75765845	-0.138333	1.8794e-05	0.000217939
ENSMUST00000231874.1|Hmga1|chr17|+	27562639	chr17:27562438-27563573	0	1	1
ENSMUST00000026122.10|P4hb|chr11|-	120560890	chr11:120560298-120561260	0.005	0.527912	0.977174
ENSMUST00000108920.8|Irf1|chr11|+	53776690	chr11:53776313-53777323	0.176667	1.29467e-07	2.23284e-06
ENSMUST00000180248.7|Rbm4|chr19|-	4785200	chr19:4784293-4785567	-0.033	0.564384	1
ENSMUST00000003219.13|Cnot11|chr1|+	39545330	chr1:39545069-39546873	-0.00833333	0.456132	0.908384
ENSMUST00000026519.9|4833420G17Rik|chr13|+	119485980	chr13:119485727-119486117	0.0466667	0.471572	0.921944
ENSMUST00000168720.7|Cnppd1|chr1|-	75135810	chr1:75134554-75136932	-0.0133333	0.349176	0.771888
ENSMUST00000118816.5|Cox18|chr5|-	90214950	chr5:90214724-90215175	-0.118333	0.0756762	0.263541
ENSMUST00000098990.9|Arfip1|chr3|-	84497690	chr3:84496093-84497891	0	1	1
ENSMUST00000163336.7|Ncoa4|chr14|+	32179180	chr14:32177823-32179855	-0.00166667	1	1
ENSMUST00000224209.1|Tspan14|chr14|-	40907928	chr14:40906447-40908129	0	1	1
ENSMUST00000029046.8|Fabp5|chr3|+	10016270	chr3:10016067-10016607	-0.0816667	0.00717881	0.0396954
ENSMUST00000044189.15|Senp1|chr15|-	98041280	chr15:98038744-98042952	NA	NA	NA
ENSMUST00000139685.7|Rpl22|chr4|+	152332481	chr4:152332280-152334071	-0.08	0.250883	0.617371
ENSMUST00000051396.12|Soat1|chr1|-	156430360	chr1:156429793-156431115	-0.0833333	0.315699	0.719571
ENSMUST00000180772.1|Gm26773|chr14|+	118116250	chr14:118116043-118117100	-0.00166667	1	1
ENSMUST00000029270.9|Ccna2|chr3|-	36566060	chr3:36565727-36566282	-0.0116667	0.852578	1
ENSMUST00000222821.1|Ift43|chr12|+	86162379	chr12:86162178-86162459	-0.05	0.373783	0.80752
ENSMUST00000212352.1|Pard6a|chr8|+	105702812	chr8:105702611-105703490	0	1	1
ENSMUST00000159081.7|Commd1|chr11|-	22899800	chr11:22896136-22900057	-0.005	0.572983	1
ENSMUST00000045748.6|Pdk3|chrX|-	93765050	chrX:93764607-93765255	-0.0833333	0.33636	0.754742
ENSMUST00000142407.7|Ube2k|chr5|+	65595150	chr5:65594875-65598988	-0.015	0.191301	0.517849
ENSMUST00000116522.7|Nck1|chr9|-	100495070	chr9:100492293-100495671	-0.00833333	1	1
ENSMUST00000034987.14|Dop1a|chr9|+	86554276	chr9:86554016-86554377	0.0586667	0.187195	0.510135
ENSMUST00000026092.8|3110040N11Rik|chr7|-	81782380	chr7:81782182-81782581	-0.168	0.120804	0.373708
ENSMUST00000109071.1|Tcf7|chr11|-	52253480	chr11:52253236-52253962	-0.035	0.404106	0.847176
ENSMUST00000145963.8|Txnl4a|chr18|+	80222510	chr18:80222179-80225855	-1.73472e-18	1	1
ENSMUST00000055922.3|Lurap1l|chr4|+	80954200	chr4:80953563-80955628	0.01	1	1
ENSMUST00000111515.7|Rsrc2|chr5|-	123736480	chr5:123733369-123736681	0	1	1
ENSMUST00000020538.12|Xpo1|chr11|+	23296920	chr11:23295961-23297597	-0.035	0.563102	1
ENSMUST00000101253.5|Gm42688|chr6|+	83109770	chr6:83109522-83109939	-0.138333	0.00543717	0.0312573
ENSMUST00000193832.5|Txndc9|chr1|-	37990200	chr1:37987394-37990457	0	1	1
ENSMUST00000044116.13|Spg20|chr3|+	55135611	chr3:55135410-55137322	0.005	0.649491	1
ENSMUST00000110578.7|Ctdspl2|chr2|+	122010764	chr2:122010563-122012388	-0.0483333	0.599569	1
ENSMUST00000170705.7|Gtf2e2|chr8|+	33776890	chr8:33776453-33777164	-0.181667	0.0140595	0.068861
ENSMUST00000091354.11|Tpd52|chr3|-	8930650	chr3:8929598-8931174	0.06	5.62011e-06	7.11335e-05
ENSMUST00000053766.13|Amfr|chr8|-	93973113	chr8:93971588-93973314	0	1	1
ENSMUST00000095666.12|Nin|chr12|-	70018990	chr12:70018739-70019262	-0.0566667	0.0222519	0.100274
ENSMUST00000110031.3|Auh|chr13|-	52912860	chr13:52910210-52913061	-0.03	0.679563	1
ENSMUST00000188866.6|Ly6e|chr15|+	74959250	chr15:74958493-74959903	-0.086	0.178759	0.49445
ENSMUST00000188691.1|Gsdmc2|chr15|-	63824820	chr15:63824482-63825156	0.0216667	0.794562	1
ENSMUST00000192045.1|Gm8797|chr3|+	5751007	chr3:5750806-5751295	0	1	1
ENSMUST00000060251.7|Higd1a|chr9|-	121849488	chr9:121848563-121849689	0.0266667	0.660111	1
ENSMUST00000070080.5|B4galt6|chr18|-	20687990	chr18:20684599-20688468	0.01	0.868518	1
ENSMUST00000114907.1|Taf3|chr2|-	9916265	chr2:9916078-9916466	-0.03	1	1
ENSMUST00000101055.4|Ccnk|chr12|+	108202390	chr12:108202076-108203359	0.215	0.0533806	0.200605
ENSMUST00000099494.3|Btaf1|chr19|+	37011920	chr19:37011261-37012752	0.0966667	0.103636	0.332598
ENSMUST00000067795.12|Lcor|chr19|+	41558710	chr19:41558311-41562261	-0.108333	0.153928	0.442453
ENSMUST00000026723.8|Hprt|chrX|+	53021390	chrX:53021067-53021659	-0.0683333	0.201438	0.535291
ENSMUST00000033333.12|Tmem9b|chr7|-	109736660	chr7:109735834-109736991	0.105	0.19349	0.522379
ENSMUST00000031099.3|Grpel1|chr5|+	36471650	chr5:36471056-36473670	-0.04	0.585578	1
ENSMUST00000115157.7|Tmem209|chr6|-	30482575	chr6:30482415-30482985	0.0483333	0.0270632	0.11611
ENSMUST00000138785.7|Dnmt3l|chr10|+	78063470	chr10:78063187-78063622	-0.138333	0.00118105	0.00877926
ENSMUST00000073151.12|Nlrp9b|chr7|+	20062790	chr7:20062589-20062940	-0.06	0.0454308	0.176163
ENSMUST00000117710.1|Hint1|chr11|+	54870049	chr11:54869848-54870307	-0.02	0.663498	1
ENSMUST00000023769.10|Atf1|chr15|+	100260016	chr15:100259815-100261244	0	1	1
ENSMUST00000167569.7|Rab11a|chr9|-	64716720	chr9:64716503-64716988	-0.138333	3.17261e-09	7.20704e-08
ENSMUST00000100538.3|Zc3h3|chr15|-	75754680	chr15:75754430-75754950	-0.04	0.867739	1
ENSMUST00000113683.1|Snrnp27|chr6|-	86676085	chr6:86675672-86676286	0.00166667	1	1
ENSMUST00000034400.4|Cyb5b|chr8|+	107184020	chr8:107183578-107187471	-0.0166667	0.669073	1
ENSMUST00000133485.7|Phf23|chr11|+	69999439	chr11:69999238-69999765	0	1	1
ENSMUST00000171245.7|Prr13|chr15|+	102462372	chr15:102462171-102462784	-0.0533333	0.377093	0.811775
ENSMUST00000053426.14|Pptc7|chr5|+	122321970	chr5:122320816-122323223	-0.00333333	1	1
ENSMUST00000081567.10|Mtf2|chr5|+	108108150	chr5:108106982-108109004	0.100667	0.253651	0.622421
ENSMUST00000106486.7|Mast2|chr4|-	116307800	chr4:116306763-116308334	0.0816667	0.175755	0.487692
ENSMUST00000018795.12|Tada2a|chr11|-	84079576	chr11:84078920-84079777	0	1	1
ENSMUST00000022062.7|Sdha|chr13|-	74322860	chr13:74322254-74323173	-0.015	0.654475	1
ENSMUST00000118190.1|Ramac|chr7|+	81768570	chr7:81768369-81769480	0.0233333	0.492926	0.941618
ENSMUST00000140438.1|Mrps25|chr6|-	92174890	chr6:92173057-92175208	0.02	0.320574	0.727687
ENSMUST00000050993.10|Eif5|chr12|+	111544730	chr12:111544529-111544923	-0.005	0.78807	1
ENSMUST00000010940.10|Asz1|chr6|-	18051120	chr6:18050964-18051403	-0.14	0.000699299	0.00550043
ENSMUST00000107471.7|Ttc23|chr7|+	67726410	chr7:67726028-67726576	-0.036	0.540852	0.989273
ENSMUST00000189316.6|Ralgps2|chr1|-	156817632	chr1:156816524-156817833	NA	NA	NA
ENSMUST00000178440.7|Git2|chr5|-	114729890	chr5:114727408-114730394	0.005	0.843337	1
ENSMUST00000202481.1|D5Ertd577e|chr5|+	95485171	chr5:95484104-95485587	-0.0166667	0.578148	1
ENSMUST00000095228.3|Samd1|chr8|+	83999918	chr8:83999717-84000386	-0.01	1	1
ENSMUST00000032934.11|Aldoa|chr7|-	126795313	chr7:126795234-126795514	-0.14	0.000350407	0.00304526
ENSMUST00000036872.15|Wipi2|chr5|+	142667110	chr5:142666860-142670588	-0.0116667	1	1
ENSMUST00000109444.2|Col4a3bp|chr13|+	96638850	chr13:96637118-96640167	NA	NA	NA
ENSMUST00000094522.7|Gm13103|chr4|+	143852956	chr4:143852755-143853637	-0.0333333	0.00113592	0.00846446
ENSMUST00000042498.13|Hdlbp|chr1|-	93407910	chr1:93407762-93408259	-0.14	1.24341e-06	1.78475e-05
ENSMUST00000035651.5|Lrrc17|chr5|+	21575165	chr5:21574964-21575904	0	1	1
ENSMUST00000160507.7|Sucla2|chr14|+	73595610	chr14:73595374-73596142	-0.14	0.00543495	0.0312573
ENSMUST00000038341.7|Bub1b|chr2|+	118641289	chr2:118641088-118641591	0.0333333	2.15686e-10	6.07914e-09
ENSMUST00000237874.1|Sipa1|chr19|-	5651361	chr19:5651227-5651562	-0.0108333	0.762843	1
ENSMUST00000030286.13|Dock7|chr4|-	98936950	chr4:98936671-98937300	0.055	0.205513	0.543087
ENSMUST00000030446.14|Urod|chr4|-	116990247	chr4:116989965-116990448	-0.0633333	0.36111	0.789384
ENSMUST00000120784.7|Trafd1|chr5|-	121372211	chr5:121371730-121372412	0	1	1
ENSMUST00000205982.1|Zfp108|chr7|+	24260329	chr7:24260128-24262445	0.0433333	0.728326	1
ENSMUST00000029069.12|E2f5|chr3|+	14605880	chr3:14605608-14606284	-0.0433333	0.000302541	0.00269279
ENSMUST00000162964.7|C87414|chr5|-	93636542	chr5:93634993-93636743	-0.0583333	7.76243e-05	0.000799622
ENSMUST00000198051.4|Fxr1|chr3|+	34069224	chr3:34068917-34069345	0.00666667	0.589482	1
ENSMUST00000181950.1|Emc8|chr8|-	120658020	chr8:120657833-120658248	-0.14	1.46638e-10	4.29198e-09
ENSMUST00000090227.5|March6|chr15|-	31459078	chr15:31455891-31459279	-0.0216667	0.782354	1
ENSMUST00000175064.2|Gm26461|chr9|+	88553437	chr9:88553236-88553525	0	1	1
ENSMUST00000217641.1|Aplp2|chr9|-	31150771	chr9:31149557-31150972	0	1	1
ENSMUST00000034552.7|Fdx1|chr9|-	51943448	chr9:51943306-51943649	0.103333	0.0948936	0.312954
ENSMUST00000032143.7|Rpn1|chr6|+	88103880	chr6:88103365-88104128	-0.04	0.670911	1
ENSMUST00000029650.8|Ints12|chr3|+	133109490	chr3:133108835-133110988	-0.0366667	0.247555	0.612674
ENSMUST00000109699.10|Nsun2|chr13|+	69633773	chr13:69633572-69634334	0	1	1
ENSMUST00000190252.6|Ktn1|chr14|+	47736301	chr14:47736100-47736557	-0.14	1.0567e-07	1.87556e-06
ENSMUST00000106454.7|H3f3b|chr11|-	116023050	chr11:116021912-116023535	0.06	7.7848e-07	1.16734e-05
ENSMUST00000199317.1|Lamtor5|chr3|+	107283930	chr3:107283635-107284082	-0.14	6.25611e-07	9.49806e-06
ENSMUST00000111925.1|Fgf8|chr19|-	45737072	chr19:45736990-45737280	0.00833333	0.0308212	0.128962
ENSMUST00000197038.1|Gm42650|chr3|+	129749990	chr3:129749773-129750168	-0.1195	0.346352	0.76796
ENSMUST00000232265.1|Hmga1|chr17|+	27562639	chr17:27562438-27563573	0	1	1
ENSMUST00000113396.2|Gm10552|chr1|-	85610023	chr1:85609853-85610224	0	1	1
ENSMUST00000075282.9|Unc5c|chr3|+	141828608	chr3:141828407-141829469	0.0306667	0.245502	0.610409
ENSMUST00000068705.12|Mpzl1|chr1|-	165593476	chr1:165592240-165593677	0	1	1
ENSMUST00000103131.4|Krt10|chr11|-	99385410	chr11:99385254-99385636	-0.0341667	1	1
ENSMUST00000053024.7|Pgp|chr17|+	24471550	chr17:24471242-24473110	-0.0175	0.581712	1
ENSMUST00000059390.12|Vps35l|chr7|+	118841440	chr7:118841196-118842222	-0.0433333	0.0509326	0.193799
ENSMUST00000112349.8|Mta3|chr17|+	83792750	chr17:83792542-83792875	-0.05	0.380678	0.813836
ENSMUST00000110061.1|Macrod2|chr2|+	140420152	chr2:140419951-140420495	0.156667	0.000392404	0.00334588
ENSMUST00000204224.2|Suclg2|chr6|-	95474230	chr6:95473009-95475164	0.00166667	1	1
ENSMUST00000030501.14|Ebna1bp2|chr4|+	118626021	chr4:118625820-118627776	0	1	1
ENSMUST00000118856.7|4930432K21Rik|chr8|+	84172380	chr8:84172161-84172590	-0.0233333	0.649888	1
ENSMUST00000092295.9|Mbd3|chr10|-	80392690	chr10:80392539-80393018	-0.141667	0.0011102	0.00833402
ENSMUST00000232437.1|Pacsin1|chr17|+	27708627	chr17:27708426-27711482	-0.0133333	0.437133	0.890055
ENSMUST00000020182.15|Pex7|chr10|-	19860570	chr10:19853900-19860994	-0.00833333	0.700228	1
ENSMUST00000146207.5|Tmem175|chr5|+	108643240	chr5:108643039-108644030	0.00666667	1	1
ENSMUST00000134214.2|Gm49450|chr15|-	98932361	chr15:98932137-98932562	0	1	1
ENSMUST00000106391.7|Prpsap1|chr11|-	116471354	chr11:116470845-116471555	-0.00666667	1	1
ENSMUST00000113890.1|Dis3l|chr9|-	64307110	chr9:64307011-64307348	-0.141667	0.00360006	0.0224407
ENSMUST00000184672.7|Mocs2|chr13|+	114828560	chr13:114828289-114828729	-0.165	0.0289453	0.12263
ENSMUST00000155387.7|Dgcr6|chr16|+	18071290	chr16:18070878-18071632	-0.141667	0.00155092	0.0109826
ENSMUST00000172314.8|Hbp1|chr12|-	31926606	chr12:31926254-31927507	-0.141667	0.00158397	0.0111612
ENSMUST00000084013.1|mt-Nd4l|chrM|+	10090	chrM:9877-10173	-0.00833333	0.0198927	0.0912634
ENSMUST00000231733.1|Nit2|chr16|-	57156965	chr16:57156705-57157166	-0.0466667	0.449987	0.902231
ENSMUST00000021048.6|Ftsj3|chr11|-	106249415	chr11:106249142-106249616	0.0433333	0.231213	0.587245
ENSMUST00000113952.9|Wdr5|chr2|+	27535430	chr2:27534757-27536535	-0.0383333	0.20297	0.538188
ENSMUST00000194740.5|Rab3gap2|chr1|+	185284048	chr1:185283847-185284185	-0.141667	0.0083452	0.0446839
ENSMUST00000016110.12|Il17rb|chr14|-	29996510	chr14:29996168-29997189	-0.207667	0.0188501	0.0874691
ENSMUST00000196386.4|Tdrkh|chr3|+	94426090	chr3:94425791-94426308	-0.141667	0.000246084	0.00225289
ENSMUST00000111994.9|Ncoa4|chr14|+	32178024	chr14:32177823-32179247	0	1	1
ENSMUST00000020624.6|Cnot6|chr11|-	49675060	chr11:49674713-49675405	-0.0226667	0.686472	1
ENSMUST00000045896.10|Pacsin1|chr17|+	27708627	chr17:27708426-27711111	-0.015	0.641081	1
ENSMUST00000215396.1|Csk|chr9|-	57627302	chr9:57626913-57627503	0.0616667	0.135714	0.404487
ENSMUST00000029909.2|Coq3|chr4|+	21910620	chr4:21910419-21912162	-0.0366667	0.402103	0.843847
ENSMUST00000086046.9|Nipsnap2|chr5|+	129757280	chr5:129757079-129758327	0	1	1
ENSMUST00000232611.1|Mapk1|chr16|+	17043887	chr16:17043686-17044749	0	1	1
ENSMUST00000105887.7|Dhdds|chr4|-	133970770	chr4:133970193-133971256	-0.133333	0.14296	0.419766
ENSMUST00000122456.7|Rbm18|chr2|-	36117773	chr2:36117626-36117974	-0.02	0.00371029	0.0229323
ENSMUST00000161740.8|E330034G19Rik|chr14|+	24309817	chr14:24309434-24309966	0.0883333	1.84939e-33	2.81477e-31
ENSMUST00000030896.14|Tprgl|chr4|-	154158364	chr4:154157485-154158565	-0.00166667	1	1
ENSMUST00000018556.10|Kansl1|chr11|-	104334050	chr11:104333501-104335205	0.065	0.122056	0.376432
ENSMUST00000067925.7|Hmgb2|chr8|+	57514380	chr8:57513966-57515999	-0.00666667	0.228159	0.581915
ENSMUST00000033763.14|Naa10|chrX|-	73916994	chrX:73916873-73917195	-0.182	0.01233	0.061731
ENSMUST00000109400.2|Pkig|chr2|+	163725710	chr2:163725457-163726152	-0.105	0.00763486	0.0416124
ENSMUST00000208737.1|Gps1|chr11|+	120788960	chr11:120788670-120789101	-0.00833333	0.839377	1
ENSMUST00000022528.5|Pinx1|chr14|+	63919298	chr14:63919097-63919855	0.108333	0.124857	0.381348
ENSMUST00000085314.10|Nin|chr12|-	70014755	chr12:70011435-70014956	0	1	1
ENSMUST00000136342.8|Srrm1|chr4|-	135321230	chr4:135321094-135321454	-0.035	0.457599	0.910005
ENSMUST00000185896.1|Tmem242|chr17|-	5433378	chr17:5433025-5433579	NA	NA	NA
ENSMUST00000112512.7|Golga3|chr5|+	110223130	chr5:110222908-110226470	-0.01	1	1
ENSMUST00000034022.3|Sap30|chr8|-	57482849	chr8:57482707-57483050	0.0716667	0.00155683	0.0109826
ENSMUST00000076623.7|Arap2|chr5|-	62604455	chr5:62602445-62604656	0	1	1
ENSMUST00000041045.13|H2afz|chr3|+	137866710	chr3:137866386-137866922	0.0833333	0.289272	0.679169
ENSMUST00000206026.1|Cd2bp2|chr7|-	127193729	chr7:127191996-127193930	-0.141667	0.00136367	0.00985989
ENSMUST00000121231.7|Cept1|chr3|-	106503543	chr3:106503030-106503744	0.00166667	1	1
ENSMUST00000210805.1|Zfp541|chr7|+	16095910	chr7:16095691-16096013	-0.016	1	1
ENSMUST00000181969.7|Ndfip2|chr14|+	105308780	chr14:105307886-105309298	0.0483333	0.286059	0.673795
ENSMUST00000106631.8|Calr4|chr4|+	109253951	chr4:109253750-109254571	0.151667	0.000382201	0.00327263
ENSMUST00000170811.7|Rnf14|chr18|+	38316726	chr18:38316525-38317847	0	1	1
ENSMUST00000200835.3|Ube2a|chrX|+	36883213	chrX:36883012-36883541	-0.075	0.122279	0.376547
ENSMUST00000029549.15|Tpm3|chr3|+	90100100	chr3:90099528-90100901	-0.0516667	0.572672	1
ENSMUST00000100489.3|Rac1|chr5|-	143506820	chr5:143505942-143507105	-0.03	0.281935	0.667088
ENSMUST00000182047.1|Rnf4|chr5|+	34352120	chr5:34351231-34353424	0.025	0.926135	1
ENSMUST00000229899.1|Gm36480|chr15|+	90368150	chr15:90367587-90368444	-0.03	0.429072	0.87923
ENSMUST00000056904.2|Ercc6l|chrX|-	102146540	chrX:102141716-102146833	-0.035	0.45748	0.910005
ENSMUST00000020717.11|Arf5|chr6|+	28426340	chr6:28426072-28426602	1.11022e-16	1	1
ENSMUST00000167406.1|Ube2d2a|chr18|+	35806350	chr18:35805860-35807163	0.0133333	0.627009	1
ENSMUST00000002923.9|Adprh|chr16|-	38445470	chr16:38444030-38446104	-0.0216667	0.408762	0.853995
ENSMUST00000168134.9|Ppfia1|chr7|-	144477788	chr7:144476758-144477989	0	1	1
ENSMUST00000037097.8|Fhod3|chr18|+	25133112	chr18:25132911-25133501	0.005	1	1
ENSMUST00000212811.1|Mcm5|chr8|+	75127530	chr8:75127223-75127688	-0.141667	0.000153871	0.00149883
ENSMUST00000228543.1|Tgds|chr14|-	118112730	chr14:118112474-118113059	0.0966667	0.00360865	0.0224407
ENSMUST00000160959.7|Commd2|chr3|-	57646440	chr3:57644349-57646876	0.00166667	0.750236	1
ENSMUST00000121622.7|Dcaf11|chr14|+	55569429	chr14:55569228-55569931	0	1	1
ENSMUST00000178812.8|Ctnnb1|chr9|+	120959510	chr9:120959309-120959780	0	1	1
ENSMUST00000075420.5|Mettl7a3|chr15|+	100339680	chr15:100339223-100340375	-0.0766667	0.00182924	0.0124988
ENSMUST00000115864.7|Esco1|chr18|-	10567445	chr18:10566619-10567646	-0.00333333	1	1
ENSMUST00000031749.15|Nobox|chr6|-	43303840	chr6:43303674-43304265	-0.143333	7.05196e-18	4.3366e-16
ENSMUST00000040154.8|Cox6a1|chr5|-	115345725	chr5:115345642-115345926	-0.143333	7.89395e-05	0.000810428
ENSMUST00000049470.10|Tmem183a|chr1|-	134347870	chr1:134346097-134348194	-0.0883333	0.234198	0.592847
ENSMUST00000045356.8|Rpl37|chr15|+	5118768	chr15:5118567-5119140	-0.00333333	1	1
ENSMUST00000126182.7|Pkig|chr2|+	163725686	chr2:163725457-163725791	-0.0333333	0.143208	0.419944
ENSMUST00000159314.7|Lmo7|chr14|+	101934097	chr14:101933896-101934687	0	0.166585	0.468143
ENSMUST00000170188.7|Ptpn21|chr12|-	98677890	chr12:98676741-98678678	0.0683333	0.214007	0.558403
ENSMUST00000031838.8|Igf2bp3|chr6|-	49087200	chr6:49086751-49087440	0.0633333	0.564801	1
ENSMUST00000001513.7|Tubb6|chr18|+	67401511	chr18:67401310-67402749	0	1	1
ENSMUST00000105966.1|Lsp1|chr7|+	142494437	chr7:142494236-142494600	0.0316667	0.885191	1
ENSMUST00000175981.7|Rnf141|chr7|-	110816630	chr7:110815146-110816850	-0.00833333	0.267194	0.645431
ENSMUST00000055497.14|Taf9b|chrX|-	106208456	chrX:106206883-106208657	0	1	1
ENSMUST00000064765.5|Stx17|chr4|+	48181700	chr4:48181499-48182231	0.0633333	0.0309786	0.129265
ENSMUST00000021285.13|Stx8|chr11|+	68203907	chr11:68203706-68207148	0.004	1	1
ENSMUST00000023036.6|Rbx1|chr15|+	81475287	chr15:81475086-81476369	0.0283333	0.253972	0.622959
ENSMUST00000051416.11|Hnmt|chr2|-	24003640	chr2:24002910-24003954	-0.188	0.0309478	0.129263
ENSMUST00000072530.10|Dcaf11|chr14|+	55569429	chr14:55569228-55570062	0	1	1
ENSMUST00000229964.1|Bik|chr15|+	83544334	chr15:83544133-83544437	0.012	0.517534	0.966431
ENSMUST00000027444.14|Pde6d|chr1|-	86543250	chr1:86542994-86543583	-0.0733333	0.000580253	0.00464202
ENSMUST00000095188.6|Camkmt|chr17|+	85458310	chr17:85458062-85458588	0.0733333	0.504795	0.951746
ENSMUST00000108636.1|Prpf31|chr7|+	3641080	chr7:3640797-3641229	-0.143333	0.00236253	0.015499
ENSMUST00000113493.7|Exoc1|chr5|+	76569819	chr5:76569618-76570285	0.005	1	1
ENSMUST00000099554.4|Mis18a|chr16|-	90719777	chr16:90719312-90719978	-0.0216667	1	1
ENSMUST00000084727.10|Zfp143|chr7|+	110094810	chr7:110094291-110095387	0.231333	0.0104401	0.0539872
ENSMUST00000055844.9|Rbpms2|chr9|+	65659639	chr9:65659438-65660526	-0.03	9.99101e-12	3.51591e-10
ENSMUST00000068452.9|Cnot1|chr8|-	95720220	chr8:95719458-95720485	-0.145	0.00608296	0.0345458
ENSMUST00000002291.11|Paxip1|chr5|-	27742130	chr5:27740080-27742503	0.00666667	1	1
ENSMUST00000071792.6|1110038F14Rik|chr15|+	76950510	chr15:76950249-76950729	-0.168333	0.0568542	0.210412
ENSMUST00000203187.2|C2cd5|chr6|-	143011935	chr6:143011733-143012136	-0.0233333	0.00707354	0.0392559
ENSMUST00000111991.8|Dhx30|chr9|-	110084445	chr9:110084322-110084646	-0.106667	0.111515	0.351947
ENSMUST00000108315.3|Dll3|chr7|-	28293725	chr7:28293553-28293926	-0.0175	1	1
ENSMUST00000190997.6|Rbbp5|chr1|+	132504150	chr1:132503764-132504889	0	1	1
ENSMUST00000112598.8|Rpl15|chr14|-	18269115	chr14:18269000-18269316	-0.145	2.97562e-06	3.92963e-05
ENSMUST00000165860.7|Ubr4|chr4|+	139489390	chr4:139489167-139489530	-0.0906667	0.200239	0.533036
ENSMUST00000037903.14|Pkp4|chr2|+	59354404	chr2:59354203-59355208	0	1	1
ENSMUST00000041203.5|Cpne9|chr6|+	113304770	chr6:113304436-113305569	-0.0216667	0.810249	1
ENSMUST00000177880.1|Exo5|chr4|-	120922460	chr4:120921202-120922675	-0.04	0.225059	0.577153
ENSMUST00000035142.7|Ryk|chr9|+	102907160	chr9:102906850-102907953	0.0133333	0.672071	1
ENSMUST00000106586.6|Henmt1|chr3|+	108960111	chr3:108959910-108960774	0	1	1
ENSMUST00000038739.4|Rfwd3|chr8|-	111272962	chr8:111270944-111273163	0.0583333	0.201941	0.536394
ENSMUST00000110727.1|Cyth3|chr5|+	143708034	chr5:143707833-143708256	0.0216667	1	1
ENSMUST00000029476.8|Sec22b|chr3|+	97921830	chr3:97921116-97923276	-0.0216667	0.456673	0.908982
ENSMUST00000120531.7|Stxbp6|chr12|-	44855240	chr12:44852488-44855877	-0.0133333	1	1
ENSMUST00000165134.1|Sec23a|chr12|-	58959885	chr12:58959704-58960086	0.0216667	0.62709	1
ENSMUST00000098473.10|Cnot1|chr8|-	95720220	chr8:95719451-95720485	-0.146667	0.00608296	0.0345458
ENSMUST00000178510.1|Tcstv1|chr13|-	119894545	chr13:119893467-119894746	0.0203333	1	1
ENSMUST00000064853.12|1700030K09Rik|chr8|+	72460230	chr8:72460029-72460489	0.048	0.452755	0.905212
ENSMUST00000214869.1|Hmg20a|chr9|+	56474732	chr9:56474531-56476117	0	1	1
ENSMUST00000113797.3|Pja1|chrX|-	99467372	chrX:99466146-99467573	0	1	1
ENSMUST00000001672.11|Ifrd1|chr12|-	40203200	chr12:40201567-40203451	0.00333333	0.723578	1
ENSMUST00000023959.12|Grm2|chr9|-	106644630	chr9:106643564-106645091	0.00833333	0.52583	0.974527
ENSMUST00000039733.9|Osbpl11|chr16|+	33241937	chr16:33241736-33243312	0	1	1
ENSMUST00000205316.1|Cd2bp2|chr7|-	127193729	chr7:127192025-127193930	-0.146667	0.00136228	0.00985989
ENSMUST00000146623.7|Gpd1l|chr9|-	114902220	chr9:114899341-114902502	-0.113333	0.0312646	0.130191
ENSMUST00000026128.9|Anapc11|chr11|+	120605630	chr11:120605281-120608198	-0.01	0.471447	0.921944
ENSMUST00000169570.7|Ctbp2|chr7|-	132987810	chr7:132987578-132988351	-0.113333	4.29067e-05	0.000468129
ENSMUST00000054538.12|Arhgef39|chr4|-	43496305	chr4:43496142-43496720	0.00166667	0.39247	0.830553
ENSMUST00000097653.10|Col6a3|chr1|-	90767130	chr1:90766860-90767605	0.0463333	0.565555	1
ENSMUST00000099475.11|Serf2|chr2|+	121450971	chr2:121450770-121451054	0.025	0.137035	0.407557
ENSMUST00000023836.3|Mospd1|chrX|-	53345788	chrX:53345021-53345989	0	1	1
ENSMUST00000106962.8|Cdc27|chr11|-	104505370	chr11:104504937-104505680	0.106667	0.159382	0.453844
ENSMUST00000028205.9|BC005624|chr2|-	30972910	chr2:30972177-30973301	-0.0491667	0.673319	1
ENSMUST00000179139.2|Ptrhd1|chr12|+	4236640	chr12:4236363-4239950	-0.015	1	1
ENSMUST00000173199.7|Dtnb|chr12|+	3781340	chr12:3781106-3781796	-0.06	0.180869	0.496229
ENSMUST00000029047.11|Snx16|chr3|-	10419022	chr3:10418146-10419223	0	1	1
ENSMUST00000108297.2|Pdp1|chr4|-	11959880	chr4:11958184-11962233	0.015	1	1
ENSMUST00000043237.13|Trp53inp2|chr2|+	155387070	chr2:155386540-155389850	-0.08	0.0522968	0.197631
ENSMUST00000003123.9|Fam32a|chr8|+	72223380	chr8:72222182-72224418	-0.113333	0.256199	0.626402
ENSMUST00000030968.6|5730480H06Rik|chr5|+	48388430	chr5:48388103-48388845	-0.05	0.337608	0.756759
ENSMUST00000102977.3|Hist1h4i|chr13|-	22040970	chr13:22040636-22041362	0.0583333	0.591617	1
ENSMUST00000121803.7|Nectin3|chr16|-	46395060	chr16:46394858-46395272	-0.085	0.0263392	0.113887
ENSMUST00000088095.5|Ncoa3|chr2|+	166071400	chr2:166070132-166073089	-0.0283333	0.463335	0.915554
ENSMUST00000232223.1|Rsph3a|chr17|+	7979440	chr17:7979117-7979824	-0.08	0.00641468	0.0361598
ENSMUST00000036540.11|Fam117b|chr1|+	59981610	chr1:59981409-59985346	-0.0233333	1	1
ENSMUST00000076313.12|Prpf40a|chr2|-	53136910	chr2:53134704-53139270	0.008	1	1
ENSMUST00000047321.8|Arntl|chr7|+	113313660	chr7:113313459-113314126	0.0116667	0.505643	0.951873
ENSMUST00000064639.14|Ubap2l|chr3|-	90000560	chr3:90000288-90000991	-0.0616667	0.337993	0.757343
ENSMUST00000206450.1|Cdipt|chr7|+	126979736	chr7:126979535-126980037	0.015	0.610817	1
ENSMUST00000188371.6|Terf1|chr1|+	15843370	chr1:15842921-15844052	-0.00333333	1	1
ENSMUST00000110741.1|Fam90a1a|chr8|+	21963201	chr8:21963000-21964303	-0.02	0.456731	0.908982
ENSMUST00000009157.3|Dynll1|chr5|-	115298510	chr5:115297110-115298833	-0.0116667	0.470104	0.921666
ENSMUST00000110164.7|Tmem230|chr2|-	132240425	chr2:132239492-132240626	-0.035	0.0812391	0.2777
ENSMUST00000220041.1|Stx7|chr10|+	24188800	chr10:24187628-24190222	0.00833333	1	1
ENSMUST00000196843.4|Ubap2l|chr3|-	90000560	chr3:90000293-90000991	-0.06	0.334729	0.751966
ENSMUST00000171284.2|Mettl4|chr17|-	94727190	chr17:94727085-94727395	-0.0166667	1	1
ENSMUST00000112433.1|Ep400|chr5|-	110739290	chr5:110738070-110739681	0.0166667	0.642811	1
ENSMUST00000213200.1|Ppia|chr11|+	6419679	chr11:6419478-6419804	-0.146667	0.00393475	0.0240509
ENSMUST00000105244.7|Timeless|chr10|+	128252396	chr10:128252195-128252852	0	1	1
ENSMUST00000057115.6|Isca1|chr13|-	59756802	chr13:59755409-59757003	0.005	1	1
ENSMUST00000178328.7|Gyg|chr3|-	20122663	chr3:20122087-20122864	-0.0433333	2.10059e-20	1.63954e-18
ENSMUST00000041111.9|Sem1|chr6|-	6558290	chr6:6557294-6558491	-0.00666667	1	1
ENSMUST00000042052.8|Hectd1|chr12|-	51744457	chr12:51743722-51744658	0	1	1
ENSMUST00000223192.1|Gm49383|chr12|-	69182964	chr12:69182834-69183165	-0.005	0.335125	0.7523
ENSMUST00000087090.9|Scml2|chrX|+	161256767	chrX:161256566-161256886	0	1	1
ENSMUST00000179909.7|Gm21992|chr19|-	4785310	chr19:4785152-4785567	-0.198667	0.0190531	0.0882765
ENSMUST00000237167.1|Banf1|chr19|-	5364880	chr19:5364739-5365158	0.118333	9.94668e-06	0.000121842
ENSMUST00000018476.13|Stk3|chr15|-	34876619	chr15:34875496-34876820	0	1	1
ENSMUST00000004203.5|Ppan|chr9|+	20892040	chr9:20891832-20892178	-0.116667	0.00196674	0.0132597
ENSMUST00000049166.4|Bet1|chr6|-	4077835	chr6:4076899-4078036	-0.0383333	0.147453	0.429312
ENSMUST00000162335.7|Rnf146|chr10|-	29347682	chr10:29347469-29347883	0.0216667	0.682059	1
ENSMUST00000114391.9|Naa10|chrX|-	73916994	chrX:73916896-73917195	-0.145333	0.0554808	0.205956
ENSMUST00000163963.7|Fam3c|chr6|-	22308250	chr6:22307882-22308538	-0.00333333	1	1
ENSMUST00000094028.9|Capza1|chr3|-	104824070	chr3:104822779-104825124	0.0116667	1	1
ENSMUST00000111760.2|Nckap1|chr2|-	80501210	chr2:80500518-80501411	0	1	1
ENSMUST00000111305.7|Usp21|chr1|-	171282060	chr1:171281949-171282302	0.0266667	0.630229	1
ENSMUST00000229644.1|Dnal4|chr15|-	79762324	chr15:79762190-79762525	0.005	0.689209	1
ENSMUST00000162161.1|Srgn|chr10|-	62494905	chr10:62494684-62495106	-0.00333333	0.774623	1
ENSMUST00000232304.1|Rnaset2b|chr17|+	6998099	chr17:6997898-6998190	-0.146667	1.04096e-09	2.5049e-08
ENSMUST00000093955.11|Supt4a|chr11|+	87743490	chr11:87743246-87743617	-0.148	0.000583298	0.00465415
ENSMUST00000103146.4|Rpl23|chr11|-	97777963	chr11:97777527-97778164	0.05	0.146649	0.42779
ENSMUST00000177768.2|Fam177a|chr12|+	55139540	chr12:55138776-55142104	0	1	1
ENSMUST00000052201.8|Mis18bp1|chr12|-	65133424	chr12:65132734-65133625	0.00333333	1	1
ENSMUST00000176652.7|Traf7|chr17|-	24508940	chr17:24508671-24509358	0.0856667	0.175557	0.487692
ENSMUST00000020885.12|Sypl|chr12|+	32975791	chr12:32975590-32976904	0.00166667	1	1
ENSMUST00000071182.7|E330014E10Rik|chr5|+	95804170	chr5:95803234-95804708	-0.055	0.0166082	0.0785886
ENSMUST00000213117.1|Btg4|chr9|+	51118030	chr9:51117828-51118434	0.00166667	0.887245	1
ENSMUST00000176769.8|Smarca2|chr19|+	26777536	chr19:26777335-26778275	0.00666667	0.525738	0.974527
ENSMUST00000117446.7|Pttg1|chr11|-	43421064	chr11:43420264-43421265	0	1	1
ENSMUST00000164233.7|Dnaja1|chr4|+	40733060	chr4:40732728-40736542	0.00166667	0.828511	1
ENSMUST00000031160.15|Paics|chr5|+	76966849	chr5:76966648-76967505	0.00833333	0.383803	0.817562
ENSMUST00000135454.7|Czib|chr4|+	107897120	chr4:107896871-107899384	0.00833333	1	1
ENSMUST00000227806.1|AL731706.1|chr2|-	136881438	chr2:136881271-136881639	0.014	1	1
ENSMUST00000025243.4|Iws1|chr18|+	32097480	chr18:32097150-32104328	-0.005	1	1
ENSMUST00000117676.7|Rgs17|chr10|-	5832940	chr10:5832169-5833141	-0.148333	5.08666e-07	7.8201e-06
ENSMUST00000223018.1|Gm47847|chr12|+	26645465	chr12:26645264-26645747	-0.011	0.420034	0.867718
ENSMUST00000170928.7|Med7|chr11|+	46441500	chr11:46441171-46442721	-0.0183333	0.414583	0.861427
ENSMUST00000145353.7|Cnot6|chr11|-	49673600	chr11:49671503-49675405	NA	NA	NA
ENSMUST00000169124.1|Cox16|chr12|-	81474448	chr12:81474255-81474649	NA	NA	NA
ENSMUST00000089759.8|Bdh1|chr16|+	31457020	chr16:31456625-31457497	0.0683333	0.111039	0.351381
ENSMUST00000031215.14|Brdt|chr5|+	107385659	chr5:107385458-107387058	-0.0833333	0.297693	0.691293
ENSMUST00000029547.9|Creb3l4|chr3|-	90237660	chr3:90237500-90237921	-0.15	0.000591731	0.0047091
ENSMUST00000039443.13|Ccdc50|chr16|+	27438502	chr16:27438301-27439669	0	1	1
ENSMUST00000095758.2|Trappc3l|chr10|+	34109651	chr10:34109450-34109815	-0.255	0.010912	0.0559663
ENSMUST00000049501.8|Ofd1|chrX|-	166390857	chrX:166390033-166391058	0.0566667	0.675103	1
ENSMUST00000110082.10|Calm1|chr12|+	100207250	chr12:100206400-100208988	-0.00833333	0.20562	0.543087
ENSMUST00000034964.6|Tipin|chr9|+	64304570	chr9:64304307-64304792	-0.0316667	0.834855	1
ENSMUST00000035164.9|Topbp1|chr9|+	103350247	chr9:103349782-103350428	-0.15	0.00126941	0.00931101
ENSMUST00000028771.7|Nusap1|chr2|+	119649710	chr2:119648893-119651244	-0.025	0.0997167	0.323428
ENSMUST00000069486.12|Gemin6|chr17|+	80228284	chr17:80227738-80228497	-0.15	0.00544584	0.0312776
ENSMUST00000018246.5|Hist1h2bc|chr13|+	23692410	chr13:23692176-23692908	-0.0266667	0.311305	0.711153
ENSMUST00000108222.8|Mms22l|chr4|+	24602830	chr4:24602574-24602950	0.0833333	0.212799	0.557555
ENSMUST00000165806.7|Katna1|chr10|+	7763000	chr10:7762790-7763150	0.02	0.530421	0.980032
ENSMUST00000107353.2|Zfp592|chr7|+	81042680	chr7:81041348-81045164	0.005	1	1
ENSMUST00000235837.1|1810055G02Rik|chr19|+	3716692	chr19:3716491-3717880	-0.04	0.240599	0.601795
ENSMUST00000066514.12|Nudt7|chr8|+	114152030	chr8:114151654-114152302	-0.005	1	1
ENSMUST00000171205.2|Spag1|chr15|+	36235020	chr15:36234767-36235177	0.025	0.584365	1
ENSMUST00000074919.10|Wac|chr18|+	7926460	chr18:7926070-7927067	0.115	0.22782	0.581795
ENSMUST00000034085.7|Brd7|chr8|-	88332342	chr8:88331059-88332543	0	1	1
ENSMUST00000031617.12|Rpl6|chr5|+	121208983	chr5:121208782-121209241	0	1	1
ENSMUST00000092123.10|Epc2|chr2|+	49551140	chr2:49549926-49551948	0.04	0.819889	1
ENSMUST00000080164.11|Fip1l1|chr5|+	74596080	chr5:74595839-74597104	-0.108333	6.95301e-05	0.000724827
ENSMUST00000044217.15|Syne2|chr12|+	76110023	chr12:76109822-76110900	0.005	1	1
ENSMUST00000029382.12|Ppid|chr3|+	79603260	chr3:79603031-79603650	-0.12	0.041083	0.162096
ENSMUST00000034834.15|Pkm|chr9|+	59678929	chr9:59678728-59679375	-0.005	1	1
ENSMUST00000198959.1|Zkscan14|chr5|-	145201270	chr5:145199626-145201868	0.00166667	1	1
ENSMUST00000060652.4|Eny2|chr15|+	44435813	chr15:44435612-44438256	0	1	1
ENSMUST00000001566.9|Tubb5|chr17|-	35834850	chr17:35833921-35836039	-0.0916667	0.033796	0.138466
ENSMUST00000017354.12|Med24|chr11|-	98704730	chr11:98704591-98705016	-0.1	0.327274	0.73986
ENSMUST00000079323.7|Mctp2|chr7|-	72079780	chr7:72077830-72080857	0.0266667	0.672615	1
ENSMUST00000192632.1|Gm36976|chr3|+	43547570	chr3:43547173-43548282	0.035	2.54159e-07	4.19098e-06
ENSMUST00000033156.4|Dctn5|chr7|+	122148258	chr7:122148057-122149044	-0.0116667	0.637119	1
ENSMUST00000183416.1|1190007I07Rik|chr10|-	82622623	chr10:82622361-82622824	-0.00166667	1	1
ENSMUST00000091641.12|Snrnp48|chr13|+	38227075	chr13:38226874-38227665	NA	NA	NA
ENSMUST00000119430.2|Samd8|chr14|+	21793230	chr14:21792937-21798726	-0.05	0.451691	0.90441
ENSMUST00000027232.14|Ptp4a1|chr1|-	30941660	chr1:30940303-30943323	0.0116667	0.446164	0.898825
ENSMUST00000208049.1|Aurkc|chr7|+	7002994	chr7:7002793-7003091	0.0283333	0.0267134	0.11526
ENSMUST00000142443.7|Gm44579|chr15|-	98187589	chr15:98186017-98187790	0.0133333	0.726536	1
ENSMUST00000110452.1|Hist1h2bj|chr13|+	22043547	chr13:22043214-22043676	-0.0383333	6.66925e-05	0.000700042
ENSMUST00000038404.5|Ccno|chr13|+	112989773	chr13:112989572-112990777	0	1	1
ENSMUST00000226872.1|Hsf1|chr15|+	76500819	chr15:76500425-76500972	0.095	0.0229585	0.102773
ENSMUST00000071664.11|Psmd4|chr3|-	95032783	chr3:95032697-95032984	-0.15	9.54432e-08	1.70899e-06
ENSMUST00000212189.1|Gm45779|chr8|-	72421271	chr8:72417409-72421472	-0.00666667	1	1
ENSMUST00000074619.5|Xlr3a|chrX|-	73086983	chrX:73086295-73087184	0	1	1
ENSMUST00000236370.1|Bbip1|chr19|-	53931300	chr19:53931104-53931502	-0.045	0.305788	0.702771
ENSMUST00000029699.12|Lmna|chr3|-	88481899	chr3:88481148-88482100	0	1	1
ENSMUST00000158792.1|Gm22009|chr3|-	69085246	chr3:69085105-69085447	0.0733333	0.25255	0.619969
ENSMUST00000087114.3|Cenpq|chr17|-	40923220	chr17:40923051-40923616	-0.15	0.000565916	0.00454524
ENSMUST00000022784.8|Haus4|chr14|-	54541980	chr14:54541785-54542257	-0.0466667	0.0276339	0.117977
ENSMUST00000023432.9|Nit2|chr16|-	57156965	chr16:57156705-57157166	-0.0466667	0.449987	0.902231
ENSMUST00000132846.1|Ppia|chr11|+	6419680	chr11:6419478-6419817	-0.15	0.00328562	0.0207069
ENSMUST00000187667.6|Omt2b|chr9|+	78329493	chr9:78329292-78329596	0.055	2.84229e-06	3.77814e-05
ENSMUST00000121237.1|Shf|chr2|-	122349338	chr2:122349199-122349539	0.00333333	1	1
ENSMUST00000120213.8|Aktip|chr8|-	91124200	chr8:91123844-91124678	0.0733333	0.332035	0.747847
ENSMUST00000046571.13|Odf2|chr2|+	29930671	chr2:29930470-29931427	0	1	1
ENSMUST00000021676.11|Erg28|chr12|-	85815680	chr12:85815448-85816193	-0.0333333	0.133583	0.399633
ENSMUST00000224497.1|Ddx11|chr17|+	66151410	chr17:66150803-66152174	-0.00166667	1	1
ENSMUST00000088644.12|Wnk1|chr6|-	119926486	chr6:119923971-119926687	0	1	1
ENSMUST00000080359.11|Rest|chr5|+	77281090	chr5:77280703-77286432	0.0133333	0.674757	1
ENSMUST00000226374.1|Spcs1|chr14|-	31000563	chr14:31000396-31000764	0	1	1
ENSMUST00000177408.1|Cenps|chr4|-	149128727	chr4:149128540-149128928	0	1	1
ENSMUST00000113094.8|Iqca|chr1|-	90042350	chr1:90042132-90042742	0.0133333	0.535237	0.984449
ENSMUST00000025064.13|Pdzph1|chr17|-	58878940	chr17:58878808-58879177	-0.156667	0.0353542	0.143587
ENSMUST00000106650.8|Rab3b|chr4|+	108941110	chr4:108940626-108942843	-0.02	0.240513	0.601795
ENSMUST00000034900.7|Ooep|chr9|-	78377490	chr9:78376109-78377691	-0.04	1.05467e-14	5.17808e-13
ENSMUST00000026538.12|Echs1|chr7|-	140106176	chr7:140105710-140106377	-0.05	0.161976	0.459083
ENSMUST00000171641.1|Dctn3|chr4|-	41715020	chr4:41714798-41715238	-0.15	0.000376914	0.00323646
ENSMUST00000179937.1|Tnfaip8|chr18|+	50091700	chr18:50091266-50093229	-0.15	0.00444343	0.0265472
ENSMUST00000185548.1|9830004L10Rik|chr1|+	80190208	chr1:80190007-80192073	-0.15	0.00218831	0.014576
ENSMUST00000043966.7|Mrpl47|chr3|-	32727516	chr3:32726973-32727717	-0.045	0.340056	0.758892
ENSMUST00000119985.1|Mrps17|chr5|+	129718220	chr5:129717916-129718447	0.025	0.887547	1
ENSMUST00000103129.8|Dsn1|chr2|-	156996080	chr2:156995265-156996281	0.00333333	0.465367	0.917472
ENSMUST00000211888.1|Pard6a|chr8|+	105702809	chr8:105702608-105703496	0	1	1
ENSMUST00000222298.1|Sipa1l1|chr12|+	82450110	chr12:82449901-82450274	-0.0133333	0.701565	1
ENSMUST00000075602.7|Gm10282|chr8|-	72305010	chr8:72304110-72305260	0.00666667	0.858491	1
ENSMUST00000034742.7|Ccnb2|chr9|-	70407828	chr9:70407692-70408029	0.00666667	0.861189	1
ENSMUST00000020653.5|Sar1b|chr11|+	51791720	chr11:51791327-51791925	0.02	0.868318	1
ENSMUST00000144843.7|Slain2|chr5|+	72977630	chr5:72975997-72978829	0.115	0.0152491	0.0732727
ENSMUST00000096229.10|Dnm1l|chr16|-	16313700	chr16:16312233-16314043	0.01	0.761379	1
ENSMUST00000000260.12|Gmpr|chr13|+	45546190	chr13:45545873-45546382	0.0433333	0.245275	0.61036
ENSMUST00000183979.7|Hmgcll1|chr9|+	76133970	chr9:76133755-76134187	-0.0233333	1	1
ENSMUST00000168218.7|Tmem11|chr11|-	60864810	chr11:60864452-60865348	0.128333	0.0110149	0.0563992
ENSMUST00000191436.6|Ly6e|chr15|+	74958740	chr15:74958493-74959331	0.054	1	1
ENSMUST00000094097.11|Tmem41b|chr7|-	109974000	chr7:109972187-109974951	0.0166667	0.843122	1
ENSMUST00000086519.11|Rplp0|chr5|+	115563484	chr5:115563283-115563727	-0.0933333	1.6487e-06	2.29686e-05
ENSMUST00000172881.7|Obox1|chr7|+	15556352	chr7:15556151-15556446	0	1	1
ENSMUST00000106215.10|Actg1|chr11|-	120346332	chr11:120345691-120346533	0	1	1
ENSMUST00000067065.13|Sorbs2|chr8|+	45827270	chr8:45825745-45827906	-0.11	0.0822251	0.279345
ENSMUST00000167514.1|Khdc3|chr9|+	73103890	chr9:73103365-73104192	0.01	0.126094	0.384215
ENSMUST00000179114.7|Rabep1|chr11|+	70893770	chr11:70893569-70894121	NA	NA	NA
ENSMUST00000061639.9|Spty2d1|chr7|-	46992730	chr7:46990396-46993386	-0.00166667	1	1
ENSMUST00000032107.9|Kbtbd8|chr6|+	95126678	chr6:95126477-95129790	0	1	1
ENSMUST00000232423.1|Ess2|chr16|-	17901800	chr16:17900709-17902323	-0.0566667	0.744782	1
ENSMUST00000212426.1|Mcm5|chr8|+	75127530	chr8:75127223-75127693	-0.15	1.39499e-05	0.000165873
ENSMUST00000121433.1|Ube2e3|chr2|+	78920159	chr2:78919958-78920297	0	1	1
ENSMUST00000092500.10|Amz2|chr11|+	109436764	chr11:109436563-109437172	0.142667	0.104649	0.335318
ENSMUST00000174728.2|BC023719|chr17|+	36116398	chr17:36116197-36117090	-0.00166667	1	1
ENSMUST00000023116.6|Aco2|chr15|+	81914829	chr15:81914628-81915029	-0.0166667	1	1
ENSMUST00000015797.10|Steap2|chr5|-	5673495	chr5:5671491-5673696	0	1	1
ENSMUST00000183939.1|Nxf1|chr19|+	8765123	chr19:8764922-8765291	-0.02	1	1
ENSMUST00000233054.1|Ralbp1|chr17|-	65849840	chr17:65849420-65850195	-0.15	0.000135987	0.00133746
ENSMUST00000016309.15|Tmbim1|chr1|-	74289317	chr1:74288247-74289518	-0.0266667	0.468599	0.920862
ENSMUST00000058109.8|Mrps7|chr11|+	115607300	chr11:115606818-115607918	-0.0166667	0.687621	1
ENSMUST00000169415.2|Dynlt1a|chr17|-	6310570	chr17:6308314-6310943	-0.01	0.189885	0.515391
ENSMUST00000069877.11|Dnal4|chr15|-	79761848	chr15:79761453-79762049	-0.00166667	1	1
ENSMUST00000093552.11|Tomm40|chr7|-	19701490	chr7:19701313-19701857	-0.175	0.0361532	0.145955
ENSMUST00000179781.7|Bsg|chr10|+	79711750	chr10:79711494-79711969	-0.106667	0.0399605	0.158282
ENSMUST00000029385.8|Serp1|chr3|-	58523650	chr3:58519817-58523868	0.0373333	0.665688	1
ENSMUST00000008830.9|Zfp955a|chr17|-	33242670	chr17:33239718-33242950	-0.0483333	0.0229887	0.102833
ENSMUST00000117425.7|Qdpr|chr5|-	45434390	chr5:45434053-45434678	-0.00666667	1	1
ENSMUST00000003550.10|Ncstn|chr1|-	172066370	chr1:172066013-172066796	-0.0266667	0.840656	1
ENSMUST00000023832.6|Rgn|chrX|+	20561790	chrX:20561435-20562089	-0.151667	0.00448802	0.0267632
ENSMUST00000038719.7|Nudcd1|chr15|-	44376485	chr15:44376071-44376686	-0.00666667	1	1
ENSMUST00000021844.14|Ripk1|chr13|+	34033060	chr13:34032496-34033677	-0.00166667	0.766532	1
ENSMUST00000159899.7|Pigk|chr3|+	152785810	chr3:152785396-152789026	-0.0133333	0.593145	1
ENSMUST00000203220.2|Hnrnpa2b1|chr6|-	51462900	chr6:51462760-51463254	-0.02	0.546834	0.996744
ENSMUST00000166825.7|Naalad2|chr9|-	18323420	chr9:18323020-18323623	0.0416667	0.819253	1
ENSMUST00000107143.7|C87499|chr4|-	88627988	chr4:88627320-88628189	0	1	1
ENSMUST00000231341.1|Psmb1|chr17|-	15477220	chr17:15475959-15477421	-0.00166667	1	1
ENSMUST00000031061.11|Dhx15|chr5|-	52150577	chr5:52150203-52150778	0.005	0.720905	1
ENSMUST00000142704.7|Acsl3|chr1|+	78706750	chr1:78706258-78706967	0.0716667	0.0337715	0.138466
ENSMUST00000236421.1|BC031181|chr18|+	75009479	chr18:75009278-75009593	0.005	0.79263	1
ENSMUST00000038859.13|Pik3cd|chr4|-	149650576	chr4:149649168-149650777	0.0333333	0.0248355	0.109485
ENSMUST00000048898.16|Mtmr7|chr8|-	40551712	chr8:40551101-40551913	0.00833333	1	1
ENSMUST00000027502.15|Atg4b|chr1|+	93788130	chr1:93787686-93790610	-0.0333333	0.607882	1
ENSMUST00000234095.1|Srsf7|chr17|-	80201390	chr17:80200125-80201602	0.0233333	0.430983	0.881662
ENSMUST00000018383.9|Zcchc10|chr11|+	53332503	chr11:53332302-53333301	-0.0416667	8.07835e-09	1.73173e-07
ENSMUST00000091184.8|Slc25a31|chr3|+	40725520	chr3:40724868-40726096	-0.06	0.0538399	0.201833
ENSMUST00000047429.8|Mrps6|chr16|+	92112020	chr16:92111733-92112227	-0.07	0.704278	1
ENSMUST00000034707.14|Smarca4|chr9|+	21703340	chr9:21702936-21704217	-0.00766667	1	1
ENSMUST00000030158.10|Dctn3|chr4|-	41715020	chr4:41714798-41715259	-0.151667	0.000199631	0.00188719
ENSMUST00000116514.3|Wbp11|chr6|-	136814440	chr6:136813654-136814641	0	1	1
ENSMUST00000033797.12|Morf4l2|chrX|-	136734300	chrX:136732942-136734501	-0.0466667	0.000431172	0.00360079
ENSMUST00000043680.8|Tubg1|chr11|+	101126270	chr11:101126032-101126419	-0.0216667	0.862292	1
ENSMUST00000084721.7|Ak6|chr13|+	100655235	chr13:100655034-100656059	0	1	1
ENSMUST00000029989.10|Rnf20|chr4|+	49656002	chr4:49655801-49656887	0	1	1
ENSMUST00000140251.8|Tsc22d1|chr14|+	76506618	chr14:76506417-76506930	0	1	1
ENSMUST00000110731.3|Kdelr2|chr5|+	143421002	chr5:143420801-143421901	0.0133333	1	1
ENSMUST00000115850.1|Cdh2|chr18|-	16589700	chr18:16589023-16590353	-0.0883333	0.135409	0.403905
ENSMUST00000112010.8|Atf2|chr2|-	73818947	chr2:73816509-73819148	0.0283333	0.126943	0.38545
ENSMUST00000173799.1|Gm20395|chr19|-	44773863	chr19:44773762-44774064	0.108333	0.246228	0.610442
ENSMUST00000115105.8|Rubcn|chr16|-	32823520	chr16:32821703-32824146	0.0566667	0.338354	0.757414
ENSMUST00000231184.1|Pacsin2|chr15|-	83377529	chr15:83376122-83377730	0	1	1
ENSMUST00000063956.6|Cd177|chr7|-	24744115	chr7:24743983-24744453	-0.151667	0.00635749	0.0359372
ENSMUST00000121736.5|Fbxl5|chr5|-	43758220	chr5:43757885-43758944	0.0183333	0.366641	0.796898
ENSMUST00000079817.7|Stk24|chr14|-	121287163	chr14:121286343-121287364	-0.005	1	1
ENSMUST00000072476.12|Oas1h|chr5|+	120873290	chr5:120872917-120873506	-0.151667	3.46212e-19	2.39516e-17
ENSMUST00000114888.10|Hmga1|chr17|+	27562639	chr17:27562438-27563573	0	1	1
ENSMUST00000020804.7|Gdpd1|chr11|-	87035094	chr11:87033867-87035295	-0.0133333	0.0612097	0.22314
ENSMUST00000031588.11|Usp30|chr5|+	114121725	chr5:114121524-114123926	0	1	1
ENSMUST00000029179.10|Tti1|chr2|-	157982259	chr2:157981803-157982460	0	1	1
ENSMUST00000107659.7|Nfe2l1|chr11|-	96817692	chr11:96817599-96817930	0	1	1
ENSMUST00000185198.6|Ralgps2|chr1|-	156813342	chr1:156813081-156813543	NA	NA	NA
ENSMUST00000032749.11|Vps33b|chr7|+	80291316	chr7:80291115-80291579	0.144	0.132615	0.397518
ENSMUST00000088246.5|Tuba3a|chr6|-	125278400	chr6:125278274-125278654	-0.151667	3.22028e-11	1.01581e-09
ENSMUST00000111999.7|Prkab1|chr5|-	116014525	chr5:116013590-116014726	0	1	1
ENSMUST00000107846.9|Clta|chr4|+	44032680	chr4:44032401-44032846	-0.0533333	0.38202	0.81462
ENSMUST00000079033.5|Bloc1s2|chr19|-	44139470	chr19:44139259-44139713	0.0233333	0.73002	1
ENSMUST00000193703.5|Enah|chr1|-	181902640	chr1:181896384-181905897	-0.002	1	1
ENSMUST00000032570.13|Dmwd|chr7|+	19082636	chr7:19082276-19082776	-0.0316667	0.398092	0.838152
ENSMUST00000019109.7|Ywhah|chr5|+	33026743	chr5:33026542-33027966	0	1	1
ENSMUST00000120320.7|Hsd17b13|chr5|-	103963662	chr5:103963461-103963863	-0.106667	0.170234	0.474754
ENSMUST00000183211.7|Bin2|chr15|-	100641360	chr15:100641077-100641564	0.0216667	0.52676	0.97534
ENSMUST00000114797.1|Mrps33|chr6|-	39802340	chr6:39802192-39802544	-0.151667	2.5064e-10	6.99951e-09
ENSMUST00000168882.8|Pias2|chr18|+	77152816	chr18:77152615-77153117	-0.015	0.805936	1
ENSMUST00000046168.11|Mpped1|chr15|+	83856449	chr15:83856248-83858484	-0.065	0.000483288	0.00397602
ENSMUST00000145910.8|Strn|chr17|-	78652870	chr17:78649913-78655659	0.015	0.398521	0.838643
ENSMUST00000047086.9|Wdr43|chr17|+	71657820	chr17:71657476-71659031	-0.05	0.498503	0.946922
ENSMUST00000022496.8|Kpna3|chr14|-	61366170	chr14:61365211-61367729	0.101667	0.0249467	0.109816
ENSMUST00000227371.1|Wdr70|chr15|-	8092914	chr15:8092227-8093115	0	1	1
ENSMUST00000237827.1|Sdhaf2|chr19|-	10502890	chr19:10502443-10503129	0.0583333	0.104127	0.333949
ENSMUST00000056601.10|Vps53|chr11|-	76046381	chr11:76046226-76046582	-0.272667	0.0270184	0.116017
ENSMUST00000043624.8|Med13|chr11|-	86270370	chr11:86267033-86271118	0.0216667	1	1
ENSMUST00000033933.6|Saraf|chr8|+	34170586	chr8:34170096-34170821	0.0183333	0.524451	0.974266
ENSMUST00000217461.1|Slc44a2|chr9|+	21353883	chr9:21353682-21355028	0	1	1
ENSMUST00000069747.5|Emc7|chr2|+	112467350	chr2:112466981-112469253	-0.0241667	0.550666	1
ENSMUST00000115226.7|Bdh1|chr16|+	31457020	chr16:31456625-31457222	0.0766667	0.0841974	0.284467
ENSMUST00000028583.7|Lin7c|chr2|+	109897760	chr2:109897246-109901003	0.131667	0.0299226	0.125807
ENSMUST00000025270.7|Riok3|chr18|+	12156650	chr18:12155220-12157387	-0.01	1	1
ENSMUST00000132676.7|Pgs1|chr11|+	118023867	chr11:118023497-118024011	-0.0766667	0.014019	0.0687178
ENSMUST00000028279.9|Strbp|chr2|-	37583560	chr2:37569868-37584106	0.00333333	1	1
ENSMUST00000128764.8|Sap18|chr14|+	57802220	chr14:57801922-57806561	-0.00166667	0.15897	0.453094
ENSMUST00000227173.1|Nsmce2|chr15|+	59601541	chr15:59601340-59601672	-0.111667	0.000443054	0.00368989
ENSMUST00000032888.9|Arl6ip1|chr7|-	118120209	chr7:118118891-118120410	0	1	1
ENSMUST00000110985.1|Tsc22d4|chr5|+	137759268	chr5:137759067-137759432	0.02	0.442708	0.896311
ENSMUST00000120447.7|Blzf1|chr1|-	164292190	chr1:164291389-164292411	-0.0333333	0.497563	0.945727
ENSMUST00000054697.6|Yipf6|chrX|+	98945110	chrX:98944873-98949017	-0.0316667	0.441536	0.895052
ENSMUST00000085393.12|Bnip2|chr9|+	70007440	chr9:70007064-70008255	0.0316667	0.728831	1
ENSMUST00000044011.11|Fkbp1a|chr2|+	151560822	chr2:151560621-151561692	-0.116667	0.00160433	0.0112395
ENSMUST00000100539.9|Tsc22d4|chr5|+	137759690	chr5:137759067-137761408	-0.00666667	0.436782	0.890031
ENSMUST00000121565.7|AU015836|chrX|+	93974178	chrX:93973977-93975470	0	1	1
ENSMUST00000040284.5|BC031181|chr18|+	75009479	chr18:75009278-75009933	0.0133333	0.443111	0.896792
ENSMUST00000116363.1|Adprm|chr11|-	67038220	chr11:67038041-67038445	-0.178333	0.028927	0.12263
ENSMUST00000119664.1|Mapk1ip1|chr7|-	138836829	chr7:138835823-138837030	0	1	1
ENSMUST00000119329.7|Srp19|chr18|+	34336300	chr18:34336099-34336421	0.0816667	0.10729	0.341622
ENSMUST00000111059.1|Cnih4|chr1|+	181166382	chr1:181166181-181168994	-0.0333333	0.27129	0.651387
ENSMUST00000143829.4|Slain2|chr5|+	72977630	chr5:72975997-72978811	0.113333	0.0186797	0.0868107
ENSMUST00000231567.1|Myh11|chr16|-	14194890	chr16:14194648-14195184	0.0816667	0.0292462	0.123475
ENSMUST00000201383.1|Ube2k|chr5|+	65595150	chr5:65594875-65596028	-0.0366667	0.0367429	0.147944
ENSMUST00000148989.2|Tnfaip8|chr18|+	50090401	chr18:50090200-50091001	0	1	1
ENSMUST00000119730.7|Ncald|chr15|-	37368724	chr15:37368498-37368925	0	1	1
ENSMUST00000110242.7|Ints10|chr8|+	68827610	chr8:68827277-68829408	-0.012	1	1
ENSMUST00000093191.2|Spdl1|chr11|-	34809490	chr11:34809190-34809842	0	1	1
ENSMUST00000006760.2|Cdt1|chr8|+	122572695	chr8:122572494-122573128	-0.025	0.39815	0.838152
ENSMUST00000202567.1|Preb|chr5|-	30955536	chr5:30955091-30955737	0.0116667	1	1
ENSMUST00000107013.2|Gosr2|chr11|-	103678980	chr11:103678726-103679397	-0.05	0.379135	0.813024
ENSMUST00000178110.2|Dnmt1|chr9|-	20907340	chr9:20907209-20907561	0.0116667	0.207746	0.547278
ENSMUST00000094593.6|D5Ertd577e|chr5|+	95485155	chr5:95484104-95485564	-0.05	0.0712188	0.251935
ENSMUST00000022197.14|Scamp1|chr13|-	94203380	chr13:94201310-94204163	0.0416667	0.489794	0.939224
ENSMUST00000022680.8|Bin3|chr14|+	70137860	chr14:70137139-70138168	-0.0533333	0.461783	0.91413
ENSMUST00000087475.10|Tmem237|chr1|-	59100970	chr1:59100597-59101198	0.009	1	1
ENSMUST00000056889.14|Chd4|chr6|+	125130021	chr6:125129820-125130591	0.00833333	1	1
ENSMUST00000046769.15|Ckap5|chr2|+	91620183	chr2:91619982-91620662	0.00333333	1	1
ENSMUST00000109748.8|Txn2|chr15|-	77915656	chr15:77915210-77915857	0.005	1	1
ENSMUST00000056578.6|Bri3|chr5|+	144264300	chr5:144264009-144264526	0.0116667	0.730585	1
ENSMUST00000035988.15|Txndc5|chr13|-	38501507	chr13:38500302-38501708	0	1	1
ENSMUST00000186239.6|Cep57l1|chr10|-	41719706	chr10:41718841-41719907	0	1	1
ENSMUST00000064667.8|Rap1b|chr10|-	117814540	chr10:117813871-117815780	0.0566667	0.407109	0.851419
ENSMUST00000028000.12|Nuf2|chr1|-	169498719	chr1:169498311-169498920	-0.02	0.123919	0.379867
ENSMUST00000216594.1|Tipin|chr9|+	64304700	chr9:64304307-64305424	-0.00666667	0.827554	1
ENSMUST00000234819.1|Cdo1|chr18|-	46713620	chr18:46713204-46713961	0.0316667	0.490593	0.939224
ENSMUST00000021197.9|Blmh|chr11|+	76986840	chr11:76986476-76987379	0.0866667	0.574966	1
ENSMUST00000114095.1|Rnf181|chr6|-	72360441	chr6:72360288-72360642	-0.005	1	1
ENSMUST00000234146.1|Polr2d|chr18|+	31796251	chr18:31796050-31796489	0	0.183881	0.503132
ENSMUST00000182898.7|Anapc16|chr10|-	59987990	chr10:59987409-59988838	-0.151667	0.00024645	0.00225289
ENSMUST00000043734.11|Omt2b|chr9|+	78329493	chr9:78329292-78329620	0.06	1.4237e-07	2.42838e-06
ENSMUST00000027850.14|Pou2f1|chr1|-	165875847	chr1:165875608-165876048	0.0533333	0.430196	0.880941
ENSMUST00000217382.1|Spc24|chr9|-	21757110	chr9:21756008-21757394	-0.005	1	1
ENSMUST00000090553.11|Sars|chr3|-	108426630	chr3:108424865-108426981	-0.025	0.590269	1
ENSMUST00000172602.7|Fam161a|chr11|+	23023631	chr11:23023430-23023724	-0.215	0.0134808	0.0665995
ENSMUST00000061326.4|Uqcrq|chr11|-	53428949	chr11:53427922-53429150	0	1	1
ENSMUST00000062161.6|Tmem232|chr17|-	65256404	chr17:65256007-65256605	-0.09	0.095223	0.313311
ENSMUST00000028735.7|Jag1|chr2|-	137082510	chr2:137081456-137083481	0.0283333	0.297277	0.691138
ENSMUST00000026313.3|Abhd6|chr14|+	8055700	chr14:8055471-8055861	0.0866667	0.286008	0.673795
ENSMUST00000033074.7|Vkorc1|chr7|-	127893210	chr7:127893063-127893491	-0.153333	1.65178e-10	4.69909e-09
ENSMUST00000165017.1|Nolc1|chr19|+	46084420	chr19:46084012-46085528	0.02	0.65398	1
ENSMUST00000019938.10|Nr2e1|chr10|-	42563325	chr10:42561963-42563526	0	1	1
[truncated: 4,214 more rows]
